# Supplementary material for: Tumor suppressor mediated ubiquitylation of hnRNPK is a barrier to oncogenic translation
Source: Nat Commun. 2022 Nov 3;13:6614. doi: 10.1038/s41467-022-34402-6 (PMC9633729; doi:10.1038/s41467-022-34402-6)
Supplement: Supplementary file 4 — Supplementary Data 1 [file 41467_2022_34402_MOESM4_ESM.xlsx]

## Sheet: RNA+RPF upreg.
MEF Fbxo4 null vs MEF wt				MEF Fbxo4 null + hnRNPK KD vs MEF wt				MEF wt + hnRNPK KD vs MEF wt					c-myc puttative target	Rescue in relation to Fbxo4 null cells
	RPF		RNA		RPF		RNA		RPF		RNA			RPF	RNA
gene	Fold change		Fold change		Fold change		Fold change		Fold change		Fold change			level of rescue (%)	level of rescue (%)
44813	3.38957		4.1777		2.50847		4.46471		0.882004		0.919949			25.9945	-
1700029J07Rik	5.68347		4.3623		3.05665		2.55631		0.966289		1.42992			46.2186	41.3999
2610507I01Rik	2.25352		1.37335		1.49697		0.596585		0.531828		0.276267			33.572	100
2700069I18Rik	5.38395		14.0142		3.43004		13.8746		0.444879		1.45897			36.2915	0.995909
4930581F22Rik	6.84829		2.63292		4.83075		2.10423		0.849152		0.57979			29.4605	20.0799
5930430L01Rik	3.64405		1.84105		2.22403		1.71936		0.981225		0.604823			38.9683	6.60955
8430429K09Rik	2.04195		1.54251		0.573396		0.122941		0.232463		0.134601			100	100
9430037G07Rik	2.70521		2.73938		1.85484		1.78472		0.766859		0.475652			31.4344	34.8496
A230050P20Rik	6.49882		7.08179		4.02764		3.95693		0.570424		0.736685			38.025	44.1253
A330074K22Rik	2.4736		3.06054		0.882953		1.26191		0.251411		0.599522			100	58.7684
Abcd2	11.3355		14.538		7.53048		8.65352		0.480071		0.234616			33.567	40.4765
Agbl3	2.92997		2.08027		1.66261		1.25432		0.856602		0.598645			43.2551	39.7039
AI413582	2.50385		2.17987		1.81096		1.58349		0.605591		0.724269			27.6732	27.3588
Angptl6	6.71983		5.29171		2.98941		2.2376		0.929859		0.755043			55.5136	57.715
Ank2	3.54907		1.8237		2.46452		1.69036		0.960984		0.54186			30.5587	7.31187
Ank3	6.37617		5.27222		3.61414		3.68442		0.638651		0.578004			43.3181	30.1165
Aoc3	9.90788		227.932		6.57881		165.534		0.968439		51.2436			33.6003	27.3757
Apoa1bp	2.17312		1.99038		1.27218		1.29659		0.893319		0.680973			41.4584	34.8573
Arhgap22	2.9036		2.21225		1.50463		1.39421		0.975971		0.937828			48.1807	36.9776
Arl4a	3.66199		3.88333		2.5514		2.41576		0.832678		1.14439			30.3275	37.7916
Arsj	3.90791		3.23746		2.87929		2.58869		0.41265		0.573797			26.3214	20.0395
Atxn7l2	4.73838		4.23133		3.03165		3.65755		0.953213		1.2622			36.0194	13.5602
Auts2	2.3223		2.93452		1.73728		2.30376		0.825803		1.24432			25.1913	21.4944
AW551984	8.20446		143.709		5.43475		73.5395		0.340064		6.37627			33.7586	48.8274
AW554918	2.7533		2.29677		1.86587		1.50552		0.682021		0.705872			32.2317	34.4504
Bbs12	2.46219		3.87848		0.747523		0.866982		0.306995		0.149261			100	100
BC031361	2.61482		1.33954		1.9329		0.748183		0.757697		0.953709			26.0792	100
Bend6	6.35829		5.46968		3.77338		3.43928		0.625722		0.950824			40.6541	37.121
C530008M17Rik	19.8055		30.3189		11.3094		22.3064		0.719049		0.33947			42.8977	26.4272
Cacnb2	2.37773		3.01859		1.75201		2.43869		0.662712		1.5215		+	26.3159	19.2108
Camta1	2.93375		2.09483		1.75059		1.15647		0.610067		0.629358			40.3293	44.7941
Celf4	10.099		6.3986		6.74436		4.30555		0.927615		0.601307			33.2177	32.711
Cenpi	2.05825		1.56695		1.20907		1.09751		0.494634		0.521282			41.2573	29.9591
Cetn4	2.17381		2.44535		0.800158		0.62497		0.224641		0.17155			100	100
Cntln	2.59276		2.25054		0.388577		0.3614		0.190611		0.24581			100	100
Col18a1	4.23847		7.68605		1.9332		2.65271		0.564344		0.723104			54.3893	65.4867
Col25a1	66.7209		134.264		49.9053		123.097		0.257369		10.3236			25.203	8.31726
Col28a1	4.7758		10.4093		3.37319		11.2485		0.821204		1.12741			29.3691	-
Cplx2	2.12376		1.50346		1.4671		2.01935		0.761656		1.06876			30.9194	-
Cth	7.1942		6.46303		4.51054		4.57543		0.965175		0.983166		+	37.303	29.2062
Cyb5r1	2.24316		1.91174		1.2454		0.494994		0.562419		0.385418			44.4802	100
Dclk1	4.50639		3.55626		2.9469		1.88014		0.544103		0.389578			34.6062	47.1317
Dhrs9	3.10418		3.06797		2.28541		2.87331		0.334323		1.10294			26.3764	6.34496
Dkk2	103.93		213.199		57.3976		91.1895		0.616546		0.160298			44.7731	57.2279
Dnaaf3	2.21257		0.692064		1.49517		0.50513		0.630198		0.168487			32.424	100
Dnajb5	3.28331		6.80793		2.2237		4.30612		0.847541		1.52823			32.2726	36.7484
Dnajc27	2.68865		1.74183		1.53834		1.12328		0.678545		0.646877			42.7839	35.5117
Dpt	6.13054		12.1723		3.27039		5.05396		0.325149		0.577885			46.6541	58.4796
Dtna	3.6786		4.90849		2.46434		4.20385		0.840638		1.32344			33.0088	14.3555
Dusp23	8.81129		4.74442		3.23027		1.40306		0.517403		0.566344			63.3394	70.4272
E230016K23Rik	3.61095		0.96711		2.45215		0.58		0.653957		0.307956			32.0913	100
Emx2os	3.58481		1.48158		2.40509		1.4211		0.798395		0.470097			32.9089	4.08232
Enpp2	4.74218		3.69323		3.11044		2.03537		0.966231		0.436606			34.4092	44.8893
Fam185a	2.6981		2.51807		1.27197		1.82735		0.524729		0.928084			52.8569	27.4305
Fam188b	2.25455		1.62373		1.29335		1.87367		0.515115		0.88379			42.6338	-
Fancf	2.52967		2.86589		1.76063		2.3964		0.949347		1.23914		+	30.4005	16.3822
Fendrr	7.77176		7.61078		2.34428		2.61778		0.751526		0.606512			69.8359	65.6043
Fhl3	3.26493		2.56445		2.37368		2.04569		0.797226		0.823943			27.2977	20.2287
Flywch2	7.79046		9.80833		2.97184		3.4073		0.545616		0.858079			61.8528	65.2611
Fsbp	2.15771		0.653939		1.57668		1.63397		0.743044		0.483193			26.928	-
Fzd8	2.39262		3.64862		1.45973		1.77333		0.677251		3.96527			38.9906	51.3972
Gas2	12.1379		6.92176		7.49549		4.72224		0.650217		0.431069			38.2473	31.777
Gm6634	11.7546		31.467		6.47388		23.464		0.689124		0.457199			44.9247	25.4329
Gnb5	2.11414		2.72303		1.13792		1.46182		0.777211		0.589839			46.1756	46.3163
Gng8	6.9243		5.81568		3.01969		1.39883		0.854363		0.516596			56.39	75.9473
Gp1bb	4.87789		1.78798		1.23911		1.59354		0.884039		0.0748999			74.5975	10.875
Gpr85	15.6707		9.82352		8.8721		5.3502		0.984454		1.23203			43.3841	45.5368
Gtdc1	2.54477		1.74432		1.72545		1.16773		0.791297		0.768448			32.1964	33.0551
H1f0	2.18192		1.674		0.816168		0.848874		0.363457		0.413026			100	100
H1fx	2.47838		4.50032		0.987618		1.71188		0.330415		0.600598			100	61.9609
Hao1	58.1509		51.3612		37.71		41.5134		0.701992		0.474518			35.1515	19.1737
Hebp1	3.06749		4.29946		1.81904		2.30904		0.875254		1.14334		+	40.6995	46.2947
Hist1h2ac	2.3465		1.81117		1.31253		1.09117		0.502608		0.419744			44.0644	39.7533
Hist1h2ad	2.29098		2.78053		1.35182		1.91639		0.573324		0.863089			40.9938	31.0783
Hist1h2ak	2.20537		1.73684		1.08844		1.00072		0.636402		0.506403			50.6459	42.3827
Hist1h2bh	2.47181		1.71823		1.23451		0.983194		0.454189		0.53489			50.0565	100
Hist1h2bm	2.3017		2.10347		1.35245		1.32509		0.486469		0.604315			41.241	37.0045
Hist2h2ac	2.41631		2.27388		1.45546		1.40121		0.408113		0.379647			39.765	38.3781
Hist2h3c1	2.56761		2.38844		1.7341		1.59614		0.412444		0.485277			32.4624	33.1723
Hopx	47.1581		292.533		17.4428		107.219		0.707171		6.46364			63.0121	63.3479
Hspa12b	5.29736		8.9326		1.51113		2.25129		0.58966		0.926399			71.474	74.7969
Ier5l	2.39994		2.26276		1.68128		1.91164		0.805698		0.764076			29.9449	15.5172
Ifi27	3.79983		6.33174		2.36093		5.09939		0.892224		1.20491			37.8675	19.4631
Ift172	2.04071		2.55977		0.78217		1.56901		0.520113		1.00698			100	38.705
Kctd12	3.57188		4.82562		2.04679		3.59094		0.618085		1.25481		+	42.6971	25.586
Khdrbs3	3.40497		3.35725		1.99561		1.6756		0.70106		0.681464			41.3913	50.09
Lancl3	4.74531		2.50626		3.51015		2.64958		0.483916		0.289661			26.029	-
Lgr5	19.5025		190.831		9.77093		156.705		0.0342466		3.42501			49.899	17.8827
Lin7a	11.8772		8.96032		6.30825		10.2473		0.302099		1.1815			46.8879	-
Lix1	4.60146		4.15446		2.42617		2.06836		0.361647		0.955034			47.2739	50.2135
Lppr2	3.33485		2.93532		1.99451		2.09086		0.550943		1.08783			40.1919	28.7687
Lrrc17	13.9831		24.6743		8.44133		11.2872		0.160135		0.607735		+	39.632	54.2554
Lrrn3	40.486		356.19		17.6539		165.362		0.703783		13.7566			56.3951	53.5749
Mafb	2.97249		1.64795		1.51776		1.03283		0.526626		0.254353			48.9398	37.3268
Maml3	3.81626		1.84577		2.37897		1.47857		0.551048		0.41074			37.6622	19.8941
Mkrn3	3.22003		0.952332		1.47116		0.583409		0.490862		0.286509			54.3124	100
Mme	2.33047		1.18527		0.897435		0.629364		0.652636		0.614593		+	100	100
Mn1	2.41313		3.10438		1.41672		1.38001		0.833939		1.42094			41.2912	55.5464
Mnd1	2.89652		5.38994		1.62287		2.57558		0.629588		0.780449			43.9718	52.2151
Mthfd1l	2.38002		1.93255		1.44141		1.63428		0.588559		0.642937			39.4369	15.4338
Mttp	3.84422		3.82609		2.12822		1.71322		0.786689		1.07893			44.6385	55.2228
Myl6b	3.00324		2.90337		1.91351		1.65334		0.676211		0.387069			36.2851	43.0543
Ncald	7.01705		5.21997		3.86903		2.41226		0.711939		0.353966			44.8624	53.7878
Ndst3	45.3837		123.771		23.0697		85.6431		0.876758		1.31673			49.1674	30.8052
Nmnat2	2.12664		2.3508		1.40149		1.43822		0.922247		1.16661			34.0983	38.8201
Nol4	8.07444		6.20179		5.4525		3.49313		0.59524		0.886658			32.472	43.6753
Ogfrl1	4.30827		2.67523		3.02566		2.27443		0.638403		0.642469			29.7708	14.982
Ogg1	2.02794		2.02072		1.51887		1.43914		0.748725		0.949394			25.1032	28.7809
Olfm1	17.3997		27.131		13.0056		45.9939		0.891245		8.06637		+	25.2538	-
Osbpl6	4.91016		3.67974		2.38684		2.15814		0.759582		0.694407			51.3897	41.3508
Osr1	2.77629		3.01266		2.01436		2.56801		0.660678		0.681019			27.4442	14.7593
Osr2	41.5134		26.9379		14.7404		9.80784		0.556623		0.938468			64.4924	63.5909
OTTMUSG00000016609	2.57672		0.586456		1.48497		0.431193		0.896276		0.543666			42.3697	100
Pcdh18	9.01909		5.32192		6.36302		3.80806		0.866232		0.71591			29.4494	28.4457
Pcdhb16	13.9618		8.31416		10.0363		9.64406		0.949442		1.63062			28.1159	-
Pcdhb17	8.31596		2.30795		4.6939		2.3654		0.756257		0.84026			43.5555	-
Peli2	2.83479		1.27685		1.76428		1.52998		0.807569		0.668218			37.7635	-
Pgm2l1	2.3964		2.07837		1.46295		1.60498		0.595933		1.28705			38.952	22.777
Phf7	2.25606		2.86798		1.57287		1.91612		0.426627		0.593875			30.2822	33.1892
Postn	3.41069		3.16192		2.54621		2.58767		0.967955		1.12895		+	25.3462	18.1615
Prr7	2.84775		3.89426		1.69116		2.20643		0.901919		1.14529			40.6141	43.3416
Rab27a	3.66641		1.34859		2.72217		1.23325		0.943705		0.256404			25.7538	8.55252
Rab3c	11.1188		9.05916		3.67453		4.25433		0.257957		0.97453			66.952	53.0383
Raet1a	2.12967		3.4154		1.36498		2.12081		0.882854		0.530997			35.9063	37.9045
Ralyl	12.7562		35.6254		8.43629		37.8161		0.371226		0.247021			33.8654	-
Rcor2	2.33777		2.16313		1.09716		1.3596		0.333243		0.273426			53.0681	37.1468
Rgma	12.9752		9.58835		8.72922		5.41162		0.700008		0.374641			32.7239	43.5605
Ripk3	2.47729		4.33079		0.904994		1.61693		0.494382		0.738701			100	62.6643
Rmi2	3.57867		1.85986		2.43544		2.0972		0.781665		0.94213			31.9457	-
Rnf144a	17.3318		11.608		12.2569		10.5928		0.684247		1.00118			29.2808	8.74541
Rnf157	2.73027		2.88546		0.717937		0.912498		0.316329		0.457993			100	100
Rorb	11.3785		22.0646		4.45328		9.73495		0.355534		1.54732			60.8622	55.8798
Rpp40	2.0538		3.20947		1.10757		1.84356		0.842558		0.709822		+	46.0723	42.5588
Rps6ka2	3.28445		3.12811		2.27278		2.12305		0.775265		0.924156		+	30.802	32.1301
Rps6ka6	10.1523		28.7241		6.85654		16.8072		0.787082		1.30575			32.4633	41.4874
Rspo2	22.7474		98.9092		15.0223		44.7888		0.920926		5.39573			33.9602	54.7172
S1pr1	9.52669		10.1369		6.32793		4.93875		0.902664		0.707248			33.5768	51.2794
Sclt1	2.56874		2.21213		1.85722		1.59472		0.621819		0.487454			27.6994	27.9102
Sertad4	2.74381		1.62916		2.02353		1.51532		0.639879		0.594629			26.2511	6.98819
Sfrp2	16.2436		10.1109		10.2004		6.73647		0.527455		0.17545			37.2036	33.3741
Sfxn5	2.0891		1.27754		1.41686		1.24155		0.653606		0.784864			32.1784	2.81668
Slc22a15	3.05471		0.977407		2.07072		2.06089		0.988605		0.547811			32.2121	-
Slc7a2	5.7795		6.4952		3.63038		3.28626		0.701754		0.510247			37.1852	49.4047
Snca	2.28827		2.03635		1.65051		1.15322		0.63347		0.573077		+	27.8707	43.3686
Sox11	6.4534		3.50965		3.20962		2.00757		0.710649		0.584929			50.2647	42.7987
Spata1	2.96766		2.49298		1.53073		1.68112		0.206368		0.844889			48.4197	32.5659
Spata24	2.28662		2.73082		1.34514		1.56828		0.416251		0.515824			41.1736	42.5713
Spidr	2.0863		1.57054		0.891761		0.860002		0.430155		0.705372			100	100
Spink2	29.5302		37.7068		16.7192		19.679		0.349155		1.52312			43.3828	47.8106
Stard6	3.20925		3.41019		2.15422		2.802		0.864065		1.59753			32.8746	17.8344
Stc1	30.7749		40.1086		16.519		24.9681		0.434125		0.697825		+	46.3231	37.7487
Tcf19	2.2596		1.95178		1.18874		0.887713		0.210014		0.14593		+	47.3917	100
Tcof1	2.82808		3.28111		1.82239		2.50197		0.872822		0.840514		+	35.5611	23.7461
Tet1	9.11841		15.2913		5.29455		9.65789		0.482614		0.56109			41.9356	36.8405
Tgfbi	7.25528		5.70606		4.94999		3.92903		0.523458		0.594151			31.7739	31.1429
Tmem158	20.6859		11.8504		13.3339		6.88055		0.581321		1.08278			35.5411	41.9384
Tnfaip8l1	2.57243		3.06225		1.48962		1.34862		0.492712		0.407249			42.0929	55.9597
Tnik	7.15547		8.04732		5.0213		13.2776		0.923823		1.75599			29.8258	-
Traf5	2.21981		3.58831		1.22125		2.19882		0.634837		0.690354			44.9843	38.7227
Trib2	3.18172		1.91791		2.30499		1.51855		0.852291		0.807111			27.555	20.8225
Tusc1	3.2523		5.00788		2.36809		3.69731		0.512142		1.16179			27.1873	26.1702
Txnrd3	2.12614		2.62228		1.59175		2.00369		0.918927		0.939238			25.1341	23.5897
Unc5c	18.7475		41.0465		8.38132		22.0787		0.964741		3.40075			55.2938	46.2106
Vangl2	2.96581		5.56967		2.19582		4.39155		0.928509		2.78855			25.9622	21.1525
Zcchc5	119.323		269.365		55.7757		60.6132		0.257858		1			53.2567	77.4978
Zfand4	3.90109		2.62663		2.5563		2.08522		0.931869		0.982769			34.4722	20.6122
1110004E09Rik	2.11057		2.51333		1.80033		1.7947		0.991793		0.857317			14.6994	28.5928
1500009L16Rik	9.83405		10.6802		8.57267		7.578		0.598884		0.968304			12.8266	29.0465
1700003F12Rik	15.0602		24.5958		8.4933		10.6213		1.55942		0.660404			43.6043	56.8164
4930402H24Rik	1.65529		2.34245		0.950945		1.57482		0.5822		0.862422			100	32.7705
4930579G24Rik	2.82613		2.2334		2.25699		1.57055		0.896538		0.606478			20.1386	29.6788
5330426P16Rik	3.47521		2.66851		3.27804		1.8672		0.616875		0.753635			5.67362	30.0283
6030419C18Rik	2.80292		3.93817		2.16379		2.47955		0.781695		0.887412			22.8022	37.0379
A830082K12Rik	1.91667		2.3442		0.951634		0.589723		0.449377		0.483391			100	100
Acad9	1.48841		3.16423		0.881508		1.86201		0.514972		0.799512			100	41.1543
Adgrl3	14.6779		18.9925		11.3217		9.64117		0.477093		0.713364			22.8654	49.2371
AI504432	148.064		81.7248		91.5491		42.4162		1.87302		0.473567			38.1693	48.0988
Angpt1	40.7696		14.7837		46.6417		11.0414		0.826139		0.032945			-	25.3135
Angpt2	2.66153		3.19396		2.3027		1.96186		1.25349		0.834111			13.4821	38.5758
Arhgdib	2.7916		2.43201		2.28111		1.74867		1.06053		0.721816			18.2865	28.0979
Armc2	6.8686		5.91396		5.47712		3.67164		0.880699		0.386523			20.2586	37.9157
Aspn	21.5956		15.4902		20.2123		11.5967		1.64204		0.780131			6.40511	25.1355
Atad3a	1.50686		2.37457		0.942644		1.30179		0.609415		0.756183			100	45.1781
Avil	35.032		12.5464		17.0567		6.47696		1.41873		0.639654			51.3111	48.3758
Btbd11	276.501		8.71091		135.152		5.97668		4.17466		0.0396357			51.1205	31.3886
Car5b	3.10366		7.03422		2.55685		4.14985		0.822084		0.300986			17.6183	41.0049
Cd302	2.86979		3.33937		2.67129		2.38305		0.69217		0.55498			6.91676	28.6378
Cdca7l	1.84886		2.054		1.28947		1.37635		0.665219		0.506411			30.256	32.9918
Cenpq	1.5275		2.07556		1.5424		1.43117		0.898281		0.86077			-	31.0467
Cenpu	1.96433		2.56674		0.787303		1.02816		0.333669		0.52628			100	59.943
Cenpv	1.94007		2.07076		0.803715		1.00364		0.389263		0.497983			100	51.5326
Cfap69	6.61984		5.36034		6.67471		3.87411		0.999911		0.556008			-	27.7263
Chek1	1.61774		2.07049		1.13546		1.15099		0.715211		0.682988			29.8123	44.4099
Chsy1	3.32119		2.67228		2.68791		1.8276		0.704526		0.719571			19.0678	31.6088
Clmp	4.24644		3.55432		5.03556		2.18939		0.934949		0.948193			-	38.4021
Col8a1	3.07663		2.9441		2.63696		1.98216		0.912802		0.588891			14.2906	32.6737
Crabp1	337.545		1583.31		268.306		1092.46		2.75421		0.685157			20.5125	31.0014
Ctnna2	19.1582		15.7527		15.2848		11.3609		1.12561		0.66856			20.2179	27.88
Dctd	3.71554		3.42446		3.12857		2.39219		0.89818		0.948808			15.7977	30.1441
Depdc1b	1.70616		2.44093		1.05205		1.47574		0.538171		0.485147			38.3385	39.5419
Dtwd1	1.86344		2.51928		1.48021		1.58216		1.15685		0.744995			20.5657	37.1978
Entpd1	164.873		16.1299		93.4826		7.32348		4.17725		0.226755			43.3001	54.5968
Etv5	4.43924		4.12021		2.91842		2.32762		1.09278		0.678158			34.2587	43.5071
Gchfr	2.41042		3.06793		1.65921		1.59244		0.706591		0.950274			31.1651	48.0941
Gstm7	10.514		6.87763		4.63187		3.82768		1.26471		0.504513			55.9457	44.3459
Hist1h2ae	1.7403		2.36744		0.943391		1.3709		0.484485		0.511961			100	42.0937
Hist1h3h	1.06008		2.00826		0.6462		1.44951		0.439067		0.745101			100	27.8227
Hist1h4i	1.97349		2.25089		1.54832		1.31774		0.509855		0.702162			21.5442	41.4566
Hist2h2bb	2.32949		2.33717		1.78808		1.42231		0.61158		0.417511			23.2415	39.1439
Hmga2-ps1	7.17549		32.9908		6.4371		21.5799		0.890952		0.86348			10.2905	34.5881
Hoxc5	5.78775		3.04884		4.74987		1.78224		1.80009		0.887645			17.9323	41.5437
Ift88	1.9198		2.26803		1.27857		1.42432		0.863318		0.677295			33.4009	37.1999
Igsf10	334.232		87.3771		247.192		58.0518		3.69377		0.22329			26.0416	33.5618
Kcnj15	74.7325		136.734		74.5042		87.6132		3.08687		0.472808			0.305589	35.9242
Kcnk2	28.6488		25.1733		20.1432		10.0523		1.88671		0.976914			29.6891	60.0677
Kcnn4	52.5799		13.2719		42.6002		4.42853		1.40025		0.0491447		+	18.98	66.6322
Map2k6	15.6245		23.191		12.215		16.0831		0.831962		0.936641			21.8214	30.6493
Mns1	3.34725		3.20132		2.59287		2.22808		0.924651		0.593226			22.5374	30.4013
Mxd3	1.71579		2.02382		0.851895		1.01588		0.294026		0.414004			100	49.8037
Nexn	1.285		2.48628		1.42385		1.78398		0.796145		0.962272			-	28.247
Nin	2.05477		2.96567		1.69034		2.18329		0.729572		0.973802			17.7359	26.3813
Nmral1	1.53726		3.08645		0.853682		1.49743		0.757742		0.788754			100	51.4837
Ogdhl	1.82239		3.43377		0.71327		2.11597		0.749138		0.99416			100	38.3777
Oscp1	1.6294		2.33551		0.739215		1.0945		0.38021		0.364784			100	53.1365
Pcsk4	1.12863		2.81571		1.68044		1.79393		0.770129		0.927493			-	36.2886
Pde8a	4.74116		4.78443		3.68522		2.5152		0.687167		0.603314			22.2718	47.4294
Pdp1	2.00185		2.2021		1.56196		1.57195		0.831616		0.709758		+	21.9741	28.6162
Pias3	1.60958		2.37256		1.22308		1.61459		0.804002		0.801364		+	24.0123	31.9471
Pla2g7	9.8062		8.29912		11.64		4.25833		2.2535		0.905605			-	48.6894
Podn	17.5158		6.05939		15.834		4.0807		1.47797		0.269859			9.60134	32.6549
Prdm16	522.98		90.7537		505.695		66.9438		5.55984		0.609063			3.30508	26.2357
Prr16	58.7733		92.1603		46.7195		59.8857		1.0166		0.794126			20.509	35.0201
Prrg1	6.55293		3.75726		5.27775		2.00524		1.14625		0.597318			19.4597	46.6301
Rab3a	2.90304		2.48127		2.60493		1.56907		0.910502		0.78572		+	10.2688	36.7634
Rgs2	120.982		137.965		78.4637		85.0903		1.66498		0.732121		+	35.1441	38.3247
Rhpn1	3.78915		19.7178		1.22748		4.15942		0.250549		0.575454			67.6055	78.9053
Rtca	1.95184		2.0833		1.60871		1.55202		0.89217		0.843122			17.5799	25.5019
Sesn3	1.91507		2.37168		1.32629		1.25814		0.755416		0.53154			30.7449	46.9518
Setbp1	3.48559		2.71843		2.92612		1.92313		0.71527		0.627357			16.051	29.2559
Skp2	1.79548		2.206		1.10905		1.39889		0.782371		0.889737		+	38.2313	36.5869
Slc12a2	2.96306		3.2275		2.64617		2.31611		0.833107		0.937268		+	10.6947	28.2382
Snhg18	2.53158		2.55934		2.09625		1.86608		0.886092		0.996331			17.196	27.0874
Spata7	1.84173		2.1144		1.62078		1.32651		0.962102		0.70647			11.997	37.2633
Stau2	2.10112		2.17853		1.74205		1.62757		1.22685		0.827186			17.0898	25.2903
Stk3	1.4736		2.013		0.757341		1.041		1.03247		0.913117			100	48.286
Sytl2	4.10146		4.75177		5.12223		3.53015		1.08758		0.63808			-	25.7088
Tinf2	1.73082		2.09731		1.20191		1.24427		0.440402		0.459585		+	30.5585	40.6728
Tmem100	45.4668		114.305		38.8		81.4894		0.71441		0.16357			14.6629	28.709
Tmem169	21.7981		24.1311		18.747		11.9466		0.890242		0.27671			13.9971	50.4931
Trim45	2.91801		3.13119		2.59423		2.14769		0.715998		0.785583			11.0958	31.4099
Tyms	1.61424		2.84713		1.22395		1.85867		0.701195		0.609017		+	24.1776	34.7178
Wdr31	2.20849		2.71489		1.66565		1.73393		0.837566		0.541171			24.5797	36.1324
Zcchc18	12.6269		12.7078		6.62355		7.45629		2.40586		0.222424			47.5441	41.3251
Znhit6	2.59861		2.62231		1.96528		1.64116		1.33691		0.838568			24.3719	37.4154

## Sheet: RNA+RPF downreg.
MEF Fbxo4 null vs MEF wt				MEF Fbxo4 null + hnRNPK KD vs MEF wt				MEF wt + hnRNPK KD vs MEF wt					c-myc puttative target	Rescue in relation to Fbxo4 null cells
	RPF		RNA		RPF		RNA		RPF		RNA			RPF	RNA
gene	Fold change		Fold change		Fold change		Fold change		Fold change		Fold change			level of rescue (%)	level of rescue (%)
1190002N15Rik	0.374418		0.267388		0.359277		0.358242		1.08003		1.16085			-	25.3609
1810019D21Rik	0.235393		0.130858		0.193609		0.19216		0.81897		1.17519			-	31.9015
2210409E12Rik	0.100015		0.0174492		0.0334066		0.0990645		8.59325		5.35073			-	82.386
2900026A02Rik	0.0207593		0.0360201		0.0364762		0.0833919		1.26987		2.19388			43.088	56.8062
9930111J21Rik1	0.234054		0.147846		0.913259		0.717935		2.85023		3.51724			74.3716	79.4068
9930111J21Rik2	0.234899		0.0826983		0.57198		0.370918		2.60402		2.41087			58.9324	77.7045
A630001G21Rik	0.0459464		0.0206576		0.0705563		0.055997		1.76654		1.00791			34.8799	63.1094
AA986860	0.367631		0.107272		0.294988		0.49283		1.18748		1.81409			-	78.2335
Abca1	0.305069		0.247393		0.587166		0.436181		1.93503		2.272		+	48.0438	43.2821
Abca3	0.474531		0.354735		0.788717		0.996756		1.05243		1.64347		+	39.835	64.411
Abcb7	0.561628		0.423012		0.700363		0.665769		1.36489		1.12944			19.809	36.4626
Abcc5	0.685746		0.474893		0.882292		1.2144		1.72242		2.26404		+	22.2767	100
Actg2	0.0447828		0.0454337		0.0620468		0.0945992		1.92498		1.44533			27.8241	51.9724
Acvr2b	0.446293		0.117246		0.332236		0.22374		1.73084		1.29772			-	47.5974
Adal	0.393887		0.499951		0.404638		0.667748		0.896664		1.28548			2.65692	25.1287
Adgrg1	0.0317015		0.0201868		0.123189		0.0668798		0.724847		1.41642			74.266	69.8162
Ahcy	0.374147		0.317347		0.524816		0.485181		1.70187		1.72659		+	28.7089	34.592
AI839979	0.0419899		0.00195897		0.0753271		0.051189		0.995531		1.14298			44.2566	96.1731
Akr1c18	0.0663538		0.101707		0.0378771		0.21432		3.10479		2.0321			-	52.5444
Aldh1a1	0.0114061		0.00107742		0.00419766		0.00245019		1.21732		1.26023			-	56.0271
Alx3	0.2381		0.0132921		0.121109		0.040084		1.08599		1.47939			-	66.8394
Amfr	0.391886		0.278229		0.497414		0.402188		0.911056		1.00174			21.2153	30.8213
Anxa8	0.0605642		0.0407074		0.110669		0.106026		1.84635		1.32574			45.2744	61.6062
App	0.454229		0.411107		0.763548		0.639503		1.21011		1.71439		+	40.5107	35.7147
Arfgef2	0.463434		0.494717		0.633183		0.706343		1.25944		1.44157			26.8088	29.9607
Arhgef17	0.392781		0.39475		0.434178		0.55311		0.921307		1.06979			9.53442	28.6309
Atg2a	0.371365		0.448014		0.406245		0.730981		1.28483		1.93531			8.58611	38.7106
Atp10d	0.600539		0.180997		0.58058		0.255288		1.14638		1.09829			-	29.1009
AW146154	0.503675		0.317086		0.584208		0.594854		1.91533		1.17398			13.7851	46.6951
B4galt4	0.180496		0.120366		0.201722		0.199862		1.18231		1.36117			10.5224	39.7756
Baiap2l1	0.0388617		0.0333137		0.0388769		0.0519086		1.1989		1.0089			0.0391241	35.8225
Baz2b	0.496942		0.376489		0.586214		0.681148		1.16324		1.07054			15.2285	44.7273
Bbs2	0.45379		0.429342		0.515572		0.588713		1.91111		1.3727			11.9831	27.0711
BC029722	0.654139		0.44267		0.783046		0.636046		1.07298		1.17167			16.4622	30.4029
Bend4	0.0247518		0.000921708		0.023966		0.0688447		1.13334		1.01201			-	98.6612
Bmper	0.245471		0.170483		0.556657		0.416861		1.61027		1.7574			55.9027	59.1031
Bscl2	0.237391		0.130407		0.273015		0.206843		0.840012		1.06587			13.0483	36.9535
Btg2	0.235412		0.19781		0.429338		0.363874		1.61835		1.49369			45.1687	45.6378
C3	0.0865414		0.111286		0.156414		0.25396		0.880749		1.39512			44.6715	56.1798
C77080	0.317866		0.25987		0.404168		0.440706		1.01638		1.40035			21.353	41.0333
Cadm4	0.101197		0.0154411		0.153077		0.0601654		1.32412		2.288			33.8915	74.3356
Car8	0.610978		0.399388		0.90398		0.623413		1.70379		1.51036			32.4124	35.9351
Card10	0.0982452		0.0812453		0.128077		0.27865		0.970854		1.46223			23.2922	70.8432
Ccdc68	0.0323749		0.0013856		0.00744896		0.00871235		2.2206		1.11659			-	84.0962
Ccdc92	0.319961		0.194491		0.310215		0.275531		0.74052		1.08086			-	29.4123
Cck	0.160437		0.0252867		0.176615		0.0859855		2.93698		2.52189			9.16016	70.5919
Ccl20	0.256225		0.00389109		1.02166		0.679816		3.89414		3.59427			100	99.4276
Ccng1	0.338026		0.276436		0.469482		0.390797		1.93037		1.97783			28.0003	29.2635
Cdc42bpg	0.0489092		0.0293532		0.0528227		0.420598		1.84391		2.19792			7.40882	93.0211
Cdc42ep1	0.20546		0.217312		0.254556		0.296643		1.16264		1.02332			19.2871	26.7429
Cela1	0.0764184		0.0127445		0.023383		0.021233		1.60931		1.67811			-	39.9779
Cgn	0.0132485		0.00137792		0.0133645		0.0169064		1.30536		1.63335		+	0.868083	91.8497
Chmp4c	0.0472677		0.0467471		0.0453898		0.215093		0.883464		1.4475			-	78.2666
Cldn15	0.0137285		0.00228186		0.0446635		0.0374196		1.47085		1.61851			69.2624	93.902
Cln3	0.455504		0.167283		0.657099		0.306578		1.55015		1.27224		+	30.6796	45.4355
Cln5	0.955219		0.378579		1.41546		0.715913		1.39767		1.15862			100	47.1195
Clu	0.33121		0.374579		0.673257		0.605446		2.0527		1.74571		+	50.8048	38.1318
Cntf	0.182081		0.0201154		0.28682		0.0312619		0.887721		1.00249			36.5173	35.6553
Cntfr	0.017527		0.0112952		0.0161962		0.33641		0.709302		1.77005			-	96.6424
Cntn3	0.00386984		0.00249619		0.00353777		0.00572185		1.82389		1.81199			-	56.3745
Cobll1	0.0894579		0.0860958		0.129791		0.129935		1.26117		1.19374			31.0757	33.7393
Col4a5	0.51644		0.411402		0.747618		0.612529		1.10072		1.07723			30.9219	32.8355
Cox20	0.623391		0.325144		0.777511		0.486826		1.45221		1.42332			19.8222	33.2115
Cpeb1	0.18476		0.217709		0.253427		0.425799		1.16637		1.50334			27.0954	48.8705
Cpeb4	0.565907		0.434889		0.675407		0.642234		1.0923		1.07541			16.2125	32.2849
Crb2	0.0135749		0.000731713		0.00459702		0.00168005		0.939757		1.15501			-	56.447
Crebl2	0.216272		0.146394		0.452244		0.318648		1.14942		1.62691		+	52.178	54.0579
Creg1	0.334695		0.442004		0.590943		0.695329		1.13476		1.26242			43.3627	36.4324
Crlf2	0.307849		0.274448		0.410346		0.582025		1.24314		1.90041			24.9783	52.846
Csf1r	0.0597127		0.177512		0.0617533		0.302106		0.877868		6.96336			3.30447	41.2419
Ctgf	0.674363		0.459166		1.99772		1.1261		3.71837		3.0397			100	100
Ctns	0.7064		0.278515		0.941768		0.443081		1.52704		1.16107			24.9921	37.1411
Ctsa	0.552754		0.468427		0.79649		0.708308		1.26122		1.31365			30.6013	33.8667
Ctsd	0.425266		0.428907		0.784575		0.798938		1.79452		1.83407			45.7966	46.3154
Ctsf	0.125675		0.0310514		0.116009		0.0617808		1.57289		1.87841		+	-	49.7394
Cybrd1	0.0231726		0.0343083		0.0492065		0.220283		0.599961		1.11001			52.9075	84.4253
Cyp4f13	0.39731		0.194146		0.571509		0.537815		1.11339		1.0227			30.4805	63.901
Daam2	0.195073		0.173314		0.155764		0.258252		1.13863		1.05789			-	32.8898
Dab2	0.414988		0.399338		0.53478		0.638806		1.92411		1.5781		+	22.4003	37.4869
Dag1	0.169783		0.195364		0.260791		0.274528		1.0215		1.57463		+	34.897	28.8365
Dapk1	0.278401		0.103924		0.162534		0.318559		1.63262		1.02855			-	67.3767
Ddr1	0.167881		0.171814		0.207701		0.28395		1.17079		1.57988			19.1718	39.4914
Dennd3	0.444695		0.206431		0.389112		0.428251		1.00228		1.04661			-	51.7966
Des	0.0146608		0.000435196		0.0079336		0.0151759		1.2016		1.19681			-	97.1323
Dgke	0.580501		0.19867		0.831126		0.631539		1.55457		1.30555			30.1549	68.5419
Dlk1	0.0279092		0.0178441		0.00469862		0.581661		1.5094		6.57418			-	96.9322
Dph7	0.325402		0.286561		0.399128		0.433383		1.22727		1.34671			18.4717	33.8781
Dusp16	0.481682		0.348648		0.761427		0.546031		1.22612		1.09024			36.7395	36.1487
Dusp22	0.351047		0.337878		0.808087		1.16645		1.44873		2.58672		+	56.5583	100
Dusp8	0.142407		0.251699		0.306593		0.556782		1.13922		1.70587			53.5517	54.794
Dzip1	0.505456		0.384614		0.733989		0.576685		1.41276		1.1732			31.1358	33.306
Ecscr	0.0756648		0.0095101		0.207245		0.0395914		2.02899		1.4143			63.4902	75.9793
Emp3	0.280528		0.240533		0.431013		0.406189		0.97861		1.29203			34.9143	40.7829
Eogt	0.320267		0.266171		0.557153		0.369542		1.07298		1.43163			42.5172	27.9729
Epha2	0.399352		0.210744		0.659916		0.364474		1.59549		1.36337			39.4845	42.1787
Ephx1	0.485125		0.447827		0.613051		0.712382		1.48238		1.55128		+	20.8671	37.1367
Ercc4	0.419154		0.307368		0.522164		0.637359		1.32703		1.01319		+	19.7276	51.7747
Fabp3	0.468358		0.244523		0.918199		0.55457		4.15698		2.25168			48.9916	55.9077
Fbln5	0.509304		0.430202		0.747802		0.75366		1.15533		1.05904		+	31.8932	42.9183
Fgf18	0.0338198		0.0152444		0.0193809		0.0319442		1.17002		1.07001			-	52.2782
Fgf2	0.187427		0.137833		0.331576		0.46373		1.04964		1.26331			43.4739	70.2774
Fgf9	0.0230386		0.0016721		0.0297519		0.0299375		1.15621		1.49157		+	22.5643	94.4147
Fgfr3	0.266673		0.00666072		0.293039		0.0151203		1.47844		1.26539			8.99739	55.9485
Folr1	0.020149		0.000145713		0.00868846		0.000337842		1.49839		1.05657			-	56.8693
Fstl3	0.0476626		0.00486201		0.00397885		0.0111208		1.55642		2.57111			-	56.2802
Gabra3	0.0476398		0.00335697		0.0618881		0.0460929		1.15704		1.78096			23.0227	92.7169
Gadd45b	0.315388		0.338442		0.550884		0.868089		1.80124		2.16475			42.7488	61.013
Galnt10	0.410811		0.301475		0.543383		0.582666		1.25353		1.52631			24.3975	48.2595
Gjb4	0.104989		0.0194563		0.0424495		0.055767		2.05631		1.60137			-	65.1114
Glipr1	0.0807426		0.178171		0.184481		0.239383		1.60908		1.20891			56.2325	25.571
Gm11627	0.0313284		0.00294167		0.0290858		0.00700382		0.734568		1.17375			-	57.999
Gm14139	0.0994027		0.00365385		0.132059		0.0153206		2.60462		1.58116			24.7287	76.1508
Gm15708	0.3611		0.0210455		0.667176		0.678472		1.28887		2.5295			45.8763	96.8981
Gm19705	0.319488		0.214689		0.345292		0.287076		1.25334		1.04187			7.473	25.2154
Gm3776	1		0.0358833		1		0.459973		268.235		7.36246			ERROR	92.1988
Gpm6a	0.010274		0.000645608		0.00582277		0.00155649		1.15114		1.11777			-	58.5214
Gprc5a	0.223099		0.0912637		0.33909		0.362894		2.04173		2.01855		+	34.2065	74.8511
Gpsm3	0.247615		0.261512		0.413598		0.513902		1.70072		2.20542		+	40.1316	49.1125
Gsta3	0.0171097		0.000102286		0.00602439		0.000237511		1.74147		1.35269			-	56.9344
Gstm4	0.033071		0.00765892		0.0725698		0.06924		1.43231		1.30096			54.4286	88.9386
Gtpbp10	0.0133332		0.0014192		0.0112387		0.00341355		1.18831		1.06518			-	58.4244
H2-Ke6	0.219883		0.231618		0.318676		0.320366		1.24801		1.12917			31.0011	27.702
Hacd4	0.214523		0.200237		0.408671		0.309948		1.06566		1.28882			47.5071	35.3966
Hal	0.0200545		0.000514966		0.0133231		0.00330346		1.25268		1.21092			-	84.4113
Heg1	0.476512		0.427201		0.767151		0.811068		1.35437		1.79501			37.8855	47.3286
Hey2	0.0693371		0.00667414		0.0363493		0.226114		0.904104		1.01537			-	97.0483
Hipk3	0.541784		0.493091		0.811492		0.729392		1.13453		1.56272			33.2361	32.3971
Hmha1	0.0278129		0.0390379		0.0285164		0.0907666		1.63084		2.07571			2.46698	56.9909
Hook2	0.355526		0.454947		0.701151		1.32927		1.1725		1.11842		+	49.2939	100
Hp	0.155736		0.117732		0.61408		0.744662		3.72957		3.9236			74.6392	84.1899
Hr	0.0109537		0.0105407		0.0175728		0.0237827		0.888577		1.38363			37.6666	55.6791
Hsdl1	0.509644		0.376177		0.624949		0.6061		1.09812		1.07066			18.4503	37.9349
Hspb1	0.0352665		0.0248579		0.0328657		0.0473492		1.39947		1.21229		+	-	47.501
Igdcc4	0.125194		0.0871225		0.204231		0.118152		1.45867		1.20242			38.7	26.2621
Igfbp6	0.102329		0.0883817		0.187345		0.153033		1.24301		1.4869			45.3795	42.2467
Igfbp7	0.420886		0.455757		0.817326		0.86071		0.865961		1.06589			48.5045	47.0487
Inadl	0.27655		0.210474		0.291111		0.346662		1.01598		1.08616			5.00183	39.2855
Irf3	0.328746		0.361108		0.352731		0.56411		1.48949		1.19793		+	6.79968	35.9862
Itfg1	0.616636		0.390079		0.845994		0.712087		1.51556		1.30599			27.111	45.2203
Itga3	0.144968		0.155956		0.216995		0.276626		1.78727		1.68475			33.1926	43.6222
Itga7	0.354223		0.257817		0.330281		0.42309		0.869669		1.40492		+	-	39.0633
Itgb8	0.351324		0.20398		0.477815		0.580141		1.02985		1.43114			26.4728	64.8396
Jup	0.129489		0.165663		0.161872		0.303894		1.20326		1.21451			20.0051	45.4866
Kank4os	0.28134		0.0234665		0.841763		0.153041		2.95008		1.67071			66.5773	84.6666
Kazald1	0.198448		0.115273		0.442728		0.208453		1.44762		2.04226			55.1761	44.7008
Kcnq1ot1	0.0141522		0.0302349		0.0200158		0.0701793		0.777707		1.25849			29.2948	56.9176
Klf4	0.537039		0.353918		1.1176		0.868041		2.02401		2.29891		+	100	59.2279
Klhdc9	0.912887		0.302909		1.23241		0.884723		1.46766		1.10428			100	65.7623
Kmt2c	0.670187		0.361107		0.70937		0.574024		0.948201		1.04707			5.52372	37.0921
Krt19	0.0242743		0.0181102		0.0241555		0.046381		1.68956		1.51727			-	60.9533
Lacc1	0.421435		0.248882		0.51164		0.430875		1.45177		1.3808			17.6304	42.238
Lamc2	0.206179		0.178015		0.342194		0.254599		1.40482		1.22797		+	39.7478	30.0804
Large	0.40814		0.356132		0.40649		0.602034		0.852298		1.92535			-	40.8452
Lincenc1	0.443862		0.117739		0.527603		0.369055		1.58976		1.95194			15.8719	68.0971
Lmf1	0.566948		0.352448		0.645231		0.576224		1.17484		1.38348			12.1326	38.8349
Lonp2	0.295726		0.446113		0.273016		0.638053		1.14574		1.19999			-	30.0821
Lpar2	0.423749		0.35517		0.692312		0.579345		1.55292		1.35063			38.7922	38.6946
Lrch4	1.02064		0.481212		1.26114		1.3037		1.08453		1.24682			100	100
Lrp2	0.0401195		0.0220801		0.04552		0.0327061		1.83927		1.87852			11.864	32.4895
Lsp1	0.364284		0.161326		0.487481		0.277947		0.956034		1.14818		+	25.2721	41.9579
Ltbp4	0.0508066		0.00545483		0.12708		0.224698		0.844484		1.06522			60.0199	97.5724
Ly6a	0.386112		0.299848		1.14002		1.00331		1.89844		2.2551			100	100
Ly6c1	0.445947		0.28871		1.27205		0.87594		1.75995		2.3381			100	67.04
Mafk	0.544444		0.311931		0.844818		0.517503		1.18522		1.11546			35.5548	39.7237
Malat1	0.374472		0.254311		0.755961		0.446904		1.89575		2.31997			50.4641	43.095
Man1a	0.35794		0.378424		0.436839		0.677375		0.989644		1.26114			18.0614	44.1337
Manba	0.418681		0.352778		0.469919		0.612511		1.14932		1.79626			10.9035	42.4047
Map2k4	0.657977		0.458236		0.921983		0.710345		1.29876		1.19094			28.6346	35.4911
Map3k7cl	0.0670227		0.00683275		0.164042		0.0705157		2.95651		3.12202			59.143	90.3103
Mcam	0.184483		0.142434		0.314499		0.270463		1.25356		1.42922			41.3406	47.3368
Mdfic	0.572733		0.266971		0.762401		0.436784		1.33247		1.09774			24.8778	38.878
Mfsd6	0.368707		0.115297		0.44744		0.218238		1.14964		1.45823			17.5962	47.1694
Mgat3	0.559964		0.465798		0.811816		0.748636		0.892588		1.15746			31.0233	37.7805
Mir155hg	0.386445		0.285967		0.660641		0.842675		1.66085		2.67182		+	41.5046	66.0644
Mocs1	0.534423		0.456483		0.561513		0.687887		0.971216		1.07949			4.82436	33.6398
Mpv17l	0.486645		0.160976		0.57652		0.36386		1.46801		1.24248			15.5893	55.7588
Msln	0.0351392		0.025893		0.0539932		0.0394284		1.44355		1.5855			34.9192	34.329
Mt2	0.767931		0.443327		1.15241		0.768793		1.57297		1.86499			100	42.3346
Mvp	0.294839		0.430251		0.346539		0.686152		1.19355		1.37869		+	14.9191	37.2951
Myo16	0.0060285		0.00813296		0.0110466		0.0636673		1.14229		1.98595			45.4268	87.2258
Myo18a	0.403923		0.436339		0.479562		0.692403		0.774569		1.24705			15.7726	36.9819
Myrf	0.00963207		0.000302345		0.00371916		0.000695732		0.872766		1.00021			-	56.5429
N4bp1	0.624202		0.375211		0.665909		0.694728		1.07428		1.71189			6.26314	45.9917
Ncf2	0.0423871		0.00116565		0.0632628		0.0192551		1.50117		1.87288			32.9984	93.9463
Neat1	0.711502		0.436299		0.806496		0.836477		0.807044		1.41358			11.7786	47.8408
Neil2	0.050479		0.00388887		0.0270381		0.0300731		1.3162		1.88843			-	87.0686
Nostrin	0.11487		0.135608		0.117056		0.22915		0.769753		1.0881			1.86725	40.8214
Npc1	0.963671		0.390824		1.02266		0.920033		0.971724		1.05335			100	57.5207
Npr1	0.0174503		0.00257788		0.0281757		0.062724		0.850052		1.06063			38.0662	95.8901
Ntn4	0.313629		0.194847		0.33088		0.350782		0.920103		1.65896			5.21359	44.4536
Ntpcr	0.684605		0.41717		0.686467		0.570012		1.21544		1.14593			0.271281	26.8138
Nupr1	0.404342		0.266594		0.542244		0.362969		1.29549		1.19592			25.4317	26.5517
Ormdl2	0.56882		0.407749		0.933165		0.655445		1.05627		1.08145			39.044	37.7905
Ostm1	0.419564		0.355821		0.707725		0.481659		1.0785		1.19443			40.7165	26.1261
P2rx7	0.15165		0.104004		0.339734		0.405829		1.75109		2.2065			55.3623	74.3724
P3h4	0.414655		0.290758		0.569439		0.463553		1.54013		1.87143			27.1819	37.2763
Pald1	0.543935		0.255021		0.556806		0.536282		1.51509		1.34483			2.3115	52.4466
Pcdh10	0.0161444		0.00485481		0.0148548		0.0937519		0.857283		1.03311			-	94.8216
Pcdhgc5	2.69579		0.0910261		4.23519		0.653494		1.61096		1.40508			100	86.0709
Pdgfb	0.150125		0.130958		0.245017		0.339972		1.70149		1.58565		+	38.7288	61.4797
Peg10	0.0114674		0.00105865		0.00357397		0.00171653		1.6372		1.4514		+	-	38.3259
Phf8	0.469		0.474758		0.525493		0.678707		1.21171		1.06483			10.7506	30.0497
Piezo1	0.364462		0.31499		0.571658		0.540237		1.28301		1.46897			36.2447	41.694
Pik3cb	0.290606		0.333376		0.444401		0.615845		1.56947		1.4614			34.6072	45.8669
Pim1	0.334683		0.271925		0.691788		0.730246		1.63625		1.2838		+	51.6205	62.7626
Plac1	0.272534		0.277961		0.388975		0.506021		1.29703		2.01834			29.9353	45.0693
Plekhb2	0.222068		0.305641		0.319736		0.417		1.14237		1.12965			30.5465	26.7047
Podxl	0.0148481		0.00198595		0.00630823		0.00555123		1.25961		1.5259			-	64.225
Pon2	1.01303		0.493488		1.62805		1.03619		1.33475		1.15685			100	100
Ppl	0.0197736		0.00160689		0.0180982		0.0134855		1.33419		1.63658			-	88.0843
Ppm1l	0.333308		0.174879		0.341053		0.435261		0.840264		1.39412			2.2709	59.8222
Prnp	0.156941		0.207046		0.291089		0.277233		1.12085		1.24298			46.0847	25.3169
Prr5l	0.330514		0.409863		0.338229		0.546774		0.815903		1.26489			2.28095	25.0398
Prr9	0.00688709		0.00225654		0.00629612		0.0242624		2.14358		1.31938			-	90.6994
Prss23	0.246356		0.206314		0.394031		0.317978		1.50241		1.35666			37.4781	35.1167
Ptk2b	0.149347		0.230623		0.166717		0.309721		1.22888		1.36766			10.4191	25.5385
Ptpn7	0.054796		0.0161011		0.112192		0.149146		2.4437		3.39523			51.1586	89.2045
Ptprf	0.0712781		0.0724584		0.0597462		0.129924		0.919181		1.25539		+	-	44.2304
Pvrl2	0.193791		0.299233		0.307737		0.535372		0.914598		1.67905			37.0269	44.1075
Qars	0.751753		0.499172		0.940434		0.704352		1.33632		1.11847			20.0632	29.1304
R74862	0.41371		0.294309		0.349993		0.457139		1.37478		1.65685			-	35.6193
Rab6b	0.0474379		0.0231656		0.0602587		0.0694844		0.875297		1.13895			21.2763	66.6607
Rarb	0.178552		0.119489		0.126287		0.166156		1.3692		1.41055		+	-	28.0863
Rasgrf2	0.0266425		0.0897747		0.0348135		0.137609		1.57879		1.38151			23.4709	34.7612
Rbm47	0.513258		0.439845		0.800326		0.832464		1.61688		1.19049			35.8689	47.1635
Rcn3	0.5554		0.485385		0.848382		0.871152		1.59507		1.373			34.5342	44.2824
Rims2	0.19718		0.189282		0.128797		0.253592		0.932859		1.13553			-	25.3598
Ripply1	0.260055		0.112388		0.28368		0.289442		3.76564		2.74747			8.32778	61.1709
Rnf128	0.0788761		0.0391269		0.115573		0.0850964		1.2563		1.24054			31.752	54.0205
Rnf167	0.736731		0.414253		0.944481		0.599968		1.33183		1.55151			21.9962	30.9541
Rnf181	0.369854		0.33271		0.494277		0.465176		1.05989		1.04696			25.1726	28.4766
Rtn1	0.0275566		0.0109109		0.0347336		0.0248964		2.64408		4.47319			20.6632	56.1747
Rtn2	0.0339491		0.0180977		0.103079		0.027189		0.771521		1.09233			67.0649	33.4373
Rtn3	0.631746		0.456624		0.859901		0.648951		1.13108		1.28378			26.5327	29.6366
S100a3	0.158129		0.390832		0.397559		0.526598		1.68095		1.48298			60.2251	25.7818
Saa3	0.0513478		0.0506835		0.076436		0.184507		3.70273		3.61013			32.8225	72.5304
Samd4b	0.602127		0.436138		0.550815		0.64669		0.848114		1.0669			-	32.5583
Sbsn	0.0715216		0.0257686		0.0987951		0.0572839		1.52636		1.60845			27.6062	55.016
Scel	0.0145933		0.000921877		0.00667418		0.0042393		2.66744		1.45625			-	78.254
Sdc4	0.262784		0.211969		0.457959		0.348219		1.1733		1.19035		+	42.6184	39.1277
Sema3d	0.0569834		0.023318		0.0442333		0.0352827		1.11256		1.09053			-	33.9111
Serinc5	0.487248		0.337215		0.522997		0.45191		1.0557		1.32425			6.83527	25.3801
Serpinb9b	0.17537		0.287766		0.366296		0.63079		2.6208		2.01241			52.1235	54.3801
Sh3rf1	0.812144		0.435872		0.858588		0.705789		1.06623		1.37264			5.40928	38.2433
Sh3tc2	0.0317132		0.0150268		0.0272393		0.0450601		1.04512		1.12564			-	66.6516
Shroom2	0.304146		0.23123		0.648759		0.528762		1.67643		1.89366			53.1189	56.2696
Siah1a	0.504947		0.422117		0.667299		0.574592		1.01773		1.01723			24.3297	26.5362
Sirpa	0.061871		0.0729324		0.0568138		0.110706		1.51005		1.98926			-	34.1209
Slc12a8	0.0624821		0.0306512		0.136357		0.0610923		1.27857		1.53103		+	54.1776	49.8281
Slc16a1	0.486298		0.408806		0.72671		0.590668		1.08876		1.12736		+	33.0822	30.7891
Slc16a4	1.12916		0.42989		1.49598		0.982855		1.06788		1.43465			100	56.2611
Slc31a2	0.362512		0.192997		0.488209		0.497944		0.716028		1.06583			25.7465	61.2413
Slc39a8	0.210147		0.106338		0.301849		0.208006		1.74199		1.76746		+	30.3799	48.8776
Slc43a3	0.383189		0.205191		0.35457		0.281469		1.45093		1.78317			-	27.0999
Slc46a1	0.522351		0.284508		0.54593		0.581027		1.74532		2.47078			4.31916	51.0335
Slc7a6	0.447786		0.219932		0.481977		0.318029		1.0414		1.27335			7.09381	30.8451
Slco2a1	0.0221339		0.0140634		0.0528358		0.048983		0.999672		1.38651			58.1082	71.2893
Slfn2	0.338164		0.337341		1.77725		1.84069		2.24166		1.71618			100	100
Smpdl3b	0.294603		0.163321		0.354305		0.25431		1.27515		1.27151			16.8504	35.779
Smtnl2	0.0247676		0.0302508		0.0250788		0.0712206		1.00132		1.02056			1.24067	57.5251
Sp140	0.0462822		0.0503935		0.0881818		0.100213		1.85479		1.67424			47.515	49.7139
Spire2	0.314739		0.316328		0.338907		0.47578		1.01073		1.119			7.1311	33.5139
Spon2	0.0915668		0.14905		0.346991		0.264264		1.68149		1.62706			73.6112	43.5983
Sptlc2	0.412028		0.368516		0.642804		0.537409		1.14916		1.1482		+	35.9015	31.4273
Stap2	0.0556786		0.0301983		0.135647		0.279875		1.0296		1.46227			58.9534	89.2101
Star	0.139057		0.0468868		0.21156		0.209698		1.15666		1.19641			34.2708	77.6408
Stom	0.467466		0.375095		0.867213		0.870432		0.914674		1.06055		+	46.0956	56.907
Stx3	0.256695		0.185694		0.33176		0.266099		1.1844		1.0153			22.6264	30.216
Syt14	0.0190889		0.0063849		0.00587797		0.128577		1.29593		2.27434			-	95.0342
Tango6	0.342708		0.243209		0.27094		0.517743		1.70882		1.82953			-	53.0252
Tbxa2r	0.0538363		0.0262593		0.0979206		0.246875		1.06541		1.32572			45.0205	89.3633
Tec	0.0733633		0.0530741		0.107423		0.0884326		1.42388		1.41786			31.7062	39.9835
Thsd4	0.0554632		0.00527742		0.0996123		0.0213849		0.811938		1.11004			44.3209	75.3217
Tinagl1	0.164642		0.242308		0.506843		0.753775		2.08518		2.82679			67.5162	67.8541
Tjp2	0.061809		0.0692408		0.0504947		0.0926369		1.21402		1.11736		+	-	25.2558
Tldc1	0.571296		0.354978		0.682788		0.670462		1.62315		1.67217			16.329	47.0547
Tlr4	0.393756		0.358292		0.620145		0.570148		1.65198		1.66927			36.5058	37.158
Tmc6	0.137438		0.0594091		0.123515		0.141351		0.976213		1.02772			-	57.9706
Tmcc1	1.07408		0.495655		1.58581		1.0928		1.18537		1.60823			100	100
Tmem62	0.218267		0.179776		0.424393		0.360853		1.55559		1.37247			48.5696	50.1801
Tnfsf13	0.139297		0.184768		0.323407		0.277845		1.11045		1.30039			56.9281	33.4995
Tnfsfm13	0.579059		0.262593		2.35197		0.858638		1.27328		1.36421			100	69.4175
Tnip3	0.0518349		0.00375048		0.0423144		0.0936808		2.29067		1.52104			-	95.9965
Tnni1	0.00695785		0.00942011		0.012716		0.120579		1.13011		1.30941			45.2828	92.1876
Tns1	0.337917		0.325421		0.343205		0.489802		1.13291		1.28422			1.54087	33.5607
Tns4	0.0267089		0.019446		0.061212		0.0840287		2.37918		2.08648			56.3666	76.8579
Tob1	0.390965		0.241657		0.422736		0.380622		1.91148		1.18773			7.51542	36.5099
Tpk1	0.223524		0.10505		0.291457		0.203006		1.20639		1.21442			23.3081	48.2529
Tprn	0.354565		0.0929567		0.380279		0.167736		1.00221		1.25891			6.76195	44.5816
Trappc6a	0.320326		0.353293		0.488836		0.640391		0.977071		1.75185		+	34.4716	44.8317
Tril	0.132507		0.0201313		0.0893673		0.297424		1.17232		1.51993			-	93.2315
Trim62	0.175107		0.0272455		0.142722		0.164743		0.645283		1.20234			-	83.4618
Trmt61b	0.922623		0.496928		1.05274		0.741055		1.14806		1.16004			100	32.9432
Trp53inp1	0.166974		0.166791		0.286831		0.229914		2.00149		2.10095			41.7867	27.4553
Tspan12	0.111268		0.0744193		0.071471		0.263436		1.03299		1.27558			-	71.7505
Tspan8	0.0331831		0.0156941		0.0152338		0.0275209		1.2331		1.38162			-	42.9739
Ttbk2	0.866839		0.464545		0.722496		0.741006		0.943302		1.14207			-	37.3089
Tubb2b	0.204418		0.286943		0.287789		0.418578		1.59776		2.21173			28.9693	31.4482
Ubl3	0.935009		0.489513		0.97039		0.671583		1.13631		1.33653		+	3.64606	27.1105
Ubxn2b	0.498754		0.41857		0.673588		0.635918		1.39785		1.69827			25.9557	34.1786
Unc13b	0.127086		0.00602124		0.124011		0.113886		2.45352		2.07525			-	94.7129
Unc5b	0.263912		0.338487		0.42316		0.698142		1.10785		1.37795			37.633	51.5161
Vav2	0.177058		0.133958		0.187926		0.288294		0.982676		1.03225			5.78318	53.5342
Vnn1	0.0281237		0.00902053		0.0513472		0.0816885		2.08377		1.32054			45.2283	88.9574
Wdr44	0.489841		0.280478		0.622696		0.443929		1.80741		1.82057			21.3355	36.8193
Wnt11	0.0499899		0.0134728		0.0203625		0.048132		1.23871		1.25093			-	72.0087
Wnt6	0.0120413		0.00994426		0.00406696		0.0594289		0.753677		2.03806			-	83.267
Wnt9a	0.0715342		0.0672429		0.0759858		0.119962		1.2545		1.13193			5.85848	43.9466
Yod1	0.524822		0.282291		0.773952		0.482212		1.29499		1.17555			32.1894	41.4592
Zdhhc12	0.467815		0.443763		0.620871		0.724977		1.53498		2.26805			24.6519	38.7893
Zfp120	0.744771		0.455001		0.951584		0.611946		1.56309		1.50064			21.7336	25.6469
Zfp185	0.0208103		0.0224872		0.0466708		0.0780205		1.33932		1.33394			55.4104	71.1779
Zfp36	0.344238		0.224765		0.358457		0.431131		1.30307		1.57297			3.96672	47.8663
Zfp568	0.306818		0.355339		0.496883		0.506521		1.13134		1.27142			38.2515	29.8472
Zfp59	0.525394		0.398187		0.613402		0.579		1.20453		1.6656			14.3475	31.2286
Zfp7	0.80428		0.494278		0.889459		0.726798		1.29492		1.0687			9.57647	31.9923
Zfp703	0.369381		0.370361		0.520365		0.813068		1.6013		2.67949			29.015	54.449
Zfp874a	0.794442		0.332529		1.10271		0.517284		1.67931		1.26254			100	35.7164
1700001L05Rik	0.271216		0.790784		0.614362		0.860254		1.64485		2.05538			55.854	8.07551
1700007K13Rik	0.101492		0.0488673		0.140205		0.0119161		5.81382		3.87772			27.6116	-
Acsl4	0.419272		0.723585		0.71879		1.10012		1.7031		1.27534			41.6698	100
Acta1	0.30478		0.1262		0.494229		0.0941155		1.05046		2.26041			38.3322	-
Actn3	0.0615953		0.0668995		0.100362		0.0561345		3.35025		2.52757			38.6266	-
Arhgef5	0.285588		0.204107		0.393186		0.331855		1.02472		0.971507			27.3658	38.495
Arl14epl	0.0524646		0.136261		0.191366		0.069392		2.17413		1.45512			72.5842	-
Atf3	0.461848		0.642617		0.96149		1.1003		2.20155		2.41901			51.9654	100
Bbc3	0.486061		0.70475		0.84558		1.38134		1.6169		2.11328		+	42.5175	100
Bmyc	0.00487813		0.00331869		0.036125		0.0029502		1.43314		1.72563			86.4965	-
C130026I21Rik	0.00434459		0.254533		0.0108074		0.0127373		1.37113		2.39989			59.7997	-
C230014O12Rik	0.0310328		0.00806851		0.0564907		0.00717263		2.5081		1.66032			45.0657	-
Camk4	0.252051		0.299233		0.455281		0.468638		1.30148		0.945546			44.6383	36.1483
Ccdc42	0.0896946		0.0714922		0.165055		0.0851176		2.52188		0.874377			45.6579	16.0078
Cdsn	0.200438		0.227409		0.409769		0.059107		1.28616		2.00019			51.0852	-
Cercam	0.350901		0.268991		0.468873		0.317027		1.10328		1.04786			25.1609	15.1519
Clcf1	0.389568		0.564853		0.770787		0.7146		1.279		1.31007			49.4584	20.9554
Clic5	0.0224982		0.00541824		0.0775923		0.00481662		2.42803		1.32669			71.0046	-
Col20a1	0.18028		1		0.44448		16.4332		2.13959		267.22			59.4401	100
Crebrf	0.378476		0.409833		0.555188		0.529548		1.14163		1.14468			31.8292	22.607
Crlf1	0.300307		0.62735		0.44026		1.27465		1.69296		4.35923			31.7887	100
Cryab	0.192553		0.142007		0.27585		0.184585		1.48484		1.26677		+	30.1964	23.0669
Csrnp1	0.23089		0.266828		0.310161		0.339299		1.35521		1.18114			25.5581	21.3589
Ctbs	0.180095		0.18924		0.37791		0.00914492		1.87453		2.2364		+	52.3445	-
Ctsz	0.322226		0.380242		0.441489		0.440677		1.34743		1.35946			27.0137	13.7141
Cxadr	0.384657		0.329142		0.514295		0.428389		1.35587		1.48579			25.2069	23.1675
Dact2	0.234042		0.193511		0.345236		0.228994		1.17295		1.03001			32.2081	15.495
Ddx25	0.206982		0.217459		0.376153		0.0953264		2.19028		0.999834			44.974	-
Dnaja2	0.412548		0.57563		0.552471		0.656156		1.56816		1.26036		+	25.3267	12.2724
Dnajc3	0.369438		0.441154		0.562676		0.491654		1.06117		1.52593			34.3427	10.2715
E030011O05Rik	0.0136942		0.00371012		0.0189451		0.00329816		1.30818		0.859564			27.7165	-
Efna1	0.327902		0.240058		0.477672		0.444983		1.24586		0.634875			31.3541	46.0524
Ehhadh	0.304389		0.383312		0.438172		0.601181		1.16602		1.41604			30.5322	36.2401
Endod1	0.344559		0.301129		0.60528		0.523426		1.47026		1.25035			43.0745	42.4697
Eno1b	0.0789251		1.5735		0.36313		1.70736		1.10817		0.903293			78.2653	100
F11r	0.0409258		0.0284489		0.0590375		0.0364903		1.53287		1.45831			30.6782	22.0373
Fabp4	0.329246		0.357088		0.553393		0.448125		1.28933		1.34583			40.5041	20.3151
Fam134b	0.0992471		0.0918959		0.148915		0.103653		1.28711		1.54062			33.3532	11.343
Fam180a	0.0491866		0.0358692		0.0734094		0.0457897		1.69934		1.40713			32.9969	21.6654
Fbxo32	0.460269		0.647403		0.765956		1.17296		2.09746		3.85886			39.9092	100
Fbxo4	0.244671		0.48237		0.374216		0.550092		1.16032		0.877228			34.6177	12.311
Fgd3	0.374334		0.246228		0.659585		0.525518		1.98231		1.71686			43.247	53.1457
Flnc	0.357266		0.55833		0.575512		1.03901		1.42624		1.72597			37.922	100
Flt4	0.0396218		0.0562373		0.0700298		0.00606931		1.00445		0.880589			43.4216	-
Gdf6	0.0900093		0.094006		0.156799		0.285407		1.02165		0.775932			42.5956	67.0625
Gimap9	0.038877		0.147133		0.0623258		0.00304372		1.3554		1.04706			37.623	-
Gm14393	0.305929		0.582256		0.570672		0.583542		1.33148		1.1901			46.3914	0.220295
Gspt2	0.0161076		0.00482496		0.0239974		0.00428922		1.31643		0.635914			32.8777	-
Hoxa3	0.149957		0.137501		0.232106		0.0429275		1.86754		1.41306			35.3928	-
Hoxc10	0.131706		0.0684476		0.189936		0.0710402		1.97269		2.25513			30.6575	3.64946
Hoxd13	0.00530785		0.00955051		0.0132076		0.00849007		1.10598		1.34233		+	59.8123	-
Icam1	0.363476		0.486781		0.726281		1.39979		1.35335		1.36734		+	49.9538	100
Ifit1bl1	0.198951		0.497813		0.479337		1.2078		2.17063		3.58828			58.4946	100
Il12rb1	0.156397		0.070318		0.835782		0.586138		1.49456		1.18312			81.2874	88.0032
Ipp	0.414529		0.599229		0.586581		0.988891		1.4756		1.32413			29.3313	39.4039
Klhl21	0.481105		0.724991		0.689651		1.07975		1.1165		1.17488			30.2393	100
Krt8	0.247812		1.17334		0.347804		2.96233		20.4928		87.9434			28.7496	100
Krt80	0.142323		0.0611016		0.204112		0.160659		1.19542		0.788332			30.2721	61.9681
Lace1	0.484597		0.963513		1.23487		1.65232		2.42036		2.38298			100	100
Lama5	0.0210628		0.0292722		0.0284867		0.0224907		1.12952		1.64143			26.061	-
Lin28a	0.00247823		0.0032806		0.00452555		0.00291634		1.13609		1.60753			45.2392	-
Lpl	0.384043		0.469542		0.543933		0.411027		1.13842		1.34843			29.3952	-
Lrpap1	0.319315		0.346353		0.503123		0.333998		1.22228		1.11186			36.5334	-
Ly9	0.00321782		0.0054309		0.0240151		0.00182318		1.602		0.997441			86.6009	-
Lyn	0.399292		0.48245		0.696612		0.854169		1.09373		0.794544			42.6809	43.5182
Map1lc3b	0.308529		0.387271		0.418802		0.454263		1.14608		1.19889			26.3305	14.7475
Micalcl	0.32915		0.455611		0.599407		0.701781		2.18075		1.5808			45.0875	35.0779
Mst1r	0.0410414		0.00663083		0.100978		0.00589457		1.78593		1.48161		+	59.3563	-
Murc	0.252705		0.155001		0.503305		0.221104		1.52198		1.50961			49.7909	29.897
Neurl1a	0.0978074		0.352525		0.208267		0.216696		1.0024		1.88147			53.0375	-
Oasl1	0.179892		0.194328		0.310376		0.173495		1.06714		1.34261			42.0406	-
Olr1	0.131646		0.116028		0.219076		0.153572		2.09742		1.81447			39.9088	24.4468
Pawr	0.1082		0.123384		0.157111		0.181554		1.0491		0.717595			31.1316	32.0402
Pcsk6	0.161086		0.309978		0.296855		0.399856		1.09286		1.38926			45.7359	22.4777
Phyhipl	0.0469428		0.289014		0.197258		0.371857		1.66764		0.771989			76.2023	22.2782
Pir	0.0207332		0.00132697		0.0313487		0.00117963		1.44416		1.23254			33.8627	-
Pmaip1	0.108968		0.0745252		0.181663		0.0944858		1.59394		1.49053		+	40.0163	21.1255
Pnrc1	0.385538		0.254752		0.549482		0.294671		1.37576		1.03768			29.8362	13.5469
Ppp1r16b	0.0070678		1.20883		0.0528186		1.08287		1.17902		1.9181			86.6187	-
Pqlc3	0.309421		0.326344		0.583101		0.290053		1.35593		1.54856			46.9352	-
Psmd8	0.318368		0.337809		0.433183		0.438357		1.02941		0.885999		+	26.5051	22.9375
Ptprv	0.0093856		0.0792104		0.017184		0.0213638		1.86734		2.72833			45.3818	-
Rabac1	0.334209		0.491496		0.49677		0.550132		1.2011		1.27246			32.7235	10.6585
Rbks	0.318247		0.696044		0.724254		0.888402		2.87812		2.99795		+	56.0586	21.6522
Rhbdf2	0.455157		0.555424		0.691681		0.575226		1.20506		1.48309			34.1955	3.44245
Ripk4	0.0114254		0.00714144		0.0174262		0.00634849		1.25645		1.02774			34.4356	-
Rnf144b	0.412626		0.919048		0.653071		0.658971		1.31353		1.73993			36.8176	-
Robo3	0.0141214		0.0133851		0.0701759		0.0118989		2.51105		5.02527			79.8771	-
Rpl39l	0.0134996		0.000470794		0.0214555		0.000405577		1.63159		1.46956			37.0811	-
Serping1	0.0578355		0.0725952		0.147378		0.0655833		1.09086		2.26935			60.757	-
Sgce	0.0106675		0.0193323		0.0194946		0.00802524		1.24969		1.28698			45.2799	-
Sgsh	0.223016		0.429812		0.354253		0.399222		1.26036		1.80254			37.046	-
Shtn1	0.235746		1.39395		0.49127		2.55538		1.62904		2.0769			52.0129	100
Slc16a13	0.284748		2.16455		0.471566		1.35811		1.34559		2.78337			39.6166	-
Slc30a1	0.453741		0.388713		0.636347		0.324241		1.42043		0.95204			28.6961	-
Slc38a4	0.295965		0.42975		0.425615		0.539612		1.29389		1.17513			30.4618	20.3594
Slc43a2	0.275079		0.103556		0.742257		0.61367		1.34308		1.52029			62.9403	83.1252
Sntg1	0.0693362		0.0598995		0.122145		0.09217		2.30413		2.02799			43.2346	35.0119
Ssc4d	0.45679		0.579215		1.39542		1.29626		3.13501		3.28865			100	100
Ssfa2	0.291925		0.341806		0.420758		0.342448		1.06407		0.824275			30.6193	0.187498
Stmn4	0.283053		0.272461		1.09971		1.03261		7.04602		3.91884			100	100
Sulf1	0.256467		0.162922		0.359356		0.217759		1.12295		0.941164			28.6316	25.1824
Syn3	0.450042		0.600535		0.737335		0.730293		1.08649		1.91699			38.9638	17.768
Syngr2	0.304024		0.311484		0.513002		0.496555		1.02575		0.940462		+	40.7362	37.2711
Syt12	0.365103		0.472665		0.49671		1.10378		1.69343		2.59703			26.4958	100
Thnsl2	0.357471		0.548588		0.568406		0.591752		2.45052		1.79809			37.11	7.29423
Tmem140	0.26955		0.622574		0.789374		0.380602		1.39624		0.710644			65.8526	-
Tmod3	0.379385		0.467978		0.591781		0.614702		1.28355		0.957535			35.8909	23.8691
Tnnc1	0.238743		0.528743		0.459538		0.915601		2.33355		2.07164			48.0473	42.2518
Tnxb	0.26926		0.158271		0.552958		0.562866		1.3874		1.21546			51.3056	71.8813
Trf	0.0209993		0.135197		0.0387617		0.00767839		1.6607		0.701177			45.8245	-
Trim12a	0.357686		0.264861		0.55055		0.381921		1.50539		0.618723			35.0312	30.6502
Trim30d	0.06275		0.147843		0.109801		0.00808897		3.14873		2.83099			42.8513	-
Trim68	0.221695		0.238222		0.315683		0.131752		1.16777		0.670091			29.773	-
Tspan2	0.215948		0.167507		0.330105		0.190616		1.14889		1.36317			34.582	12.1231
Ubxn2a	0.405953		0.269702		0.556891		0.348847		1.03005		0.864096			27.1036	22.6875
Usp53	0.172739		0.147081		0.262659		0.184553		1.40427		1.24512			34.2345	20.3045
Vps4a	0.486906		0.420941		0.653827		0.513005		1.20452		1.19853			25.5298	17.946
Xdh	0.252376		0.482124		0.352385		0.578521		1.02923		1.42792			28.3806	16.6627
Zfp105	0.0198532		0.0193941		0.0457245		0.00161941		1.66967		0.651172			56.5809	-
Zfp345	0.14327		0.300431		0.234312		0.106456		2.46067		2.21055			38.8552	-
