# Supplementary material for: Tumor suppressor mediated ubiquitylation of hnRNPK is a barrier to oncogenic translation
Source: Nat Commun. 2022 Nov 3;13:6614. doi: 10.1038/s41467-022-34402-6 (PMC9633729; doi:10.1038/s41467-022-34402-6)
Supplement: Supplementary file 6 — Supplementary Data 3 [file 41467_2022_34402_MOESM6_ESM.xlsx]

## Sheet: INPUT
Ezr
Krt19
Peg10
Mest
Myrf
Crabp1
Wt1
Hspb1
Cdkn2a
Tjp2
Slc9a3r1
Nes
Maoa
Nabp1
Pkhd1l1
Lama5
Upk3b
Serpinb6b
Krt7
Cobll1
Podxl
Dpysl5
Ildr2
Tuft1
Il18
Etl4
Stxbp2
Krt14
Bend4
Tbx15
Tgm2
Stk39
Pard6b
Fras1
Prune2
Prrx1
Ddc
Prkar2b
Xist
Pawr
Fmo2
Rhpn2
Cgn
Rspo1
Mgll
Alx4
Kank1
Scrn1
Gata6
Iqgap2
Mycn
Syne2
Prr15
Ppfibp2
Fhl1
Jup
Myo5b
Fam46c
Rgs10
Lrrc1
Baiap2l1
Thy1
Crip2
Scel
Fgf7
Smpd3
Gucy1a3
Nudt4
Bicd1
Ndn
Lrp2
Gga2
Ppl
Actg2
Pdlim4
Fry
Shroom3
Upk1b
Srgap1
Cd2ap
Sgk3
Sh2d4a
Plxna4
Il1rl1
Hid1
Prex2
Rbpms
Bex4
Dsp
Zbtb8b
Arhgap44
F11r
Smtnl2
Gtpbp10
Tubb2b
Arl4d
Rrm1
Tcf4
Slfn9
Lrrn4
Shox2
Usp53
Zfpm1
Map3k9
Tep1
Gpm6a
Etv1
Plce1
Gcnt1
Ptk2b
Rab6b
Irs1
Pmaip1
Sorbs1
Spsb1
Arhgef26
Ifrd1
Ank3
Meis2
Spry4
Rasa1
Llgl2
Jph2
Apbb1ip
Snta1
Plekhb2
Akr1c14
Hdgfrp3
Eml2
Tdrp
Sox6
Atp1b1
Wipf1
Arhgef40
Akap12
Hmga1
Ppp2r2b
Cdkn1c
Mcts2
Atp6v0d1
Aldh1a1
Ccdc88c
Gata4
Gsto1
Dnm1
Rasgrp3
Nup62cl
Csdc2
Card10
Rab3il1
Vav2
Add3
Bdh1
Zbtb7c
Adam22
Sox11
Arhgap1
Rora
Tec
Kalrn
Sp100
Cdc42bpg
Frmd4b
Crb2
Nod1
Sh3tc2
Ptx3
Rgma
Pstpip1
Fam49a
Sema5a
Fam212a
Cryab
Nfatc4
Gab1
Msln
Sh3rf2
Bex2
Cdc42ep1
Fez1
Frmd6
Slc30a4
Col12a1
Rnd1
Cd55
Ttc9
Tmem108
Cep170
Celf4
Aif1l
Satb1
Slc4a4
Palm3
Stambpl1
Chn2
Prkg2
Raph1
Rapgef5
Mroh1
Exoc6
Gabarapl1
Foxo4
Mylk3
Ptgs2
Ptgs1
Ypel2
Rcan2
Irf5
Etv4
Chchd10
Pde7a
Peg3
Fam110c
Zfhx4
Akap5
Igfbp5
Lrig1
Fam184a
Zbtb8a
Isyna1
Plcl1
Foxs1
Dnajc6
Rbm28
Ucp2
Mras
Il18rap
Anxa8
Mecom
Tcf12
Ivl
Mospd2
Slc5a3
Itga3
Map2k6
Gcnt4
Epb4.1l5
Igfbp3
Tacc1
Gnai1
Sorbs3
Runx2
Unc45b
Slit2
Prkcz
Foxg1
Ssfa2
Ctnna2
Dbndd2
Prtg
Epas1
Ankrd44
Alad
Sema3d
Ccdc68
Crip1
9930111J21Rik1
Myo6
Ccdc64
Ston2
Soga3
Plac8
Col11a1
Mbnl3
Zcchc3
Hand2
Cpt1a
Cux1
Uchl1
Tagap
Il16
Eif2s3y
Aldh3b1
Smad6
Ddr1
2310022B05Rik
Arhgef5
Taldo1
Klf9
Folr1
Frmd7
Tns1
Ms4a2
Adh7
Rbpj
Tagln
Rasl11a
Plekhg3
44813
Stox2
Pdzd2
Capn6
Rnf24
Tub
Mtus1
Gca
Smim20
Fam212b
Tanc2
Fuom
Mnda
Il4ra
Rab3b
Dhx32
Myh10
Mpp7
Sptan1
Ccng1
Afap1l2
Ereg
Map1lc3b
Gmpr
Bicc1
Dag1
Lamb1
Ccl7
Zfp185
Ctnnal1
Ophn1
Tmod3
Rps6ka6
Cldn15
Cdh3
Rnf144a
Ide
Bcar3
Exoc6b
Arhgap18
Limk2
Gng2
Dclk1
Rab23
Tpd52
Runx1t1
Slc1a3
Ccser1
Vps35
Myc
Nr2f2
Arhgdib
Cobl
Dmd
Ankrd6
Aldh1b1
Inppl1
Ehd3
Gm2115
Commd3
Aim2
Zbtb46
Btg2
Hoxc5
Gch1
Lin28b
Adgrl2
Arhgap6
Esr1
Kcnq1ot1
Rpl22l1
Mmp3
Eif4g3
Fosl1
Ddah1
Krt18
Ninl
Scarb2
Zfp36l1
4931406P16Rik
Smim1
Ppm1e
Flnc
44809
Tmem151a
Grb10
Uap1l1
Kbtbd7
Gnb4
Gas2
Bin1
Ebf1
Ist1
Hoxc13
Gng11
Ccnd1
Stc1
Map3k5
Vamp8
Psmd8
Nadk2
Aebp1
Capns1
Des
Bche
Olr1
Rgs2
Chp1
1810058I24Rik
Rnf181
Igfbp6
Aldh1a2
Arhgef28
Hoxa11
Stx3
Camk1d
Mrvi1
2900026A02Rik
Ank2
Adgrg2
Ptprf
Eya1
Stard10
Zcchc24
Prr15l
Spns2
Lmcd1
Zmynd8
Cped1
Ptgs2os2
Errfi1
Plcl2
Pdlim1
Nav2
Hspa12b
Dcaf12l1
Srpr
Lgalsl
Fgd4
Npr1
Ctdspl
Pde4d
Tgm5
Gabarapl2
Vat1l
Fam180a
Garem
Stard13
Etv5
Anxa11
Cth
Klhl30
9430020K01Rik
Setbp1
Gadd45b
Dgkk
Plekhg2
Ugcg
Myh11
Wnt9a
Foxo6
Optn
Dusp9
Fam65a
Zcwpw1
Ppp2r5b
Myo1d
C530008M17Rik
C430049B03Rik
Pde8b
Nat2
Nkd2
Speg
Smtn
Actn3
Fam32a
Dync1i2
Uty
Ap1g1
Kazn
Paf1
Rab27b
Myl12b
Csrnp1
Inadl
44808
Prnp
Ssh3
Lrba
Rasgrf2
Lrrc75b
Slc4a7
Sh3kbp1
Pcdh18
Mmrn1
Aass
Sema3c
Glipr2
Tgfb3
Tmem98
Fhl3
Lgals1
Dhrs3
Irx1
Micall2
Gsdmd
Pitx2
Prkg1
Mab21l2
Rsbn1
Stk26
Tiam2
Dnaja2
Hoxc10
3110039I08Rik
Zic1
Mark1
Bahd1
Cacna1c
Naip2
Vcan
Usp25
Lurap1l
Daam2
Pparg
Fndc3c1
Gsta4
Hal
Epn3
Mbnl2
Pcdhb16
Mtmr10
Mmp19
Dpp4
Tbx3
Unc5b
Hlf
Daam1
Snap23
Mark2
Gda
Trp53inp1
Grpel2
Clip2
Igsf10
Nfib
Ptgr2
Mex3b
Ahcy
Pde3a
Gab2
Rpl39l
Tmem47
Asph
Il22ra1
Dstn
Fgfr1
Pepd
Dkk2
Ptgis
1010001N08Rik
Sh3tc1
Ccdc149
Gas7
Mvp
Fam101b
Tpk1
Mbnl1
Tfdp2
Sox5
2200002D01Rik
Elk3
Pogk
Pde8a
Gpr39
Gsta3
Angptl7
Cerk
Stk10
Nacc2
Sdc4
Cfap69
Nbl1
Cystm1
Slc9a3r2
Adamtsl3
Sp110
Pard6g
Lrp1
Camk4
Mthfd2
Rps6ka2
Cfh
Ampd3
Id1
Nab2
Eif3f
Pcx
Pnpla2
Tcf24
Fgf18
Dync1i1
Arhgef1
Sec23ip
Clmp
Oxr1
Gspt2
Cdk6
C77080
Chd9
Ltbp1
Pdgfrb
Slco2a1
Fam131b
Coro1b
Sema3a
Stbd1
Emp1
Mkrn1
Scamp5
Acox1
Dab2
Cmtm7
Med12l
Thsd4
Shc2
Atoh8
Prr16
Cmbl
Renbp
Jam2
Fam84a
Zfp521
Six1
Cat
Pim1
Il1r1
Serpina3g
Tcf23
Ppp1r9a
Nr4a2
Foxa2
Cyth3
Fmnl3
Vamp5
Nipsnap1
Frmd4a
5830416P10Rik
Gm12603
Mbp
Tkfc
Mtmr11
Znrf2
Papss1
Chmp4c
Rbmxl1
Fmo3
Tcaf2
Fkbp5
Tnks1bp1
Zbtb44
2310030G06Rik
Enah
Dock8
Col6a3
4930452B06Rik
Kifc3
Cyp2s1
Socs6
Tln2
Sh3bgrl2
Tgfb2
D16Ertd472e
Pde7b
Ube2d2a
Map1b
Slc25a12
Kif2a
Fgf9
Myo1b
Hoxa11os
Acaa2
Hmcn1
4930503L19Rik
Tradd
Uqcrc2
Gm7694
Fbxo33
Mylip
Elovl6
Top1mt
Armcx3
Fhdc1
Fbn2
Tns3
Sh2b3
Birc3
Star
Timeless
Cpe
Ripk2
Dock11
Aff2
Tango6
Ehd2
Lcor
Pkia
Ahcyl1
Mapk4
Bcam
Amdhd1
Rap1gds1
Tox
Serpinb9b
Ube2h
Megf6
Tnfaip8l3
Strbp
Itpr1
Pygb
Npas3
Mab21l1
Tbx1
Lonp1
Cd44
Btbd3
Tet1
Hivep3
As3mt
Zeb1
Psma1
Tsix
Fabp5
Tfcp2l1
Anxa3
Smyd1
Limd2
Plagl2
Osr2
Cd151
Zfp703
Sntb2
Foxc2
Peg12
Acsl4
Fam84b
Car13
Lbh
Aspn
Cox6b1
Atg2a
Wnt5a
Tcof1
Dpp3
Rgs16
Atf4
Fyn
Adgrl3
Snai1
Twist2
Tle1
Smad9
Vaultrc5
Anxa1
Pir
6530402F18Rik
Sertad4
44629
Eif4e
Rps13
Chmp1a
Sgk1
Angpt1
Nqo1
Il6st
Add2
Nos1ap
Colec12
Gnao1
Gse1
Sox9
Hist1h2bh
Ncf2
Hdac3
Hoxd11
Rhou
Myo18a
Olfml3
Wwc1
Obsl1
Ifi27
Bnc1
Mat2b
Usp13
Gm14139
Gpi1
Shmt2
Irf3
B4galt4
Wdr36
Adamts1
Lonp2
Ap2a2
Tpd52l2
Slc25a24
Lhfpl2
Arhgef17
Pik3cb
Meox1
Gale
Pnma2
Oxsr1
Fam188a
Cdc42ep3
Zfpm2
Hacd4
Prss23
Cyld
Dpysl3
Pcbp3
Exoc4
Mllt11
Dcaf17
Hmha1
Tfeb
Mitf
Dnajb4
Dnttip2
Sipa1l1
Vcam1
Far1
Gimap9
Trim47
Polr2m
Inpp5k
Nsf
Nhs
Haus7
Tbc1d9
Pnrc1
Lonrf3
Rtn1
Btg1
Mettl20
Smarca1
Pcgf6
Rsu1
Zfp36l2
Cdkn2b
Nid1
Oaf
Gabra4
Dtna
Pcsk5
Gpx3
Arfgef2
Bloc1s1
Flt4
Hoxa3
Afg3l2
Akr1b8
Atxn7l2
Hs2st1
F3
Fgf2
Sgms2
Ubash3b
Med14
Ctsh
Cntnap2
Mpp5
Nap1l2
Prkab2
Atp6v1b2
Sord
Rin3
Klhl13
Nt5c
Npdc1
Gpr149
Bcl10
Col14a1
Eaf1
Ddb1
Egr1
Dazap2
Kctd1
Prph
Trerf1
Spint2
Cstf2t
Hip1
Psrc1
Dock5
Rbpms2
Mdh1
Napa
Bend6
Fmnl2
Pdxk
Perp
Ndufa2
Phtf1
Setd7
Nphp3
Emx2
Rb1
Rnf128
Ggta1
Tnik
Myl7
Tmc4
B4galt6
D8Ertd82e
Mctp1
Cdkl5
Chst2
E130309D14Rik
Rnh1
Msantd3
Csf1
Slfn8
Nsmaf
Abat
Tob1
Sh3pxd2b
Dnmt3a
Chsy1
Ctnnd1
Prelid2
Rps6ka3
Figf
Mthfd1l
Gm4737
Apln
Syt14
Clmn
Amot
Atp5g3
Dennd5b
Trib2
Pias2
Tsc22d1
Bag3
Ldlrap1
Ccny
Akr1c18
Rab38
Mid1
Hccs
Ccdc91
Znhit6
Lgals2
Col4a6
Dixdc1
Gpr85
Fat4
Satb2
Echs1
5730559C18Rik
Spp1
Pdpr
Impact
St3gal6
Hprt
Fbxo2
Wnt7b
Slc39a8
Adcyap1r1
Sfrp2
Ptp4a3
Ccdc71l
Ano3
Cfap74
Hr
Papss2
Sytl1
Xdh
Ncald
Hspb2
Piezo1
Crebl2
Sytl2
Tmem173
Cables1
Fpgt
Gsn
Tmem45a
1500011K16Rik
Mllt3
Trib3
Uvrag
Igf1
Frmd3
Ndufab1
Sorcs2
Pcdhgc3
Nr1h4
Zfp568
9930111J21Rik2
H2-Ke6
Hist2h2bb
S1pr3
Mtss1
Prkcd
Fam160b1
Zzz3
Gpalpp1
Acot7
Hmga2-ps1
Rasl11b
Qtrtd1
Shroom2
Sulf1
Ptgfrn
Ulbp1
St3gal1
D17H6S56E-5
Nav3
Taok3
Spire1
Ankrd29
Pde4b
Gstt3
Tslp
Lancl3
Parva
Ripk3
Nsg1
Prkcdbp
Larp1b
Nt5dc1
Pcdhgb2
Tmeff2
Map3k7cl
Gap43
Camk1
Hif1an
Bpgm
Eif2b3
Etfb
Mrps6
Wt1os
Syt13
Cpeb1
Ankrd50
Arvcf
Scml2
Stoml2
Tinagl1
Pnpo
Dusp23
Atp6v0a1
Actn4
Dcxr
Sh3bp5
Nupr1
Limch1
Gstm1
Tmem164
Heatr1
Pacsin2
Six4
Aldh6a1
Fbxo4
Fam53c
2810417H13Rik
Ndst3
Inpp5a
Piezo2
Lhx2
Ndrg1
Foxf1
S100a1
Fam134b
Lrrc8b
Kdm5d
Trpc6
Crabp2
Mcpt8
Tpgs2
Fam13c
Dcaf12l2
Pcdhb17
Sipa1l2
Smarca5
H2-T9
Adprh
Cdc42ep4
Bves
9930012K11Rik
Vash2
Twist1
6720489N17Rik
Avpr1a
Zfp639
Wbp1l
Gabra3
Gem
Pbk
Sdsl
Sptlc2
Hmgn3
Lclat1
Sugt1
Shkbp1
Aldoc
Sms
Zfhx3
Gpsm2
Bcar1
Calcoco1
Pcp4l1
Glo1
Tpbg
2810047C21Rik1
Adgrg1
Mtmr12
Kitl
Mgst3
Dlg5
Pfkfb3
Ptprd
Ror2
Nnat
Pyroxd2
Recql4
Atxn1
Mxd4
Slain1
Sowahd
Sox12
Eno3
Ptpdc1
Ndst1
Spry1
Kcnh2
Plekha7
Pdgfc
Brwd3
Cd200
Gm12669
Samd10
Fam169b
2610001J05Rik
Lrrk2
Zmat3
Pvrl2
1810011O10Rik
Snx9
Lsp1
Steap2
Prdx2
Slc12a2
Rbm22
Msrb3
Dctn6
Grem1
Dusp16
Rgs17
Fam171a1
Chmp2a
Hnrnpa0
Nkain3
Wnt10b
Ddx4
Lrrc17
Gm10825
Antxr2
Neil2
Ddit4l
Mical2
Ctbp2
Zfp52
Clic5
Layn
Tle4
Ptgs2os
Chmp2b
Isg20l2
Grb14
Ctsd
Itga6
P3h4
Fli1
C1qtnf1
Dnm3os
Dusp22
Wdtc1
Pkp2
Psd3
Hk1
Tcea3
Abcd2
Map6
Ap1s3
Dennd2d
Gpnmb
Khdrbs3
Cebpd
Mtap
A230050P20Rik
Krt13
Tcf3
Hist1h2bm
Adm
Mtrf1
Otub2
Nkd1
Abca4
Epb4.1l3
Krit1
Sgce
Alcam
Plscr2
Soga1
Cntf
Trps1
Diap3
Bscl2
Rnf157
Nkain4
Igdcc4
Slc7a11
Hist1h2ad
Pax3
Rims2
Gm13139
Thbs1
Sos2
Kif5c
Orc2
Pcsk6
Usp38
Krtcap2
Rcbtb1
Dram1
Tspan11
AW554918
Tacc2
Ppm1h
Auts2
Ptar1
Ubxn2a
Baz2b
Tnip1
Osbpl6
Sik2
Rian
Fam43a
Plau
Stap2
Osbpl1a
Spty2d1
Map3k11
Siah2
Nol4
Prr5
Eef2k
D1Ertd622e
Wnt4
Zfp532
Ppp1r13l
Galk2
Nkain1
Aplp1
Cltb
Mb21d1
Cd81
Hist1h3f
Slc25a13
Tfpi
Ldoc1l
Neto1
AI414108
Asl
Fbxl3
Hoxc9
Ppp1r8
Synrg
Plxnb1
Prdm16
Chd7
Atp5e
Gpd1l
Wdr62
Plekhf1
Arrdc1
P2rx7
B630019K06Rik
Snai2
Celsr1
A630001G21Rik
C1qtnf7
Cysltr1
Igsf9b
Neu3
Sim2
Ccdc141
Ripk4
Pam
Cxcl14
Dse
Fam192a
Ets2
Sp140
Lta4h
Laptm4b
Nfkb1
Gm20744
B3galnt1
Fbxl16
Dchs1
Hsd17b7
Gli2
Prrx2
Sfi1
Ptpn13
Rab11fip2
Hoxb4
Kcnk2
Mical1
AI839979
Zfp36
Ptpn4
Abi3
Natd1
Map3k13
Tspan2
Ctsz
Blvra
Malat1
Pkn1
Tmcc3
Bhlhb9
Nek4
Cdk19
Map4k2
Elf1
Nxf3
Dusp3
Pstpip2
Ranbp6
Pxdc1
Plk3
Ppp1r13b
Fam149a
Sirpa
Mrpl48
Tlr4
Crebrf
Dusp4
Galnt10
Rab39b
Spry2
Pcdhac2
Emp3
Hspb8
Rragd
Ugp2
Gas6
Tfap4
Zfp330
Slc25a37
Nbeal2
Amfr
Arf2
Hoxc4
Srxn1
Tchh
Net1
Lrp8
Ddr2
Greb1
9330159F19Rik
Ccdc92
Large
Ehd1
Tbc1d16
Chfr
Lama3
Tbx5
Ace2
Inhba
Ddit3
Ifi47
Gipc1
Nid2
Ncs1
Rftn2
Cacna2d1
Plk4
Map9
Usp29
S1pr1
Tnip3
Prr5l
Rnpep
Prss12
Nit1
Dact1
Sntg1
Slc38a1
Trim30d
Stac2
Rnf165
Iffo2
Stx7
AW551984
Synpo2
Gfra1
Tsc22d3
Pcdh19
Scnn1a
Fam160a1
Eef1e1
Map7d2
Akr1c13
Ppard
Erich1
Ms4a4d
Filip1
Vat1
Pcyt1b
Lefty1
Lrig3
Fhod3
Wnt11
Tgif1
Sync
Arap3
Dnajb1
Proser2
En1
Arap2
Tspan8
Ccdc125
Synpo2l
Epb4.1l4aos
Acacb
Cxadr
Fam171b
Osr1
Foxd1
Fgf5
Clip4
AI504432
Efnb1
Gnb3
Gpam
Heg1
Tgfbi
C77370
Dctd
Lsr
Pcdhga1
Psmc4
Pcdhb18
4632415L05Rik
Piga
Pros1
Ltbp4
Cdc45
Qdpr
Tmc6
Podn
Rhob
Fdxr
Hey1
Nin
Sh3bgrl3
Slc43a3
Mn1
Poglut1
Syn1
Itgb5
Prrg1
Itga8
Fzd3
Smim3
Creb3l2
B4galt2
Arid5a
Mrgprf
Repin1
Rspo2
Prr13
Fads2
Prdx5
Glipr1
Nt5e
Pygl
Slc12a6
A430105I19Rik
Tnfsf13
App
H1f0
Cd82
Hbp1
Col5a1
Dmpk
Fam46b
Mtus2
Hiat1
Rab40b
Cmpk2
Hoxd10
Neto2
5830418P13Rik
Grin2c
Syde2
Cds2
5330426P16Rik
Nudt18
Ralgds
Ciart
Hist1h2ak
Maml3
Dusp8
Neurl1b
Rgl3
Pak1
Tsr2
Rhoj
Pwwp2b
Glod4
Arhgap17
Sbk1
Pitx1
Fbln1
Phf8
Nup43
Rab11fip1
Phactr1
Ltbp3
Frmd8
Cep83os
Zfp385a
Ptprv
Maf
Rasl10b
Gulp1
Tenm4
Rftn1
Lama4
Ppara
Gstm4
Bmper
Fam198b
Edn1
Plod2
Clp1
Nphp4
Tns4
Elk1
Rorb
Klf13
Suv39h1
Arid4a
Tprn
Mpp2
F2rl1
Acot13
Acadsb
Yme1l1
Gm6634
Gas1
Bckdha
Ttc22
Plekhg1
Hs6st2
Extl3
Vps4a
4930579G24Rik
Urb1
Mettl7a1
AI429214
Gmeb1
Cks1b
Rnf169
Hook2
Sprtn
Arhgef25
Epc1
Socs1
Olfr1033
Hoxa7
Dusp7
Eml5
Pcmtd2
Rarb
Ddx19b
Prickle1
Kcnj15
Il11ra1
Cenpi
Ip6k2
Il1rap
Mns1
Hist1h2ac
Btbd11
Gstm5
Ccrn4l
Tgtp2
Adarb1
Mapk6
Nudt3
Shc4
Zfp607
Slc7a2
Hectd2
Baalc
Arrdc4
Lpar2
Eogt
Mcam
Gja1
Klf12
Lin28a
Fam129a
Dhps
Nol10
Adar
Peg13
2410006H16Rik
Abi3bp
4921524J17Rik
Gm15097
Phyhip
Tst
Mrc2
Sclt1
Lyn
Chic1
Trpc4
Pmepa1
Stk4
Pigm
Cln8
Med25
Sepp1
Nynrin
Creb3
Sesn1
Phlpp2
Zbtb42
Gstcd
Dnajc3
Rnpepl1
Aldh1a7
Ada
Ipp
Rnasek
Cdc7
Sh3glb2
Tex9
Cadm1
Trim62
Rab10os
Gpr21
44819
Gm2a
Rbl2
Zfand2a
Ccdc69
Tgfa
S100a13
Acsf3
Myl9
Terf2ip
Zhx2
Mthfd2l
Rragb
Fam185a
Rnaseh2a
Gm6548
A730046J19Rik
Nutf2
Cracr2b
Zdhhc15
Rttn
Uevld
Tmem62
Pdk4
Nr1h2
Katnal2
Pdp2
Pappa2
Pear1
Ech1
Hs3st1
Fam149b
A130010J15Rik
Cpne8
Tada1
Fam102b
Espn
Ppp2r2c
Furin
Rgs6
Evpl
Tmem158
Cib1
Igtp
Grik5
Hic1
Sardh
Fam160b2
Fam83h
Glce
Grasp
Npl
Tfec
Arhgef10l
Tubb6
Ly6a
Lpcat4
Cry2
Enox1
Ckb
Adgrb2
Ptprn
Lifr
Col27a1
Sema6d
Slc2a1
Tmem160
Ank
Mir99ahg
Mboat2
Synm
Adra1d
Cdkl2
Tshz2
Slc14a1
Gng8
Gm11351
Hykk
Zfp35
Cacna1a
Igsf9
Adam17
Arl14epl
Dynlt1c
Rcc1
Hmga1-rs1
Prkce
Smim13
Dok6
Ier5l
Il13ra1
Gtdc1
Prkar1b
Rab2b
Phactr2
Herc3
Apela
Sdk1
Klc3
Umps
Apcdd1
Sprr1a
Pnp
Fads6
Vsnl1
Ercc4
Snhg18
Angptl6
Ndufb7
Slx4
Cep55
Ogfrl1
Cxcl1
Arfip2
Spta1
Slc22a23
Ptprj
Zfp579
Fsd1
Gria4
Arnt2
Anapc13
Asb15
D230025D16Rik
Ak3
Csrp1
Dnajc27
Lace1
Hdhd2
Rab27a
Gm38426
Gxylt2
Polr3e
Dnajb5
Hist2h2ac
5730455P16Rik
Fendrr
Entpd1
Timm8a1
Klhl3
2810429I04Rik
Casp7
E030011O05Rik
Sgsm2
Ggact
Lpl
Dtx4
AI662270
Dact3
Plk1
Ly9
Nxnl2
Gpc1
Crmp1
Osmr
D930015E06Rik
2210011C24Rik
Mark4
Acot11
1600014C10Rik
Spsb2
Egr2
44622
Sncaip
Ivd
Dyrk3
Gypc
Fam213a
Lpcat2
Popdc3
Gjc1
Ntn1
Vwa3a
Csf1r
Igfbp2
Me3
Gbp9
Tnfrsf11a
Mnd1
Alkbh7
Sco1
Cxcl16
Spire2
Cacnb2
Mapk12
Msl3l2
Trim45
Gdf6
Suv420h2
Ctla2a
Unc13b
Pctp
Rasa3
Erbb3
Cdk18
Mturn
Dpm1
Dnajc1
Pink1
Gpsm3
Ifi203
Rras
Gmds
Iigp1
Scap
Cebpa
Nlrc5
Man1a
Csf2ra
Anapc10
Zfp41
Terc
Arl4a
Zfp422
Nol4l
Slc39a6
Nfatc2
Gata2
Cntln
Ap1ar
Meis3
Pde5a
Churc1
Fkrp
Tnnc1
Fes
Lacc1
Polm
Cybrd1
Arsj
Mdm1
Galnt3
Madd
Rorc
Slc41a1
Sgsh
Usp20
Tspan12
Ntng2
Fbxw9
Edil3
Chl1
Zfp867
4933412E12Rik
Apoa1bp
Cdh26
Clu
F730043M19Rik
Bnip3
9230110C19Rik
Sc5d
Them4
Slc30a7
Trappc6a
S100a16
Acpp
5930430L01Rik
Rcor2
Fgd3
Sema3f
Sgsm1
Txnrd3
Sgip1
Plcd3
Esrra
Pdk2
Dsel
Pappa
Mx2
Sbsn
Pik3ip1
Cntn3
BC030336
1190002N15Rik
Tmem154
Ppp1r3c
Iqsec2
Ap1g2
Speer3
Irf9
Myd88
Krt80
Slc38a4
Wdr83os
Tspan4
Cib2
Abcb1b
Ccdc137
Abhd10
Clca3a1
Erlin1
Pcdh11x
1500009L16Rik
Rangrf
Ccdc85a
Stim1
Zcchc18
Robo1
Tmod2
6820408C15Rik
Ifit1bl1
Pcdhga6
Pitpnc1
Dock6
Zfp862-ps
Unc5c
Plxdc2
Agrn
Klhl17
Pltp
Dnmt3l
Socs2
Ctsf
Tnni3k
Paqr8
Mlycd
Pcdh10
Fam73a
Ndc1
Kctd6
Zdhhc20
Asrgl1
Ptpn3
Zfp60
Morn4
Has2
Tmem8
Efna5
Fahd2a
Wtip
Cox18
Hist1h2bp
Speer4cos
C130026I21Rik
Cav2
Gramd1b
Srrm4
Rras2
Pgr
Atp6v0e2
1110007C09Rik
Plxna2
Steap1
Hsf4
Syngr2
Igsf5
Glrb
Lca5
Raet1d
Arhgap22
Cxxc4
Csgalnact2
[truncated: 1,649 more rows]
