# Supplementary material for: Tumor suppressor mediated ubiquitylation of hnRNPK is a barrier to oncogenic translation
Source: Nat Commun. 2022 Nov 3;13:6614. doi: 10.1038/s41467-022-34402-6 (PMC9633729; doi:10.1038/s41467-022-34402-6)
Supplement: Supplementary file 7 — Supplementary Data 4 [file 41467_2022_34402_MOESM7_ESM.txt]

NAME	DESCRIPTION	Wt_Ctrl_RNA_Rep1	Wt_Ctrl_RNA_Rep2	Fbxo4_null_Ctrl_RNA_Rep1	Fbxo4_null_Ctrl_RNA_Rep2
ENSMUSG00000007777		1565.988019	1428.788788	1548.100665	902.2729724
ENSMUSG00000043644		63.06954035	87.62952923	106.8146733	74.19220728
ENSMUSG00000042208		419.2691034	496.9235499	202.2357814	315.9152052
ENSMUSG00000020831		915.9417337	1078.270671	2234.562965	1721.578315
ENSMUSG00000107002		1965.906241	2578.659195	3104.746503	2272.834393
ENSMUSG00000058706		153.3736549	216.9365175	109.6630646	101.31624
ENSMUSG00000097882		8.600391866	26.71631989	14.24195644	18.3486104
ENSMUSG00000058812		2.150097966	13.89248634	17.09034773	2.393297009
ENSMUSG00000089889		53.03574984	68.39377891	88.30012991	35.10168947
ENSMUSG00000071456		121.8388848	123.9637243	170.9034773	108.4961311
ENSMUSG00000030663		2854.6134	3147.182483	1468.345709	1376.943546
ENSMUSG00000107121		33.68486814	44.88341741	31.33230416	31.11286112
ENSMUSG00000039195		1499.334982	2353.173456	1746.063859	1373.752483
ENSMUSG00000045237		656.4965791	872.0206811	890.1222774	832.0695935
ENSMUSG00000097616		162.6907461	222.2797815	200.8115858	192.2615264
ENSMUSG00000097047		17.20078373	24.5790143	12.81776079	12.76425071
ENSMUSG00000037971		604.1775286	858.1281948	648.0090179	356.6012543
ENSMUSG00000092203		4435.652105	5740.802817	6096.981551	5070.598596
ENSMUSG00000063236		885.1236628	1108.192949	1261.83734	1090.54567
ENSMUSG00000085457		131.155976	183.8082808	200.8115858	153.9687742
ENSMUSG00000040591		481.6219445	409.2940207	387.3812151	331.0727529
ENSMUSG00000035171		1241.323226	1054.760309	994.0885594	1054.646215
ENSMUSG00000032551		501.6895255	647.6035941	357.4731066	284.8023441
ENSMUSG00000078570		1444.149134	1321.923508	2016.661032	1215.794881
ENSMUSG00000063320		311.0475058	286.3989492	526.9523882	344.6347693
ENSMUSG00000097290		184.9084251	293.8795188	294.8084983	254.4872486
ENSMUSG00000098912		27.95127356	39.54015343	56.96782575	50.25923719
ENSMUSG00000087651		25.8011756	39.54015343	434.3796714	259.2738426
ENSMUSG00000072694		397.0514245	301.3600883	403.0473672	348.6235976
ENSMUSG00000098702		55.90254713	37.40284784	192.2664119	59.03465955
ENSMUSG00000097383		9.317091188	11.75518075	62.66460833	23.93297009
ENSMUSG00000050088		751.1008896	473.4131884	521.2556056	447.5465407
ENSMUSG00000054676		376.2671441	246.8587958	149.5405426	96.52964603
ENSMUSG00000097048		244.3944688	224.417087	301.9294765	172.3173846
ENSMUSG00000104986		16.48408441	21.37305591	44.15006496	29.51732978
ENSMUSG00000110340		16.48408441	7.480569568	38.45328238	19.14637607
ENSMUSG00000085984		49.45225323	17.09844473	46.99845624	31.11286112
ENSMUSG00000103746		4.300195933	2.137305591	24.21132594	26.3262671
ENSMUSG00000075511		2.150097966	22.4417087	15.66615208	3.988828348
ENSMUSG00000044320		10.75048983	22.4417087	45.5742606	19.14637607
ENSMUSG00000038523		7.166993221	4.274611182	183.721238	105.3050684
ENSMUSG00000085389		73.82003018	69.46243171	11.39356515	8.775422366
ENSMUSG00000026831		91.02081391	188.082892	8.545173863	5.584359688
ENSMUSG00000097318		118.2553882	138.9248634	169.4792816	96.52964603
ENSMUSG00000101225		114.6718915	132.5129466	122.4808254	75.78773862
ENSMUSG00000027886		1.433398644	8.549222364	8.545173863	4.786594018
ENSMUSG00000032300		425.002698	372.9598256	223.5987161	347.825832
ENSMUSG00000035085		4.300195933	10.68652795	19.93873901	5.584359688
ENSMUSG00000032666		832.087913	936.1398488	526.9523882	434.78229
ENSMUSG00000056821		1.433398644	26.71631989	15.66615208	12.76425071
ENSMUSG00000089798		5.016895255	3.205958386	18.51454337	3.988828348
ENSMUSG00000071103		13.61728712	21.37305591	86.87593427	64.61901924
ENSMUSG00000099759		87.4373173	84.42357084	64.08880397	52.6525342
ENSMUSG00000052794		79.55362476	107.9339323	106.8146733	151.5754772
ENSMUSG00000097893		2.150097966	16.02979193	7.120978219	4.786594018
ENSMUSG00000005983		76.68682747	74.80569568	145.2679557	152.3732429
ENSMUSG00000027327		1158.902804	1277.040091	1155.022667	1284.402728
ENSMUSG00000086391		33.68486814	25.64766709	7.120978219	15.15754772
ENSMUSG00000099681		219.3099926	253.2707125	205.0841727	157.9576026
ENSMUSG00000044854		15.76738509	65.18782052	35.60489109	24.73073576
ENSMUSG00000073598		21.50097966	30.99093107	8.545173863	11.16871938
ENSMUSG00000038323		162.6907461	84.42357084	309.0504547	161.9464309
ENSMUSG00000100747		32.2514695	14.96113914	89.72432556	10.37095371
ENSMUSG00000097080		160.5406482	175.2590585	277.7181505	219.3855592
ENSMUSG00000033029		31.53477017	67.32512611	39.87747803	19.14637607
ENSMUSG00000118506		50.16895255	61.98186214	41.30167367	76.58550429
ENSMUSG00000101856		154.8070536	86.56087643	105.3904776	55.04583121
ENSMUSG00000097675		10.75048983	25.64766709	4.272586931	6.382125357
ENSMUSG00000116852		7.883692543	43.81476461	9.969369506	2.393297009
ENSMUSG00000099923		4.300195933	13.89248634	11.39356515	5.584359688
ENSMUSG00000097267		27.95127356	61.98186214	28.48391288	35.10168947
ENSMUSG00000097527		9.317091188	3.205958386	32.75649981	0.79776567
ENSMUSG00000096935		28.66797289	73.73704289	85.45173863	41.48381482
ENSMUSG00000100599		17.91748305	35.26554225	5.696782575	1.595531339
ENSMUSG00000085614		35.11826678	63.05051493	69.78558654	26.3262671
ENSMUSG00000040822		1611.856775	1421.308218	2149.111226	1890.704637
ENSMUSG00000071653		857.8890886	1101.781032	586.7686052	863.9802202
ENSMUSG00000078607		36.55166543	30.99093107	34.18069545	22.33743875
ENSMUSG00000099825		9.317091188	19.23575032	52.69523882	19.14637607
ENSMUSG00000022507		618.511515	519.3652586	462.8635842	408.4560229
ENSMUSG00000097412		160.5406482	167.7784889	76.90656476	68.60784759
ENSMUSG00000086390		149.073459	145.3367802	21.36293466	17.55084473
ENSMUSG00000087331		22.93437831	25.64766709	18.51454337	7.179891027
ENSMUSG00000044145		0.716699322	11.75518075	1.424195644	0.79776567
ENSMUSG00000101970		333.9818841	275.7124212	578.2234314	432.388993
ENSMUSG00000044148		619.2282143	727.7525537	596.7379747	623.8527537
ENSMUSG00000097101		21.50097966	25.64766709	37.02908674	52.6525342
ENSMUSG00000054091		6152.863681	7911.236645	5631.269575	4066.211618
ENSMUSG00000100680		98.18780713	126.1010299	103.966282	47.86594018
ENSMUSG00000035372		581.9598496	514.0219946	464.2877799	609.4929716
ENSMUSG00000073155		5167.402113	6066.74192	2332.832465	1768.64649
ENSMUSG00000027713		79.55362476	123.9637243	219.3261291	113.2827251
ENSMUSG00000084925		6.450293899	34.19688946	7.120978219	3.988828348
ENSMUSG00000087165		68.80313492	87.62952923	37.02908674	19.14637607
ENSMUSG00000063018		504.5563228	648.6722469	605.2831486	502.5923719
ENSMUSG00000074829		127.5724793	89.76683482	54.11943446	35.89945513
ENSMUSG00000100691		465.8545594	424.2551598	341.8069545	289.5889381
ENSMUSG00000021550		505.9897214	668.97665	1127.96295	1598.722402
ENSMUSG00000029559		475.8883499	559.9740648	479.953932	673.3142252
ENSMUSG00000087380		261.5952526	278.9183796	385.9570195	299.1621261
ENSMUSG00000071252		110.3716956	99.38470998	169.4792816	130.0358042
ENSMUSG00000032403		227.1936851	288.5362548	603.858953	378.1409274
ENSMUSG00000097354		63.78623967	43.81476461	59.81621704	41.48381482
ENSMUSG00000079283		852.8721933	1235.362632	2082.174031	1238.930085
ENSMUSG00000097162		92.45421256	146.405433	187.993825	43.87711183
ENSMUSG00000020133		1158.186105	984.2292246	720.6429957	919.0260514
ENSMUSG00000097729		126.85578	100.4533628	118.2082384	83.76539531
ENSMUSG00000049643		76.68682747	51.29533418	88.30012991	73.39444161
ENSMUSG00000031983		1183.98728	1208.646312	477.1055407	556.0426718
ENSMUSG00000020441		98.18780713	134.6502522	139.5711731	144.3955862
ENSMUSG00000099655		48.01885458	45.95207021	65.51299961	57.43912822
ENSMUSG00000062619		1221.255645	2031.508964	1484.011861	829.6762964
ENSMUSG00000040177		91.73751323	76.94300127	99.69369506	95.73188036
ENSMUSG00000050705		194.2255163	294.9481716	323.2924111	370.9610364
ENSMUSG00000100084		30.10137153	54.50129257	31.33230416	13.56201638
ENSMUSG00000045411		494.5225323	327.0077554	371.715063	295.9710634
ENSMUSG00000036873		458.6875662	452.0401325	599.586366	654.9656148
ENSMUSG00000086841		5306.441781	5285.556726	12631.19116	5353.007643
ENSMUSG00000073164		42.28526001	18.16709752	44.15006496	46.27040884
ENSMUSG00000032840		179.8915299	236.1722678	390.2296064	365.3766767
ENSMUSG00000096917		105.3548004	129.3069883	122.4808254	46.27040884
ENSMUSG00000073236		119.6887868	125.0323771	61.24041268	55.04583121
ENSMUSG00000071632		379.1339414	323.801797	254.9310202	189.0704637
ENSMUSG00000043391		14.33398644	22.4417087	24.21132594	3.988828348
ENSMUSG00000044496		136.1728712	74.80569568	76.90656476	118.0693191
ENSMUSG00000052419		1115.900845	859.1968476	2087.870814	1897.086762
ENSMUSG00000031242		245.8278675	244.7214902	222.1745204	254.4872486
ENSMUSG00000071793		594.8604374	875.2266395	1016.87569	678.8985849
ENSMUSG00000060301		338.28208	253.2707125	269.1729767	260.0716083
ENSMUSG00000101089		1.433398644	3.205958386	5.696782575	3.988828348
ENSMUSG00000097537		39.41846272	48.0893758	121.0566297	71.0011446
ENSMUSG00000087259		110.3716956	121.8264187	7.120978219	12.76425071
ENSMUSG00000071302		156.9571515	151.748697	112.5114559	147.5866489
ENSMUSG00000059482		450.8038736	483.0310636	337.5343676	218.5877935
ENSMUSG00000100164		265.1787492	297.0854771	254.9310202	185.879401
ENSMUSG00000085936		149.073459	164.5725305	420.1377149	227.3632159
ENSMUSG00000097040		13.61728712	7.480569568	1.424195644	5.584359688
ENSMUSG00000049916		134.0227732	327.0077554	145.2679557	151.5754772
ENSMUSG00000010277		601.3107313	635.8484133	346.0795414	345.432535
ENSMUSG00000085882		115.3885909	98.31605718	149.5405426	144.3955862
ENSMUSG00000096001		39.41846272	29.92227827	72.63397783	59.83242522
ENSMUSG00000097180		144.0565637	173.1217529	123.905021	126.8447415
ENSMUSG00000097787		209.2762021	253.2707125	169.4792816	100.5184744
ENSMUSG00000034601		116.8219895	112.2085435	168.055086	113.2827251
ENSMUSG00000117042		9.317091188	4.274611182	22.7871303	19.14637607
ENSMUSG00000024273		564.0423665	718.1346786	1210.566297	1317.908886
ENSMUSG00000086224		6.450293899	12.82383355	156.6615208	107.6983654
ENSMUSG00000053080		192.0754183	174.1904057	121.0566297	84.56316098
ENSMUSG00000062198		122.5555841	184.8769336	287.68752	318.3085022
ENSMUSG00000098090		256.5783573	335.5569778	293.3843026	194.6548234
ENSMUSG00000087497		255.861658	268.2318517	609.5557355	674.1119909
ENSMUSG00000045464		261.5952526	229.760351	266.3245854	179.4972757
ENSMUSG00000031984		1001.228953	1464.05433	732.0365609	601.5153149
ENSMUSG00000047635		308.1807085	354.7927281	237.8406725	216.9922621
ENSMUSG00000099881		194.9422156	112.2085435	128.1776079	39.88828348
ENSMUSG00000020491		79.55362476	57.70725096	155.2373252	94.13634902
ENSMUSG00000049881		669.3971669	877.3639451	1397.135927	970.0830543
ENSMUSG00000086629		36.55166543	35.26554225	27.05971723	20.74190741
ENSMUSG00000018570		151.223557	149.6113914	132.4501949	55.84359688
ENSMUSG00000087213		205.6927055	259.6826293	613.8283225	506.5812002
ENSMUSG00000075389		7.883692543	11.75518075	17.09034773	18.3486104
ENSMUSG00000086283		129.005878	42.74611182	102.5420864	90.94528634
ENSMUSG00000100876		111.0883949	85.49222364	106.8146733	60.63019089
ENSMUSG00000102014		33.68486814	99.38470998	76.90656476	43.87711183
ENSMUSG00000107722		144.7732631	300.2914355	451.4700191	327.0839246
ENSMUSG00000097277		107.5048983	64.11916773	132.4501949	94.93411469
ENSMUSG00000102869		2196.683422	1468.328941	2056.53851	1348.223982
ENSMUSG00000070282		78.12022611	29.92227827	49.84684753	80.57433264
ENSMUSG00000084885		28.66797289	14.96113914	59.81621704	41.48381482
ENSMUSG00000079737		37.98506407	28.85362548	35.60489109	55.04583121
ENSMUSG00000026388		116.8219895	165.6411833	155.2373252	149.1821802
ENSMUSG00000094958		35.11826678	24.5790143	48.42265189	35.89945513
ENSMUSG00000104861		1161.769601	1056.897615	1627.855621	925.4081768
ENSMUSG00000025102		600.5940319	702.1048866	672.2203439	528.918639
ENSMUSG00000097503		138.3229692	183.8082808	109.6630646	129.2380385
ENSMUSG00000085622		99.62120578	112.2085435	106.8146733	106.9005997
ENSMUSG00000074635		18.63418238	25.64766709	31.33230416	24.73073576
ENSMUSG00000053553		217.1598946	267.1631989	260.6278028	228.9587472
ENSMUSG00000086815		2.866797289	5.343263977	12.81776079	7.179891027
ENSMUSG00000063364		38.7017634	9.617875159	34.18069545	3.988828348
ENSMUSG00000096965		44.43535797	148.5427386	62.66460833	142.0022892
ENSMUSG00000033111		736.7669032	708.5168034	324.7166068	165.9352593
ENSMUSG00000071181		10.75048983	8.549222364	9.969369506	23.13520442
ENSMUSG00000038917		27.95127356	14.96113914	62.66460833	26.3262671
ENSMUSG00000064202		2.866797289	22.4417087	2.848391288	3.988828348
ENSMUSG00000042579		48.73555391	42.74611182	62.66460833	12.76425071
ENSMUSG00000048106		134.0227732	98.31605718	193.6906076	130.8335698
ENSMUSG00000074024		15.05068576	4.274611182	54.11943446	25.52850143
ENSMUSG00000053714		11.46718915	25.64766709	7.120978219	11.96648504
ENSMUSG00000097350		116.1052902	182.739628	122.4808254	74.19220728
ENSMUSG00000097697		44.43535797	40.60880623	31.33230416	15.95531339
ENSMUSG00000086015		23.65107763	18.16709752	22.7871303	22.33743875
ENSMUSG00000085287		22.21767899	1.068652795	38.45328238	27.92179844
ENSMUSG00000117401		131.155976	123.9637243	71.20978219	69.40561326
ENSMUSG00000062822		520.3237079	496.9235499	568.2540619	409.2537885
ENSMUSG00000074782		8.600391866	6.411916773	5.696782575	3.988828348
ENSMUSG00000025871		2019.65869	1366.806925	1550.949056	1627.441966
ENSMUSG00000097626		58.05264509	72.66839009	62.66460833	27.92179844
ENSMUSG00000029828		15.05068576	4.274611182	9.969369506	12.76425071
ENSMUSG00000036934		1124.501236	1052.623004	559.708888	362.185614
ENSMUSG00000085704		93.8876112	72.66839009	29.90810852	31.11286112
ENSMUSG00000027309		260.1618539	166.7098361	468.5603668	534.5029987
ENSMUSG00000087354		7.166993221	9.617875159	9.969369506	0.79776567
ENSMUSG00000086638		15.76738509	3.205958386	55.54363011	35.10168947
ENSMUSG00000085558		11.46718915	32.05958386	17.09034773	8.775422366
ENSMUSG00000108452		43.00195933	53.43263977	37.02908674	30.31509545
ENSMUSG00000026736		27.95127356	12.82383355	17.09034773	17.55084473
ENSMUSG00000086918		27.23457424	5.343263977	5.696782575	2.393297009
ENSMUSG00000046567		149.073459	80.14895966	217.9019335	212.2056681
ENSMUSG00000008129		10.75048983	7.480569568	15.66615208	8.775422366
ENSMUSG00000097738		12.9005878	9.617875159	21.36293466	11.16871938
ENSMUSG00000102224		66.65303696	73.73704289	113.9356515	114.0804908
ENSMUSG00000022543		5.733594577	9.617875159	11.39356515	11.96648504
ENSMUSG00000021747		17.91748305	18.16709752	166.6308903	201.0369488
ENSMUSG00000059920		2076.994636	2455.764124	3363.950111	3320.300717
ENSMUSG00000056682		1.433398644	5.343263977	9.969369506	7.179891027
ENSMUSG00000097693		16.48408441	11.75518075	17.09034773	17.55084473
ENSMUSG00000086938		45.15205729	49.15802859	8.545173863	7.977656697
ENSMUSG00000086241		33.68486814	28.85362548	25.63552159	44.6748775
ENSMUSG00000050345		78.12022611	53.43263977	82.60334734	119.6648504
ENSMUSG00000044906		290.9799248	188.082892	774.7624302	433.9845243
ENSMUSG00000040919		4.300195933	4.274611182	5.696782575	13.56201638
ENSMUSG00000097129		8.600391866	17.09844473	54.11943446	51.85476853
ENSMUSG00000086607		68.0864356	84.42357084	162.3583034	159.5531339
ENSMUSG00000074136		35.83496611	19.23575032	15.66615208	29.51732978
ENSMUSG00000092183		75.25342882	92.97279321	106.8146733	76.58550429
ENSMUSG00000074039		5.016895255	32.05958386	12.81776079	6.382125357
ENSMUSG00000090394		59.48604374	34.19688946	123.905021	75.78773862
ENSMUSG00000097032		12.9005878	40.60880623	49.84684753	36.6972208
ENSMUSG00000118134		5.733594577	25.64766709	17.09034773	3.191062679
ENSMUSG00000096971		73.82003018	118.6204603	21.36293466	24.73073576
ENSMUSG00000097519		43.00195933	53.43263977	62.66460833	55.84359688
ENSMUSG00000085084		1.433398644	8.549222364	24.21132594	19.14637607
ENSMUSG00000087440		48.01885458	30.99093107	42.72586931	40.68604915
ENSMUSG00000027811		210.7096007	211.5932535	467.1361712	476.2661048
ENSMUSG00000051074		15.05068576	30.99093107	24.21132594	3.988828348
ENSMUSG00000070315		20.06758102	21.37305591	49.84684753	59.03465955
ENSMUSG00000073144		5.733594577	8.549222364	12.81776079	6.382125357
ENSMUSG00000031938		97.47110781	143.1994746	149.5405426	153.9687742
ENSMUSG00000066571		631.4121028	656.1528164	173.7518685	210.6101368
ENSMUSG00000022179		48.01885458	50.22668139	46.99845624	41.48381482
ENSMUSG00000014837		57.33594577	30.99093107	56.96782575	54.24806554
ENSMUSG00000055061		14.33398644	39.54015343	44.15006496	26.3262671
ENSMUSG00000074580		12.18388848	18.16709752	56.96782575	3.988828348
ENSMUSG00000037270		136.8895705	152.8173498	190.8422163	187.4749324
ENSMUSG00000097908		61.6361417	64.11916773	125.3292167	89.349755
ENSMUSG00000087396		48.01885458	8.549222364	45.5742606	81.37209831
ENSMUSG00000112627		196.3756143	195.5634616	400.1989759	334.2638156
ENSMUSG00000085037		78.12022611	132.5129466	89.72432556	49.46147152
ENSMUSG00000102416		2.150097966	8.549222364	2.848391288	0.79776567
ENSMUSG00000020807		204.2593068	130.375641	99.69369506	71.0011446
ENSMUSG00000044276		5.016895255	7.480569568	14.24195644	8.775422366
ENSMUSG00000086968		78.12022611	122.8950715	99.69369506	87.75422366
ENSMUSG00000097021		5.733594577	4.274611182	52.69523882	35.89945513
ENSMUSG00000117571		15.76738509	14.96113914	32.75649981	35.10168947
ENSMUSG00000118504		1884.919217	1495.045261	2139.141857	2098.123711
ENSMUSG00000072893		55.1858478	88.69818202	59.81621704	33.50615813
ENSMUSG00000051940		51.60235119	16.02979193	54.11943446	34.3039238
ENSMUSG00000073147		318.214499	439.2162989	272.021368	162.7441966
ENSMUSG00000036046		556.8753733	531.1204394	616.6767138	737.1354788
ENSMUSG00000096932		10.75048983	18.16709752	17.09034773	16.75307906
ENSMUSG00000113769		74.5367295	64.11916773	28.48391288	24.73073576
ENSMUSG00000085741		139.7563678	97.24740439	116.7840428	96.52964603
ENSMUSG00000097772		419.2691034	543.9442729	1082.388689	561.6270314
ENSMUSG00000087174		255.861658	221.2111287	209.3567596	139.6089922
ENSMUSG00000073755		101.7713037	80.14895966	148.116347	93.33858335
ENSMUSG00000057181		295.2801207	305.6346995	212.2051509	199.4414174
ENSMUSG00000029089		6.450293899	23.5103615	22.7871303	17.55084473
ENSMUSG00000073197		231.493881	146.405433	84.02754298	118.0693191
ENSMUSG00000078684		115.3885909	100.4533628	156.6615208	202.6324801
ENSMUSG00000052658		24.36777695	13.89248634	31.33230416	8.775422366
ENSMUSG00000106951		38.7017634	29.92227827	74.05817348	53.45029987
ENSMUSG00000097207		12.18388848	24.5790143	12.81776079	21.53967308
ENSMUSG00000022195		252.2781614	290.6735604	226.4471074	201.8347144
ENSMUSG00000097577		16.48408441	42.74611182	17.09034773	23.13520442
ENSMUSG00000117322		53.03574984	33.12823666	86.87593427	94.13634902
ENSMUSG00000085227		73.82003018	53.43263977	51.27104318	56.64136255
ENSMUSG00000045327		5.733594577	9.617875159	38.45328238	17.55084473
ENSMUSG00000031824		53.75244916	34.19688946	12.81776079	28.71956411
ENSMUSG00000097828		29.38467221	2.137305591	22.7871303	35.10168947
ENSMUSG00000108228		45.15205729	16.02979193	9.969369506	3.988828348
ENSMUSG00000079499		121.1221854	160.2979193	5.696782575	5.584359688
ENSMUSG00000072066		90.30411459	122.8950715	427.2586931	337.4548783
ENSMUSG00000071796		2446.811486	2178.98305	2637.610332	1512.56371
ENSMUSG00000047466		248.6946648	203.0440311	257.7794115	341.4437066
ENSMUSG00000079069		4.300195933	13.89248634	61.24041268	54.24806554
ENSMUSG00000115970		3.583496611	13.89248634	1.424195644	7.977656697
ENSMUSG00000034587		151.9402563	150.6800442	281.9907375	185.879401
ENSMUSG00000116953		154.0903543	122.8950715	259.2036072	154.7665399
ENSMUSG00000073158		88.87071594	160.2979193	209.3567596	158.7553683
ENSMUSG00000054951		143.3398644	185.9455864	182.2970424	144.3955862
ENSMUSG00000062944		108.2215976	88.69818202	34.18069545	8.775422366
ENSMUSG00000087022		5.733594577	9.617875159	66.93719526	55.84359688
ENSMUSG00000090330		27.95127356	41.67745902	28.48391288	15.15754772
ENSMUSG00000101892		1738.712556	1880.82892	3462.21961	3657.755595
ENSMUSG00000097145		111.0883949	80.14895966	86.87593427	63.82125357
ENSMUSG00000097403		18.63418238	14.96113914	32.75649981	36.6972208
ENSMUSG00000091050		171.291138	248.9961013	196.5389988	134.8223982
ENSMUSG00000097061		25.08447627	34.19688946	7.120978219	15.95531339
ENSMUSG00000097177		43.71865865	72.66839009	82.60334734	75.78773862
ENSMUSG00000059939		85.28721933	85.49222364	129.6018036	121.2603818
ENSMUSG00000097073		52.31905052	23.5103615	112.5114559	97.3274117
ENSMUSG00000040139		199.2424116	183.8082808	205.0841727	142.8000549
ENSMUSG00000100632		22.21767899	54.50129257	68.3613909	43.07934616
ENSMUSG00000097360		15.76738509	13.89248634	64.08880397	13.56201638
ENSMUSG00000084808		22.93437831	6.411916773	8.545173863	15.95531339
ENSMUSG00000097462		91.73751323	52.36398698	89.72432556	23.93297009
ENSMUSG00000108030		20.06758102	25.64766709	17.09034773	8.775422366
ENSMUSG00000036275		648.6128865	399.6761455	434.3796714	351.0168947
ENSMUSG00000036411		25.08447627	18.16709752	66.93719526	59.83242522
ENSMUSG00000097006		94.60431052	67.32512611	103.966282	181.092807
ENSMUSG00000044551		511.0066167	505.4727723	162.3583034	223.3743875
ENSMUSG00000097493		55.90254713	105.7966268	49.84684753	46.27040884
ENSMUSG00000046138		475.8883499	415.7059374	370.2908674	205.8235428
ENSMUSG00000044730		102.4880031	38.47150064	152.3889339	106.9005997
ENSMUSG00000069893		174.1579353	167.7784889	18.51454337	31.11286112
ENSMUSG00000069892		681.5810554	769.4300127	46.99845624	71.0011446
ENSMUSG00000027596		2.866797289	8.549222364	8.545173863	10.37095371
ENSMUSG00000079144		105.3548004	41.67745902	138.1469774	153.9687742
ENSMUSG00000096960		16.48408441	18.16709752	34.18069545	15.95531339
ENSMUSG00000087178		57.33594577	12.82383355	41.30167367	47.86594018
ENSMUSG00000109394		26.51787492	13.89248634	54.11943446	43.07934616
ENSMUSG00000086877		53.75244916	52.36398698	86.87593427	30.31509545
ENSMUSG00000087026		37.26836475	63.05051493	29.90810852	17.55084473
ENSMUSG00000097915		22.21767899	36.33419505	19.93873901	21.53967308
ENSMUSG00000096929		13.61728712	9.617875159	8.545173863	3.988828348
ENSMUSG00000085615		93.17091188	162.4352249	88.30012991	37.49498647
ENSMUSG00000097960		23.65107763	3.205958386	49.84684753	34.3039238
ENSMUSG00000109321		37.98506407	52.36398698	8.545173863	6.382125357
ENSMUSG00000047613		406.3685157	679.6631779	803.2463431	831.2718278
ENSMUSG00000056014		100.3379051	86.56087643	62.66460833	59.83242522
ENSMUSG00000087305		5.733594577	37.40284784	5.696782575	13.56201638
ENSMUSG00000085589		56.61924645	94.041446	176.6002598	93.33858335
ENSMUSG00000047878		47.30215526	7.480569568	44.15006496	13.56201638
ENSMUSG00000006462		85.28721933	58.77590375	34.18069545	32.70839246
ENSMUSG00000113338		22.93437831	20.30440311	7.120978219	4.786594018
ENSMUSG00000085112		16.48408441	27.78497268	21.36293466	4.786594018
ENSMUSG00000101013		85.28721933	49.15802859	29.90810852	43.07934616
ENSMUSG00000116673		51.60235119	71.5997373	102.5420864	89.349755
ENSMUSG00000085566		0.716699322	7.480569568	24.21132594	21.53967308
ENSMUSG00000097924		58.76934442	85.49222364	12.81776079	16.75307906
ENSMUSG00000097182		16.48408441	9.617875159	41.30167367	11.16871938
ENSMUSG00000097413		15.05068576	13.89248634	55.54363011	27.12403277
ENSMUSG00000087143		91.73751323	67.32512611	217.9019335	157.1598369
ENSMUSG00000087132		23.65107763	3.205958386	15.66615208	9.573188036
ENSMUSG00000054057		91.73751323	45.95207021	54.11943446	36.6972208
ENSMUSG00000054426		108.938297	130.375641	213.6293466	180.2950413
ENSMUSG00000084866		8.600391866	12.82383355	38.45328238	3.988828348
ENSMUSG00000092368		7.883692543	5.343263977	8.545173863	5.584359688
ENSMUSG00000056735		67.36973628	65.18782052	32.75649981	54.24806554
ENSMUSG00000118084		43.00195933	28.85362548	52.69523882	13.56201638
ENSMUSG00000083307		82.42042205	43.81476461	116.7840428	98.92294304
ENSMUSG00000093483		13.61728712	21.37305591	12.81776079	9.573188036
ENSMUSG00000033213		3.583496611	6.411916773	17.09034773	11.16871938
ENSMUSG00000036678		529.6407991	584.5530791	677.9171264	796.1701383
ENSMUSG00000029482		280.229435	160.2979193	330.4133894	496.2102465
ENSMUSG00000057228		12.9005878	10.68652795	15.66615208	7.179891027
ENSMUSG00000037257		435.7531879	304.5660467	391.653802	298.3643605
ENSMUSG00000057230		278.7960363	282.124338	276.2939549	331.8705186
ENSMUSG00000035642		202.8259082	167.7784889	242.1132594	138.8112265
ENSMUSG00000006299		1748.029647	2091.353521	1610.765273	2154.765074
ENSMUSG00000027628		192.0754183	133.5815994	242.1132594	353.4101917
ENSMUSG00000031960		1051.397906	1305.893716	783.3076041	1022.735589
ENSMUSG00000023938		58.76934442	23.5103615	61.24041268	85.36092665
ENSMUSG00000075528		495.9559309	612.3380518	813.2157126	1099.321093
ENSMUSG00000055923		82.42042205	134.6502522	121.0566297	106.1028341
ENSMUSG00000025894		857.1723893	796.1463326	1388.590753	1373.752483
ENSMUSG00000029695		66.65303696	60.91320934	5.696782575	6.382125357
ENSMUSG00000018697		554.7252753	663.633386	593.8895835	875.1489396
ENSMUSG00000057880		76.68682747	106.8652795	18.51454337	20.74190741
ENSMUSG00000015243		191.358719	169.9157945	68.3613909	23.13520442
ENSMUSG00000026944		24.36777695	22.4417087	9.969369506	19.14637607
ENSMUSG00000024130		67.36973628	66.25647332	35.60489109	13.56201638
ENSMUSG00000028125		129.005878	90.83548762	1.424195644	7.977656697
ENSMUSG00000018800		15.76738509	4.274611182	37.02908674	43.07934616
ENSMUSG00000035722		55.90254713	63.05051493	59.81621704	17.55084473
ENSMUSG00000020620		2.866797289	13.89248634	15.66615208	24.73073576
ENSMUSG00000041797		44.43535797	39.54015343	25.63552159	7.977656697
ENSMUSG00000031974		86.72061798	85.49222364	68.3613909	83.76539531
ENSMUSG00000028970		77.40352679	23.5103615	170.9034773	154.7665399
ENSMUSG00000026198		48.73555391	56.63859816	64.08880397	64.61901924
ENSMUSG00000031333		236.5107763	305.6346995	96.84530378	130.8335698
ENSMUSG00000028973		124.7056821	82.28626525	102.5420864	146.7888832
ENSMUSG00000023088		207.8428034	227.6230454	344.6553458	309.5330798
ENSMUSG00000032842		20.78428034	10.68652795	19.93873901	7.179891027
ENSMUSG00000020865		134.7394726	146.405433	51.27104318	16.75307906
ENSMUSG00000032849		71.66993221	66.25647332	22.7871303	29.51732978
ENSMUSG00000022822		309.6141072	312.0466163	142.4195644	152.3732429
ENSMUSG00000031378		68.0864356	53.43263977	46.99845624	103.7095371
ENSMUSG00000055782		9.317091188	4.274611182	111.0872602	93.33858335
ENSMUSG00000028127		358.3496611	275.7124212	509.8620405	569.6046881
ENSMUSG00000021240		63.06954035	54.50129257	149.5405426	137.2156952
ENSMUSG00000058355		2290.571034	2112.726577	1116.569385	1429.59608
ENSMUSG00000038762		542.5413869	673.2512611	477.1055407	988.4316647
ENSMUSG00000028953		760.4179808	788.6657631	836.0028429	1731.151503
ENSMUSG00000003234		244.3944688	193.426156	300.5052808	419.6247422
ENSMUSG00000029802		571.9260591	489.4429803	269.1729767	332.6682842
ENSMUSG00000006638		19.3508817	19.23575032	4.272586931	9.573188036
ENSMUSG00000033157		269.4789451	243.6528374	561.1330836	511.3677943
ENSMUSG00000040532		876.523271	940.41446	1043.935407	1024.33112
ENSMUSG00000032046		410.6687116	347.3121585	299.0810852	271.2403277
ENSMUSG00000040396		231.493881	165.6411833	160.9341077	179.4972757
ENSMUSG00000042210		361.2164584	392.1955759	370.2908674	335.0615813
ENSMUSG00000042073		150.5068576	109.0025851	102.5420864	177.1039787
ENSMUSG00000007036		232.2105804	248.9961013	229.2954986	256.08278
ENSMUSG00000003346		2458.278675	2270.88719	2614.823202	2455.522731
ENSMUSG00000047368		1020.579835	714.9287202	722.0671914	563.2225628
ENSMUSG00000038459		1166.069797	952.1696408	824.6092777	972.4763513
ENSMUSG00000039202		87.4373173	131.4442938	95.42110813	89.349755
ENSMUSG00000040997		991.9118618	804.695555	559.708888	729.9555877
ENSMUSG00000032540		737.4836025	726.6839009	851.668995	890.3064873
ENSMUSG00000025277		53.03574984	48.0893758	22.7871303	45.47264317
ENSMUSG00000007950		1075.048983	796.1463326	1398.560122	1593.935808
ENSMUSG00000058835		1745.162849	1732.286181	632.3428658	742.7198385
ENSMUSG00000026782		530.3574984	694.6243171	395.926389	300.7576575
ENSMUSG00000018381		139.7563678	109.0025851	59.81621704	56.64136255
ENSMUSG00000035258		4.300195933	36.33419505	397.3505846	138.0134609
ENSMUSG00000026842		684.4478526	664.7020388	471.4087581	587.9532985
ENSMUSG00000026596		139.0396685	183.8082808	375.98765	340.6459409
ENSMUSG00000025085		221.4600905	263.9572405	197.9631945	213.8011995
ENSMUSG00000017631		121.8388848	128.2383355	126.7534123	94.13634902
ENSMUSG00000078453		6129.929302	6611.754846	5132.8011	4987.630967
ENSMUSG00000036376		318.214499	349.4494641	554.0121054	706.0226176
ENSMUSG00000030083		141.1897665	60.91320934	55.54363011	44.6748775
ENSMUSG00000032724		78.83692543	101.5220156	42.72586931	82.96762964
ENSMUSG00000036138		584.1099475	459.5207021	373.1392587	480.2549331
ENSMUSG00000036880		1050.681206	889.1191258	697.8558654	907.8573321
ENSMUSG00000020532		366.9500529	449.9028269	467.1361712	571.9979851
ENSMUSG00000042010		9.317091188	16.02979193	21.36293466	22.33743875
ENSMUSG00000029456		32.96816882	5.343263977	18.51454337	43.07934616
ENSMUSG00000090150		73.82003018	92.97279321	81.1791517	66.21455058
ENSMUSG00000042647		11.46718915	36.33419505	12.81776079	13.56201638
ENSMUSG00000031969		231.493881	150.6800442	213.6293466	234.5431069
ENSMUSG00000027710		155.5237529	122.8950715	310.4746503	570.4024538
ENSMUSG00000026003		705.232133	855.9908892	742.0059304	919.0260514
ENSMUSG00000062908		513.1567146	547.1502313	573.9508444	544.8739524
ENSMUSG00000029545		643.5959913	636.9170661	471.4087581	436.3778213
ENSMUSG00000030861		506.7064207	488.3743275	291.960107	233.7453412
ENSMUSG00000018574		397.7681238	408.2253679	422.9861062	682.8874132
ENSMUSG00000049076		447.220377	467.0012716	555.4363011	492.2214182
ENSMUSG00000029033		136.1728712	98.31605718	105.3904776	207.4190741
ENSMUSG00000032047		1198.321267	1269.559521	1411.377883	2110.090196
ENSMUSG00000023832		1024.163331	1005.602281	1082.388689	1898.682294
ENSMUSG00000062480		73.10333086	65.18782052	118.2082384	55.04583121
ENSMUSG00000026499		548.9916808	442.4222573	363.1698892	382.1297558
ENSMUSG00000056938		325.3814922	164.5725305	283.4149331	223.3743875
ENSMUSG00000026781		774.7519672	673.2512611	391.653802	352.612426
ENSMUSG00000033701		1212.655253	1684.196806	1758.88162	1616.273247
ENSMUSG00000040272		77.40352679	127.1696827	54.11943446	60.63019089
ENSMUSG00000038000		877.9566696	758.7434848	586.7686052	627.0438164
ENSMUSG00000030760		164.8408441	137.8562106	162.3583034	90.94528634
ENSMUSG00000023328		7.883692543	25.64766709	12.81776079	3.191062679
ENSMUSG00000022185		616.361417	815.3820829	563.9814749	721.977931
ENSMUSG00000044337		1.433398644	10.68652795	17.09034773	31.11286112
ENSMUSG00000020917		811.3036327	1016.288808	905.7884294	1670.521312
ENSMUSG00000028405		364.799955	324.8704498	289.1117157	520.1432166
ENSMUSG00000022477		1686.393505	1828.464933	1404.256905	1741.522457
ENSMUSG00000072949		584.8266469	594.1709543	474.2571494	631.0326447
ENSMUSG00000034853		34.40156746	18.16709752	4.272586931	11.16871938
ENSMUSG00000006717		1749.463045	3182.448025	1566.615208	1416.034064
ENSMUSG00000021226		148.3567597	148.5427386	165.2066947	172.3173846
ENSMUSG00000028937		1373.912601	1842.357419	662.2509744	969.2852886
ENSMUSG00000017307		261.5952526	206.2499895	256.3552159	253.689483
ENSMUSG00000025287		852.8721933	1006.670933	1649.218555	2641.402132
ENSMUSG00000020777		597.0105353	627.2991909	333.2617806	533.705233
ENSMUSG00000029098		83.85382069	68.39377891	55.54363011	58.23689389
ENSMUSG00000044573		3725.403076	4107.901346	5493.122598	5613.079252
ENSMUSG00000002103		124.7056821	41.67745902	113.9356515	61.42795656
ENSMUSG00000028093		187.0585231	246.8587958	606.7073442	543.278421
ENSMUSG00000072770		22.93437831	17.09844473	22.7871303	29.51732978
ENSMUSG00000076435		62.35284103	89.76683482	112.5114559	89.349755
ENSMUSG00000015016		68.80313492	34.19688946	21.36293466	19.94414174
ENSMUSG00000018796		58.76934442	115.4145019	105.3904776	79.77656697
ENSMUSG00000032883		144.0565637	197.7007672	266.3245854	232.1498099
ENSMUSG00000031278		475.1716506	701.0362338	351.776324	497.0080122
ENSMUSG00000024981		708.8156296	555.6994536	262.0519985	320.7017992
ENSMUSG00000030935		2.150097966	12.82383355	1.424195644	8.775422366
ENSMUSG00000027605		45.15205729	75.87434848	58.39202139	98.92294304
ENSMUSG00000031972		23.65107763	24.5790143	2.848391288	3.191062679
ENSMUSG00000035783		18897.21103	23543.48974	14288.95489	26917.41146
ENSMUSG00000029580		46870.70227	45692.38758	49054.99475	90796.10416
ENSMUSG00000062825		46303.79311	37577.03825	25125.65955	42414.80736
ENSMUSG00000059430		786.2191564	1107.124296	31.33230416	53.45029987
ENSMUSG00000027671		549.7083801	475.550494	991.2401681	1368.168123
ENSMUSG00000015143		961.8104903	960.7188631	1096.630646	2079.775101
ENSMUSG00000054808		628.5453055	741.6450401	301.9294765	571.2002195
ENSMUSG00000021076		1415.481161	1320.854855	4634.332625	4997.204155
ENSMUSG00000025228		1318.010053	1025.906684	942.8175162	1252.492101
ENSMUSG00000037351		1212.655253	907.2862234	1559.49423	2302.351723
ENSMUSG00000020152		1558.821026	1521.761581	1756.033229	2044.673411
ENSMUSG00000026341		3301.833777	3157.869011	3916.53802	4159.550202
ENSMUSG00000056367		169.8577393	162.4352249	68.3613909	37.49498647
ENSMUSG00000037761		75.97012815	88.69818202	74.05817348	50.25923719
ENSMUSG00000019948		121.1221854	63.05051493	205.0841727	256.08278
ENSMUSG00000015971		303.1638133	239.3782262	457.1668017	493.0191838
ENSMUSG00000026836		170.5744387	128.2383355	95.42110813	71.0011446
ENSMUSG00000000532		42.28526001	19.23575032	31.33230416	27.92179844
ENSMUSG00000052155		270.1956444	203.0440311	475.681345	154.7665399
ENSMUSG00000061393		43.71865865	28.85362548	5.696782575	3.191062679
ENSMUSG00000023262		85.28721933	90.83548762	182.2970424	187.4749324
ENSMUSG00000024866		55.90254713	88.69818202	65.51299961	66.21455058
ENSMUSG00000008822		1099.41676	1204.371701	1025.420864	490.6258868
ENSMUSG00000060923		372.6836475	318.4585331	237.8406725	195.4525891
ENSMUSG00000017697		153.3736549	221.2111287	350.3521284	429.9956959
ENSMUSG00000027259		186.3418238	198.76942	121.0566297	73.39444161
ENSMUSG00000054693		526.7740018	586.6903847	489.9233015	332.6682842
ENSMUSG00000054555		42.28526001	81.21761246	85.45173863	49.46147152
ENSMUSG00000028041		149.073459	96.17875159	233.5680856	222.5766218
ENSMUSG00000052593		176.3080332	133.5815994	225.0229117	194.6548234
ENSMUSG00000011256		68.0864356	88.69818202	111.0872602	56.64136255
ENSMUSG00000072647		11.46718915	6.411916773	4.272586931	4.786594018
ENSMUSG00000008438		3.583496611	2.137305591	17.09034773	3.988828348
ENSMUSG00000040537		218.5932933	99.38470998	12.81776079	11.96648504
ENSMUSG00000025964		2.150097966	5.343263977	24.21132594	15.95531339
ENSMUSG00000072972		8.600391866	9.617875159	2.848391288	11.96648504
ENSMUSG00000025473		6.450293899	8.549222364	11.39356515	3.988828348
ENSMUSG00000031555		700.931937	527.914481	583.9202139	536.09853
ENSMUSG00000022893		237.9441749	240.446879	1169.264624	562.4247971
ENSMUSG00000024299		320.364597	327.0077554	519.83141	410.0515542
ENSMUSG00000047497		26.51787492	8.549222364	31.33230416	48.66370585
ENSMUSG00000059901		53.75244916	32.05958386	7.120978219	11.16871938
ENSMUSG00000049538		17.91748305	9.617875159	37.02908674	28.71956411
ENSMUSG00000036545		94.60431052	98.31605718	102.5420864	50.25923719
ENSMUSG00000006403		63.06954035	43.81476461	45.5742606	23.93297009
ENSMUSG00000022894		657.9299777	695.6929699	770.4898433	487.4348242
ENSMUSG00000046169		169.8577393	178.4650168	447.1974321	222.5766218
ENSMUSG00000032363		93.17091188	39.54015343	49.84684753	40.68604915
ENSMUSG00000031994		5.016895255	4.274611182	1.424195644	3.988828348
ENSMUSG00000030022		86.00391866	80.14895966	66.93719526	42.28158049
ENSMUSG00000066113		10.03379051	10.68652795	29.90810852	13.56201638
ENSMUSG00000015850		32.2514695	11.75518075	24.21132594	14.35978205
ENSMUSG00000043822		353.3327658	329.145061	226.4471074	193.0592921
ENSMUSG00000056413		47.30215526	23.5103615	2.848391288	19.14637607
ENSMUSG00000027951		108.2215976	100.4533628	165.2066947	209.0146055
ENSMUSG00000020262		46.58545594	70.5310845	128.1776079	165.9352593
ENSMUSG00000031949		51.60235119	59.84455655	25.63552159	17.55084473
ENSMUSG00000019808		241.5276716	268.2318517	350.3521284	284.0045784
ENSMUSG00000113640		48.01885458	49.15802859	45.5742606	95.73188036
ENSMUSG00000021044		124.7056821	106.8652795	105.3904776	124.4514445
ENSMUSG00000046947		66.65303696	89.76683482	54.11943446	35.89945513
ENSMUSG00000022550		161.2573475	128.2383355	149.5405426	230.5542785
ENSMUSG00000020431		98.90450645	53.43263977	55.54363011	24.73073576
ENSMUSG00000020654		12.9005878	2.137305591	19.93873901	13.56201638
ENSMUSG00000022994		225.0435872	281.0556852	123.905021	42.28158049
ENSMUSG00000031659		17.91748305	27.78497268	21.36293466	59.83242522
ENSMUSG00000005580		12.9005878	16.02979193	7.120978219	11.16871938
ENSMUSG00000029778		290.2632255	230.8290038	85.45173863	73.39444161
ENSMUSG00000029106		805.5700381	709.5854562	497.0442797	733.1466504
ENSMUSG00000025026		544.6914848	616.612663	122.4808254	129.2380385
ENSMUSG00000031486		252.9948607	204.1126839	166.6308903	183.486104
ENSMUSG00000029090		109.6549963	61.98186214	109.6630646	131.6313355
ENSMUSG00000002885		65.93633764	71.5997373	71.20978219	50.25923719
ENSMUSG00000039116		43.00195933	76.94300127	62.66460833	51.05700286
ENSMUSG00000013033		52.31905052	89.76683482	29.90810852	15.15754772
ENSMUSG00000028184		67.36973628	75.87434848	340.3827589	303.1509545
ENSMUSG00000037605		9.317091188	7.480569568	213.6293466	110.0916624
ENSMUSG00000028138		1376.779398	1540.997331	2586.339289	4027.1211
ENSMUSG00000055301		82.42042205	150.6800442	1112.296798	1033.904308
ENSMUSG00000025911		133.3060739	134.6502522	65.51299961	30.31509545
ENSMUSG00000020629		414.9689075	465.9326188	877.3045166	773.8326996
ENSMUSG00000026457		3939.696174	2919.559437	3463.643806	3493.415867
ENSMUSG00000030168		551.858478	480.893758	296.2326939	268.8470307
ENSMUSG00000039197		1165.353098	1319.786202	1012.603103	1674.510141
ENSMUSG00000030790		20.06758102	22.4417087	216.4777379	199.4414174
ENSMUSG00000054136		22.21767899	33.12823666	12.81776079	2.393297009
ENSMUSG00000051149		13.61728712	5.343263977	74.05817348	27.12403277
ENSMUSG00000053950		209.9929014	167.7784889	175.1760642	152.3732429
ENSMUSG00000057134		731.0333086	604.8574822	757.6720825	752.2930265
ENSMUSG00000018500		43.00195933	24.5790143	149.5405426	166.733025
ENSMUSG00000025236		127.5724793	86.56087643	145.2679557	85.36092665
ENSMUSG00000002844		316.7811004	231.8976566	629.4944745	844.0360785
ENSMUSG00000042558		311.0475058	224.417087	246.3858464	349.4213633
ENSMUSG00000020910		333.2651848	287.467602	280.5665418	269.6447963
ENSMUSG00000050541		20.06758102	21.37305591	38.45328238	39.88828348
ENSMUSG00000027335		10.75048983	6.411916773	55.54363011	100.5184744
ENSMUSG00000035283		29.38467221	13.89248634	7.120978219	1.595531339
ENSMUSG00000031489		18.63418238	17.09844473	2.848391288	0.79776567
ENSMUSG00000039041		2198.83352	2368.134595	2216.048422	3318.705186
ENSMUSG00000022407		657.2132784	739.5077345	898.6674512	1605.104527
ENSMUSG00000015961		1213.371952	1433.063399	1422.771448	1775.028615
ENSMUSG00000011148		6.450293899	3.205958386	39.87747803	35.89945513
ENSMUSG00000020473		943.8930073	960.7188631	378.8360412	360.5900827
ENSMUSG00000030232		579.0930523	617.6813158	491.3474971	402.0738975
ENSMUSG00000030609		1004.09575	1040.867823	937.1207336	1012.364635
ENSMUSG00000029094		349.7492692	344.1062001	351.776324	314.3196738
ENSMUSG00000025083		187.7752224	103.6593212	25.63552159	19.14637607
ENSMUSG00000029313		386.3009346	381.509048	350.3521284	405.2649602
ENSMUSG00000031189		88.87071594	166.7098361	37.02908674	17.55084473
ENSMUSG00000037138		183.4750265	197.7007672	190.8422163	187.4749324
ENSMUSG00000049470		2242.552179	1855.181253	1105.17582	1067.410466
ENSMUSG00000031967		336.1319821	285.3302964	213.6293466	217.7900278
ENSMUSG00000024527		237.9441749	232.9663094	411.5925411	532.9074673
ENSMUSG00000017718		89.58741527	103.6593212	69.78558654	48.66370585
ENSMUSG00000054932		7.883692543	34.19688946	5.696782575	15.95531339
ENSMUSG00000049659		597.0105353	474.4818412	404.4715628	370.9610364
ENSMUSG00000031521		485.9221404	397.5388399	566.8298662	399.6806005
ENSMUSG00000055013		546.8415828	583.4844263	388.8054108	379.7364588
ENSMUSG00000023353		530.3574984	383.6463536	516.9830187	553.6493747
ENSMUSG00000038836		59.48604374	109.0025851	203.6599771	145.9911175
ENSMUSG00000029165		159.1072495	152.8173498	125.3292167	177.1039787
ENSMUSG00000026159		1305.109466	1215.058228	967.0288421	909.4528634
ENSMUSG00000029722		210.7096007	337.6942834	136.7227818	212.2056681
ENSMUSG00000021681		445.070279	328.0764082	408.7441498	404.4671945
ENSMUSG00000029916		100.3379051	139.9935162	197.9631945	229.7565129
ENSMUSG00000033400		260.8785533	354.7927281	525.5281926	537.6940614
ENSMUSG00000041530		213.576398	187.0142392	145.2679557	151.5754772
ENSMUSG00000036698		430.0195933	531.1204394	747.702713	852.0137352
ENSMUSG00000028842		260.1618539	333.4196722	223.5987161	279.2179844
ENSMUSG00000034254		887.9904601	613.4067046	699.2800611	706.0226176
ENSMUSG00000026922		508.8565187	376.165784	474.2571494	322.2973305
ENSMUSG00000001211		1147.435615	1180.861339	1108.024211	979.6562423
ENSMUSG00000023827		129.7225773	104.727974	205.0841727	107.6983654
ENSMUSG00000031467		346.8824719	363.3419505	498.4684753	432.388993
ENSMUSG00000042410		908.0580411	719.2033314	686.4623003	749.1019638
ENSMUSG00000041936		149.7901583	78.01165407	48.42265189	16.75307906
ENSMUSG00000021557		270.1956444	299.2227827	472.8329537	500.1990749
ENSMUSG00000049115		27.95127356	9.617875159	5.696782575	2.393297009
ENSMUSG00000029007		179.8915299	176.3277113	121.0566297	73.39444161
ENSMUSG00000026491		518.1736099	464.863966	612.4041268	806.541092
ENSMUSG00000027597		3109.758359	2602.169557	757.6720825	1053.050684
ENSMUSG00000027893		1140.985321	1225.744756	2067.932075	2635.020007
ENSMUSG00000029772		139.7563678	134.6502522	52.69523882	85.36092665
ENSMUSG00000037692		154.0903543	141.062169	62.66460833	94.93411469
ENSMUSG00000019986		71.66993221	90.83548762	101.1178907	122.0581475
ENSMUSG00000069833		3915.328397	4270.336571	3195.895025	4489.027423
ENSMUSG00000019256		403.5017184	266.0945461	22.7871303	34.3039238
ENSMUSG00000021037		2129.313686	2771.016699	3234.348307	4569.601756
ENSMUSG00000020288		920.9586289	1204.371701	787.580191	1025.926651
ENSMUSG00000097745		7.166993221	7.480569568	15.66615208	2.393297009
ENSMUSG00000062753		733.9001059	879.5012507	1979.631945	1538.889977
ENSMUSG00000074384		126.85578	115.4145019	15.66615208	15.95531339
ENSMUSG00000105987		7.166993221	5.343263977	17.09034773	15.95531339
ENSMUSG00000010290		360.499759	252.2020597	273.4455636	213.8011995
ENSMUSG00000047423		655.0631804	561.0427176	744.8543217	686.0784759
ENSMUSG00000056383		214.2930973	231.8976566	69.78558654	53.45029987
ENSMUSG00000042901		1214.088652	984.2292246	1355.834253	993.2182587
ENSMUSG00000001864		2322.822503	2130.893674	363.1698892	502.5923719
ENSMUSG00000036932		290.2632255	353.7240753	405.8957585	657.3589118
ENSMUSG00000020085		234.3606783	257.5453237	202.2357814	213.0034338
ENSMUSG00000019806		152.6569556	86.56087643	108.2388689	83.76539531
ENSMUSG00000028029		2084.161629	2259.13201	3868.115368	3964.097613
ENSMUSG00000029610		706.6655316	962.8561687	850.2447993	1837.254337
ENSMUSG00000024847		1917.170687	2516.677333	2566.40055	3044.273795
ENSMUSG00000040554		4.300195933	9.617875159	18.51454337	11.16871938
ENSMUSG00000078247		101.7713037	143.1994746	196.5389988	81.37209831
ENSMUSG00000022178		700.931937	468.0699244	263.4761941	364.578911
ENSMUSG00000026817		880.1067676	798.2836382	454.3184104	317.5107365
ENSMUSG00000028792		1950.138856	2044.332798	2354.195399	2790.584312
ENSMUSG00000024782		2812.32814	2315.770608	954.2110813	656.5611461
ENSMUSG00000028527		301.0137153	182.739628	178.0244555	162.7441966
ENSMUSG00000039058		340.432178	325.9391026	249.2342377	254.4872486
ENSMUSG00000078941		1373.195901	1762.20846	2701.699136	2987.632433
ENSMUSG00000018428		75.97012815	75.87434848	84.02754298	142.0022892
ENSMUSG00000047804		423.5692994	397.5388399	383.1086282	284.0045784
ENSMUSG00000022016		275.929239	229.760351	153.8131295	145.9911175
ENSMUSG00000038587		728.1665113	956.444252	193.6906076	157.1598369
ENSMUSG00000066406		196.3756143	206.2499895	279.1423462	370.1632707
ENSMUSG00000059708		25.08447627	37.40284784	38.45328238	48.66370585
ENSMUSG00000061603		32.2514695	52.36398698	25.63552159	20.74190741
ENSMUSG00000039166		344.7323739	336.6256306	319.0198242	193.8570577
ENSMUSG00000024045		419.9858028	366.5479088	414.4409323	470.6817451
ENSMUSG00000002625		204.9760061	153.8860025	116.7840428	170.7218533
ENSMUSG00000040407		268.7622458	285.3302964	118.2082384	171.519619
ENSMUSG00000031023		594.8604374	828.2059165	578.2234314	514.5588569
ENSMUSG00000023075		1391.113384	1240.705896	840.2754298	774.6304652
ENSMUSG00000028291		1263.540905	1190.479214	1485.436056	1560.42965
ENSMUSG00000039158		42.28526001	49.15802859	76.90656476	61.42795656
ENSMUSG00000028692		14308.18527	14399.02777	11642.79939	11688.86259
ENSMUSG00000061758		458.6875662	493.7175915	472.8329537	323.8928619
ENSMUSG00000001642		20.78428034	444.5595629	37.02908674	127.6425071
ENSMUSG00000029762		364.0832556	499.0608555	1481.16347	1846.827525
ENSMUSG00000021213		32.96816882	48.0893758	8.545173863	7.179891027
ENSMUSG00000033715		336.8486814	331.2823666	72.63397783	46.27040884
ENSMUSG00000045410		450.8038736	660.4274276	593.8895835	631.8304104
ENSMUSG00000028743		679.4309574	630.5051493	559.708888	677.3030535
ENSMUSG00000001729		3349.852632	3108.710982	3238.620894	4363.778213
ENSMUSG00000011096		1645.541644	2091.353521	837.4270385	960.5098663
ENSMUSG00000004056		1118.050943	1034.455906	623.797692	747.5064325
ENSMUSG00000019699		695.9150418	791.8717214	1116.569385	757.8773862
ENSMUSG00000031667		584.1099475	602.7201766	442.9248452	405.2649602
ENSMUSG00000028393		3739.020364	4742.681106	2751.545984	3597.125404
ENSMUSG00000032786		220.0266919	205.1813367	234.9922812	299.1621261
ENSMUSG00000022636		594.1437381	450.9714797	229.2954986	159.5531339
ENSMUSG00000007833		142.6231651	130.375641	101.1178907	161.9464309
ENSMUSG00000025007		718.1327208	760.8807904	958.4836683	1251.694336
ENSMUSG00000053279		2618.102624	2223.866467	5.696782575	0.79776567
ENSMUSG00000015134		6.450293899	10.68652795	1.424195644	1.595531339
ENSMUSG00000024747		15.05068576	23.5103615	25.63552159	15.15754772
ENSMUSG00000030088		11.46718915	9.617875159	1.424195644	4.786594018
ENSMUSG00000020256		236.5107763	284.2616436	458.5909973	560.0315001
ENSMUSG00000029455		652.9130825	573.8665512	726.3397783	765.0572772
ENSMUSG00000010025		388.4510326	418.9118958	281.9907375	400.4783662
ENSMUSG00000024885		323.9480936	310.9779635	108.2388689	86.15869232
ENSMUSG00000028737		52.31905052	43.81476461	55.54363011	91.74305201
ENSMUSG00000035936		12.18388848	14.96113914	19.93873901	22.33743875
ENSMUSG00000021238		265.1787492	231.8976566	91.1485212	55.84359688
ENSMUSG00000053644		867.9228791	936.1398488	1263.261536	1806.141476
ENSMUSG00000026687		265.8954485	312.0466163	348.9279327	502.5923719
ENSMUSG00000114515		13243.88677	16647.47325	11373.62641	14651.76429
ENSMUSG00000059343		6.450293899	1.068652795	5.696782575	3.988828348
ENSMUSG00000028307		3.583496611	13.89248634	24.21132594	11.96648504
ENSMUSG00000017390		136.1728712	96.17875159	24.21132594	21.53967308
ENSMUSG00000039427		70.95323289	56.63859816	82.60334734	85.36092665
ENSMUSG00000075470		187.0585231	187.0142392	200.8115858	130.8335698
ENSMUSG00000063362		131.8726753	98.31605718	257.7794115	168.3285563
ENSMUSG00000035845		151.9402563	173.1217529	207.932564	133.2268668
ENSMUSG00000041718		297.4302187	276.781074	360.3214979	398.8828348
ENSMUSG00000039887		561.8922686	655.0841636	717.7946045	808.1366234
ENSMUSG00000039740		54.46914848	53.43263977	92.57271685	89.349755
ENSMUSG00000033809		116.1052902	68.39377891	93.99691249	149.1821802
ENSMUSG00000036632		251.5614621	251.1334069	274.8697592	260.869374
ENSMUSG00000073792		105.3548004	64.11916773	84.02754298	41.48381482
ENSMUSG00000035704		76.68682747	42.74611182	41.30167367	33.50615813
ENSMUSG00000032059		115.3885909	95.1100988	153.8131295	159.5531339
ENSMUSG00000079036		196.3756143	232.9663094	317.5956286	228.9587472
ENSMUSG00000044339		631.4121028	810.038819	616.6767138	409.2537885
ENSMUSG00000040174		841.4050042	1308.031022	857.3657776	848.8226725
ENSMUSG00000039754		88.87071594	98.31605718	115.3598471	114.0804908
ENSMUSG00000042650		556.8753733	465.9326188	563.9814749	563.2225628
ENSMUSG00000042831		344.0156746	507.6100779	370.2908674	357.39902
ENSMUSG00000002661		585.5433462	571.7292456	301.9294765	489.0303555
ENSMUSG00000025899		103.2047024	119.6891131	143.84376	154.7665399
ENSMUSG00000063810		168.4243407	168.8471417	182.2970424	170.7218533
ENSMUSG00000060063		7.166993221	21.37305591	7.120978219	5.584359688
ENSMUSG00000028028		71.66993221	54.50129257	113.9356515	75.78773862
ENSMUSG00000026024		378.4172421	382.5777008	121.0566297	206.6213084
ENSMUSG00000044037		28.66797289	42.74611182	12.81776079	0.79776567
ENSMUSG00000040310		161.9740468	137.8562106	8.545173863	5.584359688
ENSMUSG00000025134		2392.342337	3101.230412	3463.643806	5076.182956
ENSMUSG00000060244		143.3398644	289.6049076	86.87593427	71.79891027
ENSMUSG00000022244		191.358719	134.6502522	283.4149331	353.4101917
ENSMUSG00000040506		284.5296309	220.1424759	232.1438899	201.8347144
ENSMUSG00000063953		2892.598464	1.068652795	1200.596928	2378.937227
ENSMUSG00000015890		129.005878	163.5038777	14.24195644	13.56201638
ENSMUSG00000036820		915.9417337	953.2382936	643.736431	777.0237622
ENSMUSG00000050332		102.4880031	139.9935162	112.5114559	58.23689389
ENSMUSG00000031751		487.3555391	413.5686318	91.1485212	157.1598369
ENSMUSG00000048218		53.03574984	34.19688946	45.5742606	16.75307906
ENSMUSG00000032593		10.03379051	3.205958386	8.545173863	5.584359688
ENSMUSG00000042225		127.5724793	120.7577659	81.1791517	115.6760221
ENSMUSG00000041915		318.214499	253.2707125	380.2602369	252.8917173
ENSMUSG00000068250		301.0137153	292.810866	576.7992357	323.0950962
ENSMUSG00000041688		65.93633764	92.97279321	286.2633244	208.2168398
ENSMUSG00000013076		407.085215	461.6580076	343.2311501	389.3096468
ENSMUSG00000032531		1252.790415	850.6476252	575.3750401	651.7745521
ENSMUSG00000027889		233.643979	143.1994746	301.9294765	406.0627259
ENSMUSG00000005686		98.90450645	117.5518075	15.66615208	13.56201638
ENSMUSG00000050022		4.300195933	25.64766709	12.81776079	11.96648504
ENSMUSG00000020610		1281.458388	1311.23698	3126.109438	2388.510415
ENSMUSG00000014355		1836.900363	1623.283596	948.5142988	1385.718968
ENSMUSG00000036977		928.1256222	1361.463661	497.0442797	453.1309004
ENSMUSG00000025135		2950.651109	3181.379372	4030.473672	3047.464858
ENSMUSG00000035048		2265.486557	4409.261434	1773.123576	1023.533354
ENSMUSG00000030649		1754.479941	2586.139765	1085.237081	1108.096515
ENSMUSG00000020107		2425.310506	2130.893674	3093.352938	2426.005401
ENSMUSG00000026965		350.4659685	381.509048	260.6278028	428.4001646
ENSMUSG00000029176		780.4855618	545.0129257	836.0028429	1333.066434
ENSMUSG00000029472		6307.670734	5405.24584	6806.230982	9103.304056
ENSMUSG00000029466		295.2801207	210.5246007	321.8682155	496.2102465
ENSMUSG00000072115		68.0864356	60.91320934	62.66460833	29.51732978
ENSMUSG00000026634		475.8883499	239.3782262	373.1392587	331.8705186
ENSMUSG00000022309		8.600391866	3.205958386	72.63397783	108.4961311
ENSMUSG00000031465		12.9005878	35.26554225	62.66460833	88.55198933
ENSMUSG00000004105		35.11826678	38.47150064	19.93873901	43.87711183
ENSMUSG00000002289		63.06954035	120.7577659	128.1776079	175.5084473
ENSMUSG00000038742		74.5367295	85.49222364	535.4975621	311.9263768
ENSMUSG00000028989		503.8396235	357.9986865	14.24195644	3.191062679
ENSMUSG00000022265		179.1748305	121.8264187	336.1101719	331.0727529
ENSMUSG00000031543		22.21767899	23.5103615	18.51454337	49.46147152
ENSMUSG00000032826		54.46914848	53.43263977	76.90656476	118.8670848
ENSMUSG00000069601		29.38467221	111.1398907	250.6584333	481.8504645
ENSMUSG00000020790		390.6011306	353.7240753	327.5649981	391.7029438
ENSMUSG00000024483		406.3685157	431.7357294	425.8344975	468.2884481
ENSMUSG00000040351		1626.190762	2099.902743	1394.287535	795.3723727
ENSMUSG00000046295		77.40352679	11.75518075	72.63397783	71.79891027
ENSMUSG00000029501		151.9402563	136.7875578	150.9647382	141.2045235
ENSMUSG00000036188		220.7433912	243.6528374	200.8115858	339.8481753
ENSMUSG00000021661		589.1268428	473.4131884	348.9279327	221.7788562
ENSMUSG00000024803		982.5947706	1210.783617	2080.749836	2425.207636
ENSMUSG00000031508		251.5614621	143.1994746	202.2357814	262.4649053
ENSMUSG00000035569		255.1449587	325.9391026	225.0229117	154.7665399
ENSMUSG00000034647		455.8207689	751.2629152	515.558823	270.442562
ENSMUSG00000041870		1070.748787	1103.918338	615.2525181	1031.511011
ENSMUSG00000037907		98.18780713	58.77590375	74.05817348	88.55198933
ENSMUSG00000039988		491.655735	468.0699244	391.653802	382.9275214
ENSMUSG00000005986		50.16895255	68.39377891	14.24195644	30.31509545
ENSMUSG00000047909		215.0097966	162.4352249	129.6018036	102.1140057
ENSMUSG00000055204		652.9130825	680.7318307	612.4041268	642.9991297
ENSMUSG00000067653		12.9005878	2.137305591	8.545173863	9.573188036
ENSMUSG00000054708		181.3249285	253.2707125	263.4761941	170.7218533
ENSMUSG00000007827		50.16895255	109.0025851	103.966282	75.78773862
ENSMUSG00000034867		303.8805126	314.1839219	257.7794115	271.2403277
ENSMUSG00000014496		402.0683197	305.6346995	460.0151929	531.311936
ENSMUSG00000022237		7.166993221	38.47150064	2.848391288	0.79776567
ENSMUSG00000049097		112.5217936	152.8173498	72.63397783	91.74305201
ENSMUSG00000050914		105.3548004	50.22668139	263.4761941	160.3508996
ENSMUSG00000079610		285.2463302	371.8911728	498.4684753	355.8034887
ENSMUSG00000020864		1975.223332	2154.404036	1338.743905	1395.292156
ENSMUSG00000041343		34.40156746	42.74611182	93.99691249	47.86594018
ENSMUSG00000052331		436.4698872	421.0492014	116.7840428	76.58550429
ENSMUSG00000048307		336.1319821	221.2111287	219.3261291	165.1374936
ENSMUSG00000031931		589.1268428	589.8963431	405.8957585	304.7464858
ENSMUSG00000044864		74.5367295	41.67745902	175.1760642	131.6313355
ENSMUSG00000014498		250.1280634	364.4106033	225.0229117	350.219129
ENSMUSG00000033055		411.3854109	346.2435057	267.748781	363.7811454
ENSMUSG00000037904		104.638101	135.718905	252.0826289	262.4649053
ENSMUSG00000024219		52.31905052	57.70725096	38.45328238	76.58550429
ENSMUSG00000022515		217.8765939	79.08030687	216.4777379	240.1274666
ENSMUSG00000066191		19.3508817	14.96113914	52.69523882	50.25923719
ENSMUSG00000026199		136.8895705	115.4145019	126.7534123	130.0358042
ENSMUSG00000036777		526.0573024	574.935204	572.5266488	1049.859621
ENSMUSG00000031075		22.21767899	53.43263977	4.272586931	1.595531339
ENSMUSG00000037949		215.0097966	222.2797815	138.1469774	82.16986397
ENSMUSG00000064210		405.6518163	633.7111077	279.1423462	199.4414174
ENSMUSG00000034863		35.83496611	29.92227827	69.78558654	64.61901924
ENSMUSG00000032249		1506.501975	2458.970082	1605.068491	1810.92807
ENSMUSG00000028333		1504.351877	2365.997289	2932.418831	3206.220226
ENSMUSG00000015749		421.4192014	426.3924654	1155.022667	1343.437388
ENSMUSG00000033420		192.0754183	164.5725305	135.2985862	129.2380385
ENSMUSG00000029338		80.9870234	95.1100988	296.2326939	322.2973305
ENSMUSG00000024659		8925.056659	10283.64585	6363.306136	13208.60619
ENSMUSG00000021866		402.785019	332.3510194	170.9034773	260.869374
ENSMUSG00000032231		6395.824751	7433.548845	11947.57726	20595.11853
ENSMUSG00000029484		8374.631579	8792.875201	3876.660542	5251.691403
ENSMUSG00000029994		818.4706259	641.1916773	643.736431	911.8461604
ENSMUSG00000027712		2598.035043	2886.431201	5454.669316	10234.53578
ENSMUSG00000018340		1201.904763	1093.23181	1203.445319	1788.590631
ENSMUSG00000021814		667.2470689	758.7434848	850.2447993	1393.696625
ENSMUSG00000021950		192.0754183	268.2318517	15.66615208	4.786594018
ENSMUSG00000015702		29.38467221	60.91320934	39.87747803	64.61901924
ENSMUSG00000078651		14.33398644	28.85362548	12.81776079	29.51732978
ENSMUSG00000063558		58.05264509	99.38470998	24.21132594	18.3486104
ENSMUSG00000064294		16.48408441	14.96113914	7.120978219	1.595531339
ENSMUSG00000074238		531.790897	419.9805486	497.0442797	480.2549331
ENSMUSG00000009090		220.7433912	224.417087	203.6599771	292.7800008
ENSMUSG00000031731		541.8246875	576.0038568	230.7196943	272.835859
ENSMUSG00000040701		45.86875662	56.63859816	11.39356515	42.28158049
ENSMUSG00000003033		469.438056	512.9533418	458.5909973	848.8226725
ENSMUSG00000004849		1765.23043	1698.089292	1946.875445	2364.577445
ENSMUSG00000031367		343.2989753	398.6074927	566.8298662	453.928666
ENSMUSG00000054702		129.005878	136.7875578	64.08880397	20.74190741
ENSMUSG00000060279		439.3366845	390.0582703	353.2005197	539.2895927
ENSMUSG00000002957		1240.606527	1269.559521	740.5817348	1211.008287
ENSMUSG00000035152		672.9806635	534.3263977	511.2862361	730.7533534
ENSMUSG00000022841		2931.300228	3353.432472	3626.002109	4819.30241
ENSMUSG00000008036		4394.083544	4512.920755	2329.984073	2369.364039
ENSMUSG00000021686		512.4400153	643.3289829	479.953932	554.4471404
ENSMUSG00000020198		551.1417787	467.0012716	364.5940848	624.6505193
ENSMUSG00000021824		1140.268622	1223.607451	873.0319296	957.3188036
ENSMUSG00000031539		55.90254713	8.549222364	76.90656476	66.21455058
ENSMUSG00000024480		7198.527992	6801.975043	5797.900466	4035.098757
ENSMUSG00000063801		513.873414	453.1087853	685.0381047	648.5834894
ENSMUSG00000032952		168.4243407	121.8264187	301.9294765	366.1744424
ENSMUSG00000001998		263.0286512	229.760351	150.9647382	129.2380385
ENSMUSG00000019518		167.7076414	148.5427386	178.0244555	201.8347144
ENSMUSG00000020955		395.6180258	350.5181169	236.4164769	265.655968
ENSMUSG00000049562		49.45225323	30.99093107	8.545173863	34.3039238
ENSMUSG00000036291		181.3249285	112.2085435	98.26949942	152.3732429
ENSMUSG00000068264		282.3795329	220.1424759	227.871303	172.3173846
ENSMUSG00000039623		85.28721933	70.5310845	55.54363011	115.6760221
ENSMUSG00000019979		294.5634214	167.7784889	249.2342377	276.8246874
ENSMUSG00000024897		1.433398644	6.411916773	8.545173863	8.775422366
ENSMUSG00000004931		965.3939869	909.423529	1670.58149	2079.775101
ENSMUSG00000037032		125.4223814	84.42357084	115.3598471	136.4179295
ENSMUSG00000026786		35.11826678	30.99093107	367.4424761	450.7376034
ENSMUSG00000029207		750.3841903	860.2655004	712.0978219	799.361201
ENSMUSG00000117679		104.638101	92.97279321	101.1178907	110.0916624
ENSMUSG00000005871		392.0345292	377.2344368	507.0136492	561.6270314
ENSMUSG00000020135		3.583496611	3.205958386	5.696782575	11.16871938
ENSMUSG00000071847		29.38467221	35.26554225	52.69523882	114.8782564
ENSMUSG00000032590		203.5426075	157.0919609	121.0566297	171.519619
ENSMUSG00000035960		1392.546783	2260.200662	1492.557035	2607.895974
ENSMUSG00000025269		108.938297	132.5129466	128.1776079	237.7341696
ENSMUSG00000015750		778.3354638	413.5686318	524.1039969	583.9644702
ENSMUSG00000032375		87.4373173	41.67745902	132.4501949	55.04583121
ENSMUSG00000053040		30.10137153	37.40284784	38.45328238	15.95531339
ENSMUSG00000027193		1135.251726	1129.566005	1086.661276	1470.282129
ENSMUSG00000010911		683.7311533	955.3755992	1166.416232	1325.088777
ENSMUSG00000030051		147.6400604	175.2590585	119.6324341	243.3185292
ENSMUSG00000037010		12.18388848	18.16709752	69.78558654	34.3039238
ENSMUSG00000006651		114.6718915	65.18782052	2.848391288	4.786594018
ENSMUSG00000031996		157.6738509	127.1696827	133.8743905	110.8894281
ENSMUSG00000033096		57.33594577	66.25647332	64.08880397	52.6525342
ENSMUSG00000005681		65.21963831	69.46243171	62.66460833	89.349755
ENSMUSG00000020609		2.150097966	13.89248634	1.424195644	11.96648504
ENSMUSG00000040613		32.2514695	20.30440311	69.78558654	58.23689389
ENSMUSG00000009585		129.005878	193.426156	276.2939549	283.2068127
ENSMUSG00000042759		30.10137153	28.85362548	5.696782575	3.988828348
ENSMUSG00000047631		5.016895255	5.343263977	15.66615208	10.37095371
ENSMUSG00000010601		20.78428034	2.137305591	4.272586931	5.584359688
ENSMUSG00000073652		8.600391866	7.480569568	8.545173863	0.79776567
ENSMUSG00000057346		45.15205729	43.81476461	316.1714329	144.3955862
ENSMUSG00000068246		16.48408441	50.22668139	242.1132594	114.8782564
ENSMUSG00000090698		6.450293899	8.549222364	9.969369506	3.191062679
ENSMUSG00000079508		645.0293899	928.6592793	1135.083928	1211.008287
ENSMUSG00000049233		270.1956444	387.9209648	494.1958884	466.6929168
ENSMUSG00000025525		547.5582821	496.9235499	454.3184104	552.0538434
ENSMUSG00000037787		914.508335	1265.28491	972.7256247	547.2672494
ENSMUSG00000022892		757.5511835	652.946858	367.4424761	216.1944965
ENSMUSG00000018481		488.7889377	456.3147437	519.83141	635.021473
ENSMUSG00000085628		25.08447627	20.30440311	8.545173863	0.79776567
ENSMUSG00000040760		290.2632255	303.4973939	422.9861062	366.972208
ENSMUSG00000020263		157.6738509	111.1398907	131.0259992	114.0804908
ENSMUSG00000006589		4319.546815	4757.642245	2416.860007	2896.687147
ENSMUSG00000028411		413.5355089	524.7085226	495.620084	548.0650151
ENSMUSG00000042797		2.150097966	7.480569568	7.120978219	3.988828348
ENSMUSG00000044217		64.50293899	97.24740439	1.424195644	7.179891027
ENSMUSG00000040383		283.0962322	418.9118958	320.4440198	506.5812002
ENSMUSG00000001127		902.3244466	783.3224991	656.5541918	553.6493747
ENSMUSG00000032812		231.493881	137.8562106	226.4471074	323.8928619
ENSMUSG00000037999		274.4958404	288.5362548	86.87593427	87.75422366
ENSMUSG00000022602		7.166993221	5.343263977	9.969369506	18.3486104
ENSMUSG00000032096		1843.350657	1950.291352	1653.491142	1803.748179
ENSMUSG00000042350		183.4750265	200.9067255	142.4195644	142.8000549
ENSMUSG00000048076		6567.115889	5629.662927	7508.359434	8625.44242
ENSMUSG00000062421		882.9735649	703.1735394	410.1683454	460.3107914
ENSMUSG00000051853		683.7311533	549.2875369	366.0182804	275.229156
ENSMUSG00000021877		5999.490026	5087.855959	5443.275751	5563.61778
ENSMUSG00000020440		3297.533581	2522.020597	2347.074421	2148.382948
ENSMUSG00000044147		2542.132496	2531.638472	3524.884218	3056.24028
ENSMUSG00000027575		944.6097066	602.7201766	558.2846924	524.132045
ENSMUSG00000027255		416.4023062	316.3212275	422.9861062	438.7711183
ENSMUSG00000054277		398.4848231	308.8406579	535.4975621	454.7264317
ENSMUSG00000067851		618.511515	535.3950505	482.8023232	529.7164047
ENSMUSG00000074582		326.0981916	362.2732977	172.3276729	168.3285563
ENSMUSG00000074513		903.0411459	995.9844054	744.8543217	627.841582
ENSMUSG00000030881		812.020332	872.0206811	430.1070844	468.2884481
ENSMUSG00000038671		776.1853659	903.0116122	544.0427359	736.3377131
ENSMUSG00000040459		548.2749814	565.3173288	697.8558654	765.0572772
ENSMUSG00000027247		1368.895705	1346.502522	346.0795414	698.044961
ENSMUSG00000037148		748.9507916	813.2447774	754.8236912	723.5734624
ENSMUSG00000041219		277.3626377	410.3626735	408.7441498	313.5219082
ENSMUSG00000041225		1242.039925	1308.031022	1307.411601	970.0830543
ENSMUSG00000030766		151.223557	123.9637243	85.45173863	152.3732429
ENSMUSG00000039031		711.6824269	635.8484133	166.6308903	152.3732429
ENSMUSG00000025154		146.2066617	227.6230454	122.4808254	157.1598369
ENSMUSG00000053199		15.05068576	30.99093107	21.36293466	29.51732978
ENSMUSG00000036591		804.1366394	803.6269022	478.5297363	374.9498647
ENSMUSG00000063506		139.7563678	136.7875578	233.5680856	376.5453961
ENSMUSG00000049807		223.6101885	222.2797815	140.9953687	110.0916624
ENSMUSG00000057315		236.5107763	199.8380728	149.5405426	231.3520442
ENSMUSG00000034255		7.166993221	13.89248634	1.424195644	2.393297009
ENSMUSG00000024043		135.4561719	125.0323771	215.0535422	291.9822351
ENSMUSG00000039831		1303.676067	1014.151503	844.5480168	816.1142801
ENSMUSG00000022799		56.61924645	65.18782052	58.39202139	140.4067579
ENSMUSG00000041444		303.1638133	269.3005045	197.9631945	135.6201638
ENSMUSG00000036882		4.300195933	4.274611182	9.969369506	4.786594018
ENSMUSG00000058230		556.158674	347.3121585	413.0167367	433.1867586
ENSMUSG00000033697		89.58741527	38.47150064	35.60489109	43.87711183
ENSMUSG00000050730		219.3099926	181.6709752	280.5665418	377.3431617
ENSMUSG00000033389		429.302894	346.2435057	29.90810852	29.51732978
ENSMUSG00000035133		2327.122699	1687.402764	1533.858708	1183.086488
ENSMUSG00000031355		26.51787492	68.39377891	220.7503248	402.8716632
ENSMUSG00000025132		6838.028232	6102.007462	4050.412411	5174.308133
ENSMUSG00000030220		1555.954228	1956.703269	3999.141368	4543.275489
ENSMUSG00000073433		280.229435	235.103615	25.63552159	30.31509545
ENSMUSG00000040940		171.291138	162.4352249	71.20978219	120.4626161
ENSMUSG00000071176		316.7811004	346.2435057	162.3583034	254.4872486
ENSMUSG00000040964		148.3567597	119.6891131	95.42110813	82.16986397
ENSMUSG00000041977		87.4373173	65.18782052	111.0872602	134.0246325
ENSMUSG00000059495		589.8435421	540.7383145	401.6231715	360.5900827
ENSMUSG00000052921		2.866797289	6.411916773	12.81776079	6.382125357
ENSMUSG00000032875		343.2989753	398.6074927	122.4808254	168.3285563
ENSMUSG00000004568		293.8467221	245.790143	170.9034773	239.3297009
ENSMUSG00000028919		46.58545594	38.47150064	35.60489109	42.28158049
ENSMUSG00000028059		602.0274306	698.8989282	1482.587665	1712.802893
ENSMUSG00000019467		719.5661194	508.6787306	908.6368207	1071.399294
ENSMUSG00000021662		240.0942729	210.5246007	21.36293466	19.94414174
ENSMUSG00000021895		52.31905052	48.0893758	32.75649981	33.50615813
ENSMUSG00000051517		119.6887868	130.375641	176.6002598	183.486104
ENSMUSG00000037509		24.36777695	4.274611182	52.69523882	59.83242522
ENSMUSG00000004562		78.12022611	79.08030687	418.7135193	654.9656148
ENSMUSG00000033542		678.7142581	695.6929699	129.6018036	149.9799459
ENSMUSG00000031511		252.9948607	243.6528374	294.8084983	313.5219082
ENSMUSG00000025656		34.40156746	12.82383355	46.99845624	41.48381482
ENSMUSG00000007880		211.4263	206.2499895	233.5680856	208.2168398
ENSMUSG00000069729		232.2105804	269.3005045	290.5359113	279.2179844
ENSMUSG00000033237		374.8337455	329.145061	303.3536721	273.6336247
ENSMUSG00000019564		156.2404522	96.17875159	119.6324341	120.4626161
ENSMUSG00000004661		22.21767899	16.02979193	15.66615208	13.56201638
ENSMUSG00000048118		172.0078373	104.727974	75.48236912	90.94528634
ENSMUSG00000039219		313.1976038	291.7422132	158.0857165	145.1933519
ENSMUSG00000037447		43.00195933	50.22668139	121.0566297	156.3620713
ENSMUSG00000019947		415.6856068	548.2188841	291.960107	275.229156
ENSMUSG00000025234		828.5044164	1077.202018	1028.269255	1021.140057
ENSMUSG00000064145		774.7519672	689.2810531	676.4929308	652.5723178
ENSMUSG00000060904		2081.294831	2119.138493	2106.385357	1932.986218
ENSMUSG00000025870		17.91748305	8.549222364	24.21132594	10.37095371
ENSMUSG00000022911		169.8577393	236.1722678	301.9294765	223.3743875
ENSMUSG00000027122		920.2419296	727.7525537	941.3933205	784.2036533
ENSMUSG00000042348		161.2573475	154.9546553	207.932564	138.0134609
ENSMUSG00000057594		575.5095557	742.7136929	562.5572793	402.8716632
ENSMUSG00000024944		868.6395784	1201.165742	776.1866259	943.7567872
ENSMUSG00000031776		1103.716956	1102.849685	562.5572793	800.1589667
ENSMUSG00000025035		1892.80291	2840.47913	3063.44483	2246.508126
ENSMUSG00000047446		74.5367295	63.05051493	344.6553458	193.0592921
ENSMUSG00000049866		584.8266469	434.9416878	800.3979518	825.6874681
ENSMUSG00000034936		731.7500079	599.5142183	35.60489109	13.56201638
ENSMUSG00000036093		2839.562714	2342.486928	1979.631945	1016.353463
ENSMUSG00000017418		224.3268878	244.7214902	336.1101719	197.8458861
ENSMUSG00000038352		53.75244916	52.36398698	5.696782575	2.393297009
ENSMUSG00000022722		593.4270387	579.2098151	873.0319296	640.6058327
ENSMUSG00000030654		645.7460892	408.2253679	306.2020634	198.6436517
ENSMUSG00000029404		1771.680724	2433.322415	1978.207749	2103.708071
ENSMUSG00000035199		389.1677319	409.2940207	225.0229117	236.1386382
ENSMUSG00000026960		673.6973628	526.8458282	384.5328238	267.2514993
ENSMUSG00000026426		822.7708218	786.5284575	499.892671	558.4359688
ENSMUSG00000030105		1703.594289	1574.125568	1773.123576	1743.915754
ENSMUSG00000027599		694.4816431	601.6515239	1328.774536	1203.828396
ENSMUSG00000038525		1480.7008	1422.376871	905.7884294	694.8538983
ENSMUSG00000071324		16.48408441	11.75518075	108.2388689	60.63019089
ENSMUSG00000042178		110.3716956	107.9339323	55.54363011	114.8782564
ENSMUSG00000002343		73.82003018	80.14895966	68.3613909	153.9687742
ENSMUSG00000057219		78.12022611	88.69818202	81.1791517	74.98997295
ENSMUSG00000032468		241.5276716	254.3393653	169.4792816	268.049265
ENSMUSG00000062590		110.3716956	126.1010299	76.90656476	94.13634902
ENSMUSG00000033460		511.723316	439.2162989	559.708888	410.0515542
ENSMUSG00000033436		1013.412841	877.3639451	1042.511211	1039.488668
ENSMUSG00000049047		1086.516172	910.4921817	387.3812151	502.5923719
ENSMUSG00000049804		116.1052902	118.6204603	129.6018036	72.59667594
ENSMUSG00000072969		193.508817	142.1308218	148.116347	118.8670848
ENSMUSG00000050394		91.73751323	69.46243171	11.39356515	4.786594018
ENSMUSG00000061759		314.6310024	376.165784	299.0810852	227.3632159
ENSMUSG00000015522		346.1657726	312.0466163	502.7410623	624.6505193
ENSMUSG00000015709		149.7901583	173.1217529	96.84530378	64.61901924
ENSMUSG00000055116		121.8388848	143.1994746	183.721238	218.5877935
ENSMUSG00000040187		74.5367295	102.5906684	86.87593427	58.23689389
ENSMUSG00000029621		3820.007387	2825.517991	3795.481391	3720.779083
ENSMUSG00000029622		14039.42302	12506.44367	18343.63989	16785.78746
ENSMUSG00000006304		10797.07529	11009.2611	6418.849766	6797.761271
ENSMUSG00000029465		4222.792406	6280.472479	4358.03867	4636.614072
ENSMUSG00000079426		4078.735842	3449.611224	2760.091158	3274.828074
ENSMUSG00000008475		6490.429061	5242.810615	2885.420374	3179.096194
ENSMUSG00000026755		3438.723348	4613.374118	4634.332625	3260.468292
ENSMUSG00000039043		561.8922686	501.1981611	366.0182804	369.3655051
ENSMUSG00000007656		5126.550251	6922.732809	14649.27639	11771.03246
ENSMUSG00000018909		45.86875662	38.47150064	38.45328238	19.94414174
ENSMUSG00000060216		294.5634214	413.5686318	405.8957585	467.4906824
ENSMUSG00000026972		198.5257122	148.5427386	71.20978219	43.87711183
ENSMUSG00000002910		51.60235119	60.91320934	99.69369506	23.93297009
ENSMUSG00000074794		216.4431953	162.4352249	277.7181505	189.0704637
ENSMUSG00000042659		265.1787492	257.5453237	565.4056706	458.7152601
ENSMUSG00000022620		112.5217936	81.21761246	116.7840428	120.4626161
ENSMUSG00000042082		63.06954035	60.91320934	178.0244555	121.2603818
ENSMUSG00000046561		20.78428034	25.64766709	93.99691249	56.64136255
ENSMUSG00000021592		79.55362476	21.37305591	89.72432556	62.22572223
ENSMUSG00000031982		55.90254713	83.35491805	65.51299961	63.82125357
ENSMUSG00000000325		270.9123438	205.1813367	46.99845624	73.39444161
ENSMUSG00000048040		235.0773777	117.5518075	69.78558654	45.47264317
ENSMUSG00000003559		146.923361	87.62952923	19.93873901	5.584359688
ENSMUSG00000031591		510.2899174	594.1709543	579.647627	522.5365136
ENSMUSG00000024887		84.57052001	63.05051493	119.6324341	35.10168947
ENSMUSG00000022377		578.376353	707.4481506	685.0381047	819.3053427
ENSMUSG00000052632		142.6231651	187.0142392	89.72432556	116.4737878
ENSMUSG00000036995		53.75244916	55.56994536	34.18069545	14.35978205
ENSMUSG00000026311		164.1241448	65.18782052	140.9953687	173.1151503
ENSMUSG00000033781		180.6082292	183.8082808	98.26949942	98.12517737
ENSMUSG00000020305		300.297016	386.852312	414.4409323	442.7599467
ENSMUSG00000039483		227.9103844	243.6528374	296.2326939	428.4001646
ENSMUSG00000030509		121.1221854	109.0025851	199.3873901	126.8447415
ENSMUSG00000048175		605.6109272	533.2577449	583.9202139	477.0638705
ENSMUSG00000044475		445.070279	360.1359921	358.8973022	328.6794559
ENSMUSG00000020412		211.4263	292.810866	363.1698892	398.0850692
ENSMUSG00000038774		565.4757652	538.6010089	629.4944745	587.1555329
ENSMUSG00000019857		1378.212796	1610.459763	1562.342621	1494.215099
ENSMUSG00000005470		756.1177849	624.0932326	306.2020634	504.9856689
ENSMUSG00000028053		551.858478	685.0064419	714.9462132	613.4818
ENSMUSG00000031575		512.4400153	468.0699244	524.1039969	741.1243071
ENSMUSG00000025533		326.0981916	328.0764082	202.2357814	303.1509545
ENSMUSG00000052456		2042.593068	2549.80557	1525.313534	2199.439951
ENSMUSG00000029752		1736.562458	1850.906642	2939.539809	4318.30557
ENSMUSG00000026095		2710.556836	2090.284868	2156.232205	1984.840986
ENSMUSG00000028207		146.923361	236.1722678	732.0365609	640.6058327
ENSMUSG00000029348		40.13516204	6.411916773	24.21132594	19.14637607
ENSMUSG00000033952		209.2762021	225.4857398	153.8131295	175.5084473
ENSMUSG00000021388		50.16895255	36.33419505	944.2417118	398.0850692
ENSMUSG00000025142		469.438056	497.9922027	474.2571494	759.4729175
ENSMUSG00000024654		506.7064207	468.0699244	207.932564	242.5207636
ENSMUSG00000032567		68.0864356	133.5815994	52.69523882	86.95645799
ENSMUSG00000042548		456.5374682	436.0103406	294.8084983	355.8034887
ENSMUSG00000037486		327.5315902	495.8548971	301.9294765	280.8135157
ENSMUSG00000045215		51.60235119	53.43263977	38.45328238	33.50615813
ENSMUSG00000013662		487.3555391	372.9598256	367.4424761	228.9587472
ENSMUSG00000022360		533.940995	620.8872742	712.0978219	1090.54567
ENSMUSG00000052812		247.9779655	231.8976566	227.871303	151.5754772
ENSMUSG00000029036		205.6927055	341.9688946	492.7716927	804.147795
ENSMUSG00000054514		5.016895255	24.5790143	28.48391288	6.382125357
ENSMUSG00000017550		115.3885909	92.97279321	146.6921513	135.6201638
ENSMUSG00000024426		238.6608743	261.8199349	195.1148032	246.5095919
ENSMUSG00000030850		275.929239	339.831589	227.871303	250.4984203
ENSMUSG00000023027		741.0670991	668.97665	685.0381047	516.9521539
ENSMUSG00000027104		1456.333023	1394.591898	770.4898433	692.4606013
ENSMUSG00000026628		194.2255163	158.1606137	159.5099121	70.20337893
ENSMUSG00000042406		11272.96364	11432.44761	17685.6615	15217.38015
ENSMUSG00000038539		618.511515	568.5232872	714.9462132	666.1343342
ENSMUSG00000026663		178.4581312	201.9753783	358.8973022	214.5989651
ENSMUSG00000015461		76.68682747	95.1100988	105.3904776	142.8000549
ENSMUSG00000099083		199.2424116	297.0854771	139.5711731	157.1598369
ENSMUSG00000030213		382.0007387	245.790143	259.2036072	231.3520442
ENSMUSG00000021619		310.3308065	223.3484343	287.68752	266.4537337
ENSMUSG00000037204		422.8526001	454.1774381	474.2571494	572.7957508
ENSMUSG00000032905		1545.203739	1215.058228	1179.233993	783.4058876
ENSMUSG00000027244		215.0097966	131.4442938	158.0857165	135.6201638
ENSMUSG00000037526		80.27032408	56.63859816	91.1485212	87.75422366
ENSMUSG00000026289		236.5107763	123.9637243	170.9034773	319.1062679
ENSMUSG00000047767		147.6400604	169.9157945	37.02908674	28.71956411
ENSMUSG00000024773		235.0773777	138.9248634	56.96782575	109.2938967
ENSMUSG00000041341		194.9422156	200.9067255	176.6002598	327.0839246
ENSMUSG00000022663		1254.223814	1994.106116	1192.051754	1465.495535
ENSMUSG00000079418		126.85578	111.1398907	108.2388689	119.6648504
ENSMUSG00000026280		655.0631804	548.2188841	761.9446694	924.6104111
ENSMUSG00000028550		86.00391866	101.5220156	74.05817348	102.9117714
ENSMUSG00000002820		265.1787492	252.2020597	225.0229117	269.6447963
ENSMUSG00000038160		1019.863135	954.3069464	991.2401681	977.2629453
ENSMUSG00000030314		204.2593068	161.3665721	105.3904776	184.2838697
ENSMUSG00000033124		110.3716956	85.49222364	74.05817348	74.19220728
ENSMUSG00000026192		401.3516204	355.8613809	675.0687351	1191.86191
ENSMUSG00000021066		25.08447627	4.274611182	19.93873901	25.52850143
ENSMUSG00000059811		225.7602865	309.9093107	272.021368	301.5554231
ENSMUSG00000024759		700.931937	596.3082599	524.1039969	557.6382031
ENSMUSG00000034218		244.3944688	252.2020597	327.5649981	363.7811454
ENSMUSG00000047388		150.5068576	95.1100988	99.69369506	116.4737878
ENSMUSG00000004263		137.6062698	196.6321144	190.8422163	256.08278
ENSMUSG00000037621		839.2549062	854.9222364	196.5389988	215.3967308
ENSMUSG00000018585		6536.297818	5742.940123	5829.23277	4518.544753
ENSMUSG00000025324		86.72061798	95.1100988	139.5711731	105.3050684
ENSMUSG00000046808		132.5893746	135.718905	22.7871303	25.52850143
ENSMUSG00000031441		191.358719	230.8290038	152.3889339	177.1039787
ENSMUSG00000037400		112.5217936	78.01165407	148.116347	106.9005997
ENSMUSG00000062949		43.00195933	81.21761246	22.7871303	67.01231625
ENSMUSG00000031862		306.7473099	244.7214902	155.2373252	169.9240876
ENSMUSG00000036622		61.6361417	79.08030687	98.26949942	78.18103563
ENSMUSG00000022533		543.2580862	343.0375473	588.1928009	470.6817451
ENSMUSG00000033161		594.1437381	636.9170661	340.3827589	385.3208184
ENSMUSG00000026576		720.2828187	488.3743275	32.75649981	44.6748775
ENSMUSG00000032412		755.4010855	752.331568	606.7073442	612.6840343
ENSMUSG00000029467		431.4529919	425.3238126	432.9554757	443.5577123
ENSMUSG00000019943		300.297016	287.467602	195.1148032	189.8682294
ENSMUSG00000026463		30.81807085	51.29533418	48.42265189	35.10168947
ENSMUSG00000032570		192.7921177	141.062169	182.2970424	141.2045235
ENSMUSG00000025428		7256.580637	7772.311781	8136.429713	12034.29513
ENSMUSG00000025393		10933.96486	12671.0162	8461.14632	17163.13062
ENSMUSG00000025781		10907.44698	14254.75964	10511.98805	11393.68929
ENSMUSG00000003072		7069.522114	10151.1329	9005.189056	9091.337571
ENSMUSG00000016252		14163.412	10924.83753	12057.24032	7935.375116
ENSMUSG00000006057		13316.9901	16936.0095	13199.44523	12398.07627
ENSMUSG00000062683		11733.8013	11646.17817	8771.62097	7052.24852
ENSMUSG00000018770		16466.16693	14005.76354	11655.61715	12727.55349
ENSMUSG00000034566		10627.21755	17824.05998	12030.1806	10775.4209
ENSMUSG00000022890		10368.48909	12602.62242	13037.08692	10007.17256
ENSMUSG00000038690		12876.93672	15124.64301	14126.59659	11317.90156
ENSMUSG00000050856		7538.24347	10748.50982	9301.421749	6899.077511
ENSMUSG00000038717		17382.10866	19173.76846	18167.03963	15210.20026
ENSMUSG00000022956		11712.30032	16330.08337	17278.34155	16054.23634
ENSMUSG00000019087		184.9084251	164.5725305	193.6906076	199.4414174
ENSMUSG00000031007		188.4919217	103.6593212	276.2939549	252.8917173
ENSMUSG00000019302		354.0494651	401.8134511	146.6921513	157.1598369
ENSMUSG00000038023		156.9571515	167.7784889	158.0857165	155.5643056
ENSMUSG00000038600		31.53477017	20.30440311	2.848391288	7.977656697
ENSMUSG00000033379		1318.010053	1121.016782	912.9094077	904.6662694
ENSMUSG00000024121		1096.549963	627.2991909	1988.177119	1312.324527
ENSMUSG00000080242		1459.19982	1661.755097	1267.534123	1790.983928
ENSMUSG00000013160		2150.814666	2644.915669	712.0978219	905.4640351
ENSMUSG00000015575		2572.950566	2518.814639	1266.109927	1155.16469
ENSMUSG00000039347		146.923361	92.97279321	62.66460833	18.3486104
ENSMUSG00000052459		548.9916808	490.5116331	522.6798013	815.3165144
ENSMUSG00000006273		559.7421706	475.550494	347.5037371	615.0773313
ENSMUSG00000022295		1398.997077	1359.326356	1515.344165	1852.411885
ENSMUSG00000021114		1803.932194	1910.751198	1437.013405	1885.918043
ENSMUSG00000019210		2114.9797	2621.405307	1642.097577	2168.32709
ENSMUSG00000004285		8050.683486	8359.002166	6266.460833	5197.443338
ENSMUSG00000039105		7927.411202	7962.531979	14733.30393	11578.77093
ENSMUSG00000024403		4.300195933	5.343263977	7.120978219	11.16871938
ENSMUSG00000033793		781.9189604	666.8393444	673.6445395	1056.241747
ENSMUSG00000033792		200.6758102	162.4352249	75.48236912	118.8670848
ENSMUSG00000037685		12.18388848	37.40284784	14.24195644	8.775422366
ENSMUSG00000060671		220.0266919	128.2383355	252.0826289	219.3855592
ENSMUSG00000060131		1.433398644	12.82383355	39.87747803	40.68604915
ENSMUSG00000028457		20.06758102	16.02979193	4.272586931	6.382125357
ENSMUSG00000024566		541.1079882	606.9947878	532.6491708	425.2091019
ENSMUSG00000028710		392.7512285	344.1062001	413.0167367	376.5453961
ENSMUSG00000042709		544.6914848	572.7978984	628.0702789	618.268394
ENSMUSG00000054428		9256.888445	16265.9642	9895.311333	7847.620892
ENSMUSG00000032409		165.5575434	179.5336696	122.4808254	110.8894281
ENSMUSG00000013622		524.6239038	580.2784679	279.1423462	195.4525891
ENSMUSG00000025646		96.03770917	109.0025851	129.6018036	116.4737878
ENSMUSG00000027312		108.2215976	66.25647332	136.7227818	114.8782564
ENSMUSG00000054843		270.1956444	455.2460909	360.3214979	254.4872486
ENSMUSG00000031229		663.6635723	620.8872742	518.4072143	493.0191838
ENSMUSG00000046876		308.8974078	427.4611182	212.2051509	102.9117714
ENSMUSG00000016541		1378.212796	1581.606137	1464.073122	2067.01085
ENSMUSG00000069895		265.1787492	165.6411833	169.4792816	106.1028341
ENSMUSG00000042605		499.5394275	639.0543717	516.9830187	520.9409823
ENSMUSG00000032637		247.9779655	323.801797	187.993825	318.3085022
ENSMUSG00000021189		178.4581312	162.4352249	202.2357814	167.5307906
ENSMUSG00000021738		123.2722834	135.718905	160.9341077	98.92294304
ENSMUSG00000020564		106.788199	121.8264187	133.8743905	173.1151503
ENSMUSG00000048997		83.13712137	36.33419505	189.4180206	319.9040335
ENSMUSG00000059995		316.0644011	253.2707125	242.1132594	277.622453
ENSMUSG00000074748		1570.288215	991.7097942	880.1529079	673.3142252
ENSMUSG00000078584		543.9747855	615.5440102	472.8329537	371.7588021
ENSMUSG00000028830		148.3567597	115.4145019	131.0259992	87.75422366
ENSMUSG00000078435		91.73751323	70.5310845	45.5742606	40.68604915
ENSMUSG00000021460		382.0007387	429.5984238	358.8973022	301.5554231
ENSMUSG00000078521		192.0754183	244.7214902	276.2939549	307.1397828
ENSMUSG00000068328		1441.282337	1599.773235	1824.39462	1842.838697
ENSMUSG00000027496		1082.932676	1406.347079	1264.685732	1841.243166
ENSMUSG00000065990		3671.650627	4547.117645	5780.810118	5497.40323
ENSMUSG00000020897		599.1606333	626.2305381	535.4975621	805.7433264
ENSMUSG00000029673		22.21767899	25.64766709	78.33076041	62.22572223
ENSMUSG00000003604		834.9547103	1096.437768	539.770149	794.574607
ENSMUSG00000025432		11.46718915	5.343263977	156.6615208	59.03465955
ENSMUSG00000029787		392.7512285	327.0077554	209.3567596	177.9017443
ENSMUSG00000018821		1919.320785	2267.681232	2379.830921	2462.702622
ENSMUSG00000020123		490.2223363	343.0375473	95.42110813	66.21455058
ENSMUSG00000078349		18.63418238	9.617875159	29.90810852	1.595531339
ENSMUSG00000074166		80.9870234	53.43263977	31.33230416	12.76425071
ENSMUSG00000039182		267.3288472	236.1722678	395.926389	417.2314452
ENSMUSG00000041935		543.2580862	574.935204	431.5312801	213.8011995
ENSMUSG00000033632		158.3905502	158.1606137	440.0764539	289.5889381
ENSMUSG00000024182		470.8714546	478.7564524	485.6507145	641.4035984
ENSMUSG00000002602		651.4796838	447.7655213	427.2586931	441.1644153
ENSMUSG00000044820		20.78428034	11.75518075	31.33230416	38.29275214
ENSMUSG00000039285		1333.777438	1239.637243	1025.420864	733.9444161
ENSMUSG00000037458		981.8780713	917.9727513	749.1269086	742.7198385
ENSMUSG00000028789		123.9889827	90.83548762	263.4761941	150.7777116
ENSMUSG00000100005		10.03379051	9.617875159	52.69523882	18.3486104
ENSMUSG00000093606		16.48408441	4.274611182	52.69523882	27.92179844
ENSMUSG00000027165		540.3912889	787.5971103	1216.26308	917.4305201
ENSMUSG00000097378		12.9005878	20.30440311	41.30167367	12.76425071
ENSMUSG00000089706		2.150097966	7.480569568	14.24195644	5.584359688
ENSMUSG00000050538		159.8239488	141.062169	371.715063	226.5654502
ENSMUSG00000097785		59.48604374	57.70725096	35.60489109	34.3039238
ENSMUSG00000045767		1355.278418	1121.016782	1133.659732	753.0907922
ENSMUSG00000080717		136.8895705	123.9637243	103.966282	102.1140057
ENSMUSG00000051844		3.583496611	22.4417087	12.81776079	5.584359688
ENSMUSG00000097119		161.9740468	106.8652795	215.0535422	153.9687742
ENSMUSG00000060802		4201.291426	4664.669452	6545.603179	3791.780228
ENSMUSG00000048406		131.155976	129.3069883	170.9034773	111.6871938
ENSMUSG00000043300		88.15401662	43.81476461	410.1683454	256.08278
ENSMUSG00000039242		479.4718465	410.3626735	452.8942147	403.6694288
ENSMUSG00000034780		10.03379051	7.480569568	31.33230416	7.179891027
ENSMUSG00000067370		64.50293899	59.84455655	51.27104318	47.06817451
ENSMUSG00000050796		88.87071594	21.37305591	152.3889339	134.8223982
ENSMUSG00000026156		11.46718915	9.617875159	21.36293466	18.3486104
ENSMUSG00000071649		612.0612211	582.4157735	475.681345	529.7164047
ENSMUSG00000051950		83.85382069	68.39377891	186.5696293	127.6425071
ENSMUSG00000051650		127.5724793	44.88341741	99.69369506	91.74305201
ENSMUSG00000069920		174.8746346	189.1515448	39.87747803	55.84359688
ENSMUSG00000046605		86.00391866	127.1696827	88.30012991	105.3050684
ENSMUSG00000006731		55.90254713	55.56994536	142.4195644	100.5184744
ENSMUSG00000013418		13.61728712	37.40284784	37.02908674	22.33743875
ENSMUSG00000055629		1.433398644	3.205958386	7.120978219	2.393297009
ENSMUSG00000028413		318.9311984	199.8380728	281.9907375	232.9475755
ENSMUSG00000028541		430.0195933	234.0349622	652.2816048	622.2572223
ENSMUSG00000052423		273.0624417	231.8976566	374.5634543	358.1967857
ENSMUSG00000022793		642.879292	528.9831338	68.3613909	72.59667594
ENSMUSG00000017929		177.0247326	179.5336696	66.93719526	87.75422366
ENSMUSG00000056124		124.7056821	98.31605718	226.4471074	169.9240876
ENSMUSG00000021504		99.62120578	135.718905	126.7534123	105.3050684
ENSMUSG00000047379		63.06954035	33.12823666	34.18069545	27.92179844
ENSMUSG00000052364		29.38467221	8.549222364	139.5711731	126.8447415
ENSMUSG00000113361		34.40156746	30.99093107	79.75495605	44.6748775
ENSMUSG00000001039		418.5524041	509.7473834	810.3673213	572.7957508
ENSMUSG00000063439		150.5068576	223.3484343	159.5099121	138.8112265
ENSMUSG00000022296		48.01885458	78.01165407	192.2664119	163.5419623
ENSMUSG00000031820		1927.921177	2454.695471	2757.242766	2683.683713
ENSMUSG00000032086		103.2047024	105.7966268	66.93719526	84.56316098
ENSMUSG00000025612		357.6329617	314.1839219	385.9570195	427.6023989
ENSMUSG00000040270		4.300195933	14.96113914	27.05971723	46.27040884
ENSMUSG00000024959		2304.188321	2131.962327	1664.884708	1451.135753
ENSMUSG00000028416		7456.539747	9810.232662	10466.41379	8963.695064
ENSMUSG00000042215		882.9735649	901.9429594	1093.782254	1360.190467
ENSMUSG00000030847		290.9799248	200.9067255	122.4808254	202.6324801
ENSMUSG00000037316		282.3795329	265.0258933	400.1989759	376.5453961
ENSMUSG00000049792		591.2769408	540.7383145	472.8329537	453.928666
ENSMUSG00000024392		717.4160215	692.4870115	804.6705387	1321.099949
ENSMUSG00000039741		37.26836475	29.92227827	48.42265189	54.24806554
ENSMUSG00000040007		146.2066617	85.49222364	64.08880397	43.07934616
ENSMUSG00000025372		192.7921177	212.6619063	205.0841727	265.655968
ENSMUSG00000038859		417.8357048	385.7836592	19.93873901	8.775422366
ENSMUSG00000057789		1244.906723	1571.988262	847.396408	1196.648504
ENSMUSG00000024232		187.0585231	160.2979193	413.0167367	402.8716632
ENSMUSG00000081219		2.150097966	5.343263977	11.39356515	7.179891027
ENSMUSG00000024844		3980.548035	4880.537317	4640.029407	4615.872165
ENSMUSG00000025316		263.7453505	318.4585331	209.3567596	251.2961859
ENSMUSG00000021901		605.6109272	488.3743275	720.6429957	953.3299752
ENSMUSG00000026196		139.0396685	123.9637243	78.33076041	98.12517737
ENSMUSG00000045763		4371.149166	6342.454341	4068.926954	4378.935761
ENSMUSG00000026630		22.21767899	22.4417087	163.782499	100.5184744
ENSMUSG00000003873		3634.382263	3900.582703	3400.979197	3226.164368
ENSMUSG00000035021		264.4620499	336.6256306	185.1454337	199.4414174
ENSMUSG00000002748		602.7441299	624.0932326	534.0733664	733.9444161
ENSMUSG00000040054		242.9610702	195.5634616	111.0872602	152.3732429
ENSMUSG00000026987		302.4471139	363.3419505	162.3583034	90.94528634
ENSMUSG00000002083		188.4919217	56.63859816	68.3613909	104.5073027
ENSMUSG00000084957		2524.931712	2530.56982	2274.440443	1722.376081
ENSMUSG00000006464		35.83496611	9.617875159	24.21132594	36.6972208
ENSMUSG00000035759		40.13516204	36.33419505	29.90810852	58.23689389
ENSMUSG00000051444		55.90254713	17.09844473	136.7227818	149.9799459
ENSMUSG00000031755		63.06954035	126.1010299	35.60489109	44.6748775
ENSMUSG00000025235		53.03574984	68.39377891	109.6630646	197.8458861
ENSMUSG00000063145		258.7284553	333.4196722	256.3552159	216.1944965
ENSMUSG00000037325		102.4880031	115.4145019	310.4746503	315.1174395
ENSMUSG00000035919		161.2573475	130.375641	223.5987161	97.3274117
ENSMUSG00000022641		350.4659685	364.4106033	377.4118456	568.0091568
ENSMUSG00000067722		807.0034367	724.5465953	1263.261536	971.6785856
ENSMUSG00000052712		1003.379051	929.7279321	1549.52486	1315.515589
ENSMUSG00000019132		888.7071594	665.7706916	613.8283225	386.9163498
ENSMUSG00000026851		766.8682747	1133.840616	702.1284524	915.8349888
ENSMUSG00000030780		77.40352679	42.74611182	37.02908674	41.48381482
ENSMUSG00000078786		32.96816882	69.46243171	5.696782575	19.14637607
ENSMUSG00000074862		10.03379051	13.89248634	14.24195644	6.382125357
ENSMUSG00000038543		58.76934442	79.08030687	74.05817348	35.89945513
ENSMUSG00000074649		1287.908682	1316.580244	593.8895835	560.0315001
ENSMUSG00000036299		1100.850159	1247.117812	890.1222774	848.0249068
ENSMUSG00000087221		15.05068576	21.37305591	7.120978219	1.595531339
ENSMUSG00000117698		103.2047024	81.21761246	59.81621704	11.96648504
ENSMUSG00000086272		19.3508817	23.5103615	18.51454337	7.179891027
ENSMUSG00000053684		67.36973628	39.54015343	61.24041268	52.6525342
ENSMUSG00000092564		74.5367295	87.62952923	84.02754298	35.10168947
ENSMUSG00000040282		133.3060739	175.2590585	166.6308903	121.2603818
ENSMUSG00000041406		98.18780713	91.90414041	172.3276729	238.5319352
ENSMUSG00000087368		41.56856068	43.81476461	42.72586931	36.6972208
ENSMUSG00000020650		221.4600905	131.4442938	232.1438899	244.1162949
ENSMUSG00000002015		496.6726302	419.9805486	390.2296064	387.7141155
ENSMUSG00000031955		450.8038736	465.9326188	155.2373252	362.185614
ENSMUSG00000028121		166.2742427	71.5997373	15.66615208	7.179891027
ENSMUSG00000005687		2488.380046	2857.577575	6091.284768	4740.323609
ENSMUSG00000059439		134.7394726	105.7966268	119.6324341	141.2045235
ENSMUSG00000030268		561.8922686	558.905412	851.668995	1092.141202
ENSMUSG00000030826		318.214499	297.0854771	203.6599771	235.3408725
ENSMUSG00000030983		2051.910159	2211.042634	1381.469774	1483.844146
ENSMUSG00000037525		50.88565187	72.66839009	106.8146733	102.1140057
ENSMUSG00000060376		229.3437831	234.0349622	123.905021	216.1944965
ENSMUSG00000032263		223.6101885	251.1334069	250.6584333	245.7118263
ENSMUSG00000030802		2063.377348	2204.630717	1398.560122	1743.915754
ENSMUSG00000028191		1087.949571	768.3613599	1811.576859	1786.9951
ENSMUSG00000057329		91.73751323	69.46243171	78.33076041	64.61901924
ENSMUSG00000007659		844.2718015	586.6903847	465.7119755	443.5577123
ENSMUSG00000027381		343.2989753	237.2409206	431.5312801	290.3867038
ENSMUSG00000003190		260.1618539	232.9663094	225.0229117	200.2391831
ENSMUSG00000009112		465.8545594	392.1955759	468.5603668	497.8057779
ENSMUSG00000089682		161.9740468	113.2771963	199.3873901	93.33858335
ENSMUSG00000053175		293.8467221	237.2409206	173.7518685	149.1821802
ENSMUSG00000022508		52.31905052	54.50129257	68.3613909	71.79891027
ENSMUSG00000029438		63.06954035	80.14895966	108.2388689	86.95645799
ENSMUSG00000029681		609.9111231	695.6929699	552.5879098	561.6270314
ENSMUSG00000030814		604.8942279	822.8626525	905.7884294	911.8461604
ENSMUSG00000038256		91.02081391	154.9546553	149.5405426	157.1598369
ENSMUSG00000063382		91.02081391	106.8652795	86.87593427	119.6648504
ENSMUSG00000037608		880.8234669	810.038819	638.0396484	1008.375806
ENSMUSG00000040363		118.9720875	191.2888504	142.4195644	110.8894281
ENSMUSG00000036959		60.20274306	63.05051493	54.11943446	56.64136255
ENSMUSG00000009681		243.6777695	255.4080181	162.3583034	249.7006546
ENSMUSG00000026172		247.9779655	360.1359921	317.5956286	346.2303006
ENSMUSG00000046598		233.643979	111.1398907	2.848391288	15.15754772
ENSMUSG00000028167		553.2918767	465.9326188	635.1912571	438.7711183
ENSMUSG00000048482		622.8117109	546.0815785	300.5052808	306.3420171
ENSMUSG00000049658		204.2593068	204.1126839	220.7503248	162.7441966
ENSMUSG00000035086		1746.596248	1439.475316	1237.626014	1378.539077
ENSMUSG00000038214		89.58741527	56.63859816	98.26949942	120.4626161
ENSMUSG00000028545		96.75440849	153.8860025	166.6308903	97.3274117
ENSMUSG00000042182		58.76934442	65.18782052	400.1989759	278.4202187
ENSMUSG00000032757		1648.408441	1518.555622	2123.475705	1498.203928
ENSMUSG00000025484		914.508335	680.7318307	415.865128	278.4202187
ENSMUSG00000050071		53.03574984	51.29533418	51.27104318	59.83242522
ENSMUSG00000047844		1062.865095	1571.988262	44.15006496	11.16871938
ENSMUSG00000022684		199.2424116	139.9935162	133.8743905	114.0804908
ENSMUSG00000031375		3065.323001	2581.865154	4440.642017	2369.364039
ENSMUSG00000072964		639.2957953	528.9831338	289.1117157	273.6336247
ENSMUSG00000030103		500.2561269	449.9028269	430.1070844	500.1990749
ENSMUSG00000030256		22.21767899	45.95207021	39.87747803	39.09051781
ENSMUSG00000014329		806.2867374	885.9131674	229.2954986	252.8917173
ENSMUSG00000003452		508.8565187	469.1385772	29.90810852	30.31509545
ENSMUSG00000037933		313.9143031	265.0258933	215.0535422	339.8481753
ENSMUSG00000004446		462.2710628	351.5867697	340.3827589	365.3766767
ENSMUSG00000016758		10.75048983	20.30440311	5.696782575	11.16871938
ENSMUSG00000024381		447.9370763	384.7150064	1281.776079	2350.217663
ENSMUSG00000022089		452.9539716	371.8911728	187.993825	220.1833248
ENSMUSG00000057367		209.2762021	119.6891131	223.5987161	183.486104
ENSMUSG00000032000		50.88565187	78.01165407	197.9631945	216.1944965
ENSMUSG00000017716		3061.739504	4298.121543	3684.39413	4300.754725
ENSMUSG00000024073		1019.146436	1035.524559	841.6996255	954.1277409
ENSMUSG00000041684		395.6180258	381.509048	368.8666717	408.4560229
ENSMUSG00000067787		252.2781614	156.0233081	136.7227818	173.1151503
ENSMUSG00000030528		71.66993221	84.42357084	187.993825	244.1162949
ENSMUSG00000020840		687.3146499	549.2875369	583.9202139	777.0237622
ENSMUSG00000090247		3673.800725	4393.231642	2611.974811	2327.880224
ENSMUSG00000057506		1763.797032	1778.238252	1395.711731	1286.796025
ENSMUSG00000057667		207.1261041	197.7007672	74.05817348	65.41678491
ENSMUSG00000060708		447.220377	526.8458282	421.5619106	391.7029438
ENSMUSG00000038982		368.3834516	469.1385772	394.5021933	311.1286112
ENSMUSG00000005804		683.014454	587.7590375	458.5909973	343.039238
ENSMUSG00000001999		670.8305655	831.4118749	713.5220175	842.4405472
ENSMUSG00000040466		653.6297818	754.4688736	994.0885594	749.8997295
ENSMUSG00000026577		322.514695	272.5064628	300.5052808	375.7476304
ENSMUSG00000040093		246.5445668	222.2797815	71.20978219	35.10168947
ENSMUSG00000026739		2307.055118	1548.477901	1022.572472	871.9578769
ENSMUSG00000022098		273.0624417	215.8678647	172.3276729	171.519619
ENSMUSG00000034663		348.3158706	269.3005045	199.3873901	238.5319352
ENSMUSG00000021835		1187.570777	1217.195534	196.5389988	93.33858335
ENSMUSG00000039004		53.03574984	33.12823666	22.7871303	12.76425071
ENSMUSG00000031963		166.9909421	146.405433	31.33230416	23.13520442
ENSMUSG00000021796		1034.197122	639.0543717	596.7379747	650.1790208
ENSMUSG00000052430		31.53477017	104.727974	59.81621704	45.47264317
ENSMUSG00000067336		281.6628336	306.7033523	354.6247153	272.0380934
ENSMUSG00000030138		192.7921177	234.0349622	277.7181505	422.8158049
ENSMUSG00000025105		793.3861496	528.9831338	126.7534123	247.3073576
ENSMUSG00000028487		551.1417787	531.1204394	783.3076041	534.5029987
ENSMUSG00000024191		368.3834516	402.8821039	417.2893236	505.7834346
ENSMUSG00000011958		1965.189541	2158.678647	1944.027054	1907.457716
ENSMUSG00000078566		1192.587672	837.8237917	2465.282659	1557.238587
ENSMUSG00000022051		3098.29117	2838.341825	1720.428338	1386.516734
ENSMUSG00000022687		18.63418238	38.47150064	126.7534123	31.91062679
ENSMUSG00000044502		1634.074454	1492.907955	2056.53851	2023.133738
ENSMUSG00000061755		311.0475058	469.1385772	247.810042	264.8582023
ENSMUSG00000026278		745.367295	453.1087853	384.5328238	489.0303555
ENSMUSG00000015943		749.667491	1267.422215	1408.529492	1323.493246
ENSMUSG00000047721		2386.608743	4377.20185	2423.980986	1577.182729
ENSMUSG00000045160		1505.068576	2707.966184	1879.93825	1167.131175
ENSMUSG00000022557		518.8903092	558.905412	442.9248452	1061.826106
ENSMUSG00000022070		164.8408441	208.3872951	187.993825	181.092807
ENSMUSG00000038871		520.3237079	672.1826084	911.485212	950.1389126
ENSMUSG00000038286		292.4133234	359.0673393	366.0182804	437.175587
ENSMUSG00000026617		519.6070085	540.7383145	450.0458234	571.2002195
ENSMUSG00000040481		412.1021102	464.863966	321.8682155	351.0168947
ENSMUSG00000002413		485.9221404	597.3769127	320.4440198	267.2514993
ENSMUSG00000029458		473.0215526	429.5984238	482.8023232	583.9644702
ENSMUSG00000000148		93.17091188	54.50129257	69.78558654	133.2268668
ENSMUSG00000017146		159.1072495	143.1994746	135.2985862	137.2156952
ENSMUSG00000041147		156.9571515	123.9637243	222.1745204	228.9587472
ENSMUSG00000031201		586.9767448	703.1735394	1009.754711	972.4763513
ENSMUSG00000022387		348.3158706	297.0854771	280.5665418	228.9587472
ENSMUSG00000024335		1160.336203	1212.920923	1533.858708	1723.971612
ENSMUSG00000026918		470.1547553	540.7383145	455.742606	558.4359688
ENSMUSG00000024002		225.7602865	322.7331442	293.3843026	474.6705734
ENSMUSG00000031660		640.0124947	870.9520283	340.3827589	398.0850692
ENSMUSG00000003778		407.085215	328.0764082	428.6828888	462.7040884
ENSMUSG00000057649		203.5426075	201.9753783	296.2326939	402.8716632
ENSMUSG00000029279		11.46718915	19.23575032	71.20978219	57.43912822
ENSMUSG00000011158		177.7414319	151.748697	165.2066947	241.7229979
ENSMUSG00000031487		222.8934892	236.1722678	314.7472373	339.8481753
ENSMUSG00000047843		3096.141072	3140.770566	2402.618051	1992.020877
ENSMUSG00000037905		983.31147	1299.481799	1350.13747	899.0819097
ENSMUSG00000045744		6.450293899	13.89248634	1.424195644	20.74190741
ENSMUSG00000034329		141.1897665	208.3872951	153.8131295	145.9911175
ENSMUSG00000085208		295.99682	378.3030896	370.2908674	284.0045784
ENSMUSG00000022247		992.6285612	1469.397594	1387.166557	2102.910305
ENSMUSG00000033940		7526.776281	6433.289829	6406.032006	6394.091842
ENSMUSG00000080268		711.6824269	842.0984028	317.5956286	400.4783662
ENSMUSG00000012076		521.0404072	421.0492014	632.3428658	510.5700286
ENSMUSG00000046836		455.1040696	383.6463536	343.2311501	480.2549331
ENSMUSG00000001632		255.1449587	204.1126839	205.0841727	224.1721532
ENSMUSG00000063952		144.7732631	123.9637243	125.3292167	110.0916624
ENSMUSG00000035390		60.20274306	42.74611182	55.54363011	77.38326996
ENSMUSG00000022914		702.3653357	483.0310636	840.2754298	596.7287209
ENSMUSG00000063663		154.0903543	137.8562106	99.69369506	63.82125357
ENSMUSG00000071657		792.6694503	663.633386	101.1178907	89.349755
ENSMUSG00000040859		386.3009346	406.0880623	237.8406725	205.0257771
ENSMUSG00000023175		2833.11242	2480.343138	2045.144944	1488.63074
ENSMUSG00000032589		12.18388848	2.137305591	9.969369506	5.584359688
ENSMUSG00000029082		4.300195933	1.068652795	7.120978219	2.393297009
ENSMUSG00000046718		505.9897214	518.2966058	2214.624226	455.5241974
ENSMUSG00000040565		519.6070085	574.935204	361.7456935	474.6705734
ENSMUSG00000025103		1288.625381	1259.941646	1837.21238	1633.824091
ENSMUSG00000038187		293.1300228	205.1813367	189.4180206	248.9028889
ENSMUSG00000073771		148.3567597	120.7577659	72.63397783	72.59667594
ENSMUSG00000003344		327.5315902	246.8587958	370.2908674	338.2526439
ENSMUSG00000062098		396.3347251	347.3121585	226.4471074	190.665995
ENSMUSG00000002803		322.514695	317.3898803	276.2939549	406.8604915
ENSMUSG00000041702		228.6270838	231.8976566	264.9003897	236.9364039
ENSMUSG00000111375		16.48408441	41.67745902	7.120978219	11.16871938
ENSMUSG00000062202		162.6907461	69.46243171	102.5420864	119.6648504
ENSMUSG00000082361		22.21767899	20.30440311	5.696782575	17.55084473
ENSMUSG00000021900		102.4880031	113.2771963	242.1132594	183.486104
ENSMUSG00000021660		17389.27565	21941.5792	24810.91231	24709.19609
ENSMUSG00000028568		3246.647929	3141.839219	3237.196698	2592.738426
ENSMUSG00000036478		1553.80413	1137.046574	2567.824746	1608.29559
ENSMUSG00000020423		1338.794334	1017.357461	279.1423462	189.8682294
ENSMUSG00000022863		3375.653807	4323.76921	2740.152419	2614.278099
ENSMUSG00000025217		241.5276716	222.2797815	199.3873901	213.8011995
ENSMUSG00000027379		462.2710628	476.6191468	441.5006496	635.8192387
ENSMUSG00000040084		637.1456974	888.050473	572.5266488	596.7287209
ENSMUSG00000066979		1648.408441	1602.979193	1338.743905	1923.41303
ENSMUSG00000032077		117.5386888	206.2499895	148.116347	268.049265
ENSMUSG00000038722		3529.027462	4704.209606	3692.939304	4195.449657
ENSMUSG00000071317		233.643979	234.0349622	55.54363011	35.89945513
ENSMUSG00000098098		227.9103844	228.6916982	351.776324	238.5319352
ENSMUSG00000023988		445.7869784	539.6696617	445.7732365	840.8450158
ENSMUSG00000051223		3752.637651	3384.423403	3557.640718	4614.276633
ENSMUSG00000020547		960.3770917	1168.037505	1626.431425	1969.683438
ENSMUSG00000116138		123.2722834	95.1100988	69.78558654	74.98997295
ENSMUSG00000073374		35.83496611	8.549222364	72.63397783	53.45029987
ENSMUSG00000087574		48.01885458	84.42357084	88.30012991	55.84359688
ENSMUSG00000073627		34.40156746	70.5310845	39.87747803	31.11286112
ENSMUSG00000085154		68.80313492	35.26554225	19.93873901	13.56201638
ENSMUSG00000000581		2359.374168	2482.480444	1985.328727	2023.133738
ENSMUSG00000042460		210.7096007	205.1813367	269.1729767	173.1151503
ENSMUSG00000048970		68.80313492	92.97279321	79.75495605	74.19220728
ENSMUSG00000018446		2578.684161	3616.32106	3744.210347	4597.523554
ENSMUSG00000017446		91.73751323	88.69818202	27.05971723	13.56201638
ENSMUSG00000079592		34.40156746	53.43263977	12.81776079	12.76425071
ENSMUSG00000022440		91.73751323	49.15802859	132.4501949	118.0693191
ENSMUSG00000061535		363.3665563	231.8976566	2.848391288	0.79776567
ENSMUSG00000055172		130.4392766	106.8652795	170.9034773	68.60784759
ENSMUSG00000038527		45.86875662	58.77590375	32.75649981	31.91062679
ENSMUSG00000038521		260.1618539	179.5336696	202.2357814	85.36092665
ENSMUSG00000085024		10.03379051	11.75518075	28.48391288	12.76425071
ENSMUSG00000045975		86.00391866	34.19688946	48.42265189	22.33743875
ENSMUSG00000032120		45.15205729	73.73704289	22.7871303	22.33743875
ENSMUSG00000047248		156.2404522	177.396364	89.72432556	94.93411469
ENSMUSG00000030279		116.1052902	181.6709752	76.90656476	63.82125357
ENSMUSG00000024164		172.7245366	109.0025851	21.36293466	11.16871938
ENSMUSG00000006423		778.3354638	587.7590375	710.6736262	510.5700286
ENSMUSG00000097093		35.83496611	83.35491805	25.63552159	21.53967308
ENSMUSG00000024592		712.3991262	579.2098151	343.2311501	238.5319352
ENSMUSG00000040552		3.583496611	19.23575032	7.120978219	23.13520442
ENSMUSG00000101581		36.55166543	87.62952923	1.424195644	7.977656697
ENSMUSG00000087365		1930.787974	2329.663094	657.9783874	330.2749872
ENSMUSG00000085408		34.40156746	18.16709752	64.08880397	21.53967308
ENSMUSG00000084910		73.82003018	63.05051493	39.87747803	23.93297009
ENSMUSG00000050390		182.7583271	163.5038777	37.02908674	51.85476853
ENSMUSG00000046679		197.8090129	197.7007672	156.6615208	214.5989651
ENSMUSG00000015083		36.55166543	8.549222364	19.93873901	18.3486104
ENSMUSG00000097574		53.03574984	19.23575032	18.51454337	10.37095371
ENSMUSG00000080727		2.150097966	18.16709752	1.424195644	1.595531339
ENSMUSG00000028578		417.8357048	357.9986865	370.2908674	243.3185292
ENSMUSG00000036707		1447.015931	1109.261602	941.3933205	828.8785308
ENSMUSG00000021981		865.0560818	1334.747342	1133.659732	1124.849594
ENSMUSG00000020196		444.3535797	349.4494641	213.6293466	240.1274666
ENSMUSG00000040957		198.5257122	131.4442938	34.18069545	20.74190741
ENSMUSG00000038990		257.2950566	162.4352249	187.993825	176.306213
ENSMUSG00000024430		2.866797289	4.274611182	2.848391288	1.595531339
ENSMUSG00000015488		205.6927055	115.4145019	165.2066947	77.38326996
ENSMUSG00000028532		16.48408441	5.343263977	19.93873901	29.51732978
ENSMUSG00000034656		110.3716956	255.4080181	381.6844325	332.6682842
ENSMUSG00000051331		111.8050943	82.28626525	1106.600015	661.3477401
ENSMUSG00000020866		53.75244916	25.64766709	78.33076041	96.52964603
ENSMUSG00000024112		17.91748305	9.617875159	8.545173863	3.191062679
ENSMUSG00000040118		59.48604374	69.46243171	253.5068246	162.7441966
ENSMUSG00000020882		107.5048983	79.08030687	29.90810852	17.55084473
ENSMUSG00000057914		55.1858478	21.37305591	105.3904776	128.4402728
ENSMUSG00000003352		1702.877589	1280.246049	744.8543217	614.2795656
ENSMUSG00000017412		77.40352679	102.5906684	152.3889339	76.58550429
ENSMUSG00000069806		11.46718915	18.16709752	32.75649981	19.94414174
ENSMUSG00000053395		2.150097966	4.274611182	5.696782575	7.977656697
ENSMUSG00000034889		368.3834516	402.8821039	411.5925411	669.3253968
ENSMUSG00000033417		1371.762503	1255.667035	836.0028429	927.0037081
ENSMUSG00000014226		4605.509844	5659.585205	8552.294841	7475.86209
ENSMUSG00000013629		229.3437831	223.3484343	361.7456935	562.4247971
ENSMUSG00000032076		2.866797289	21.37305591	41.30167367	100.5184744
ENSMUSG00000023055		231.493881	188.082892	42.72586931	97.3274117
ENSMUSG00000029761		3827.89108	3038.179898	2975.1447	3854.00595
ENSMUSG00000033033		108.2215976	81.21761246	91.1485212	65.41678491
ENSMUSG00000001175		17249.51929	18322.05218	14236.25966	16990.81323
ENSMUSG00000036438		15875.60668	16668.8463	13151.02257	13088.14358
ENSMUSG00000019370		5814.5816	5829.500999	3306.982285	3013.9587
ENSMUSG00000032246		183.4750265	207.3186423	272.021368	105.3050684
ENSMUSG00000003814		2317.088908	2569.04132	1065.298342	1094.534499
ENSMUSG00000019732		10.75048983	19.23575032	37.02908674	21.53967308
ENSMUSG00000028558		0.716699322	6.411916773	1.424195644	3.988828348
ENSMUSG00000029767		1018.429737	769.4300127	1088.085472	871.1601113
ENSMUSG00000030272		2969.285292	3348.089208	1293.169645	1345.830685
ENSMUSG00000039145		5.733594577	26.71631989	93.99691249	76.58550429
ENSMUSG00000057897		32.2514695	24.5790143	12.81776079	8.775422366
ENSMUSG00000053819		462.9877621	524.7085226	1172.113015	1217.390412
ENSMUSG00000021820		404.935117	454.1774381	561.1330836	544.0761867
ENSMUSG00000046447		141.9064658	123.9637243	142.4195644	94.93411469
ENSMUSG00000051146		34.40156746	33.12823666	19.93873901	17.55084473
ENSMUSG00000038128		123.9889827	180.6023224	59.81621704	32.70839246
ENSMUSG00000020785		27.95127356	21.37305591	35.60489109	49.46147152
ENSMUSG00000029471		175.5913339	167.7784889	274.8697592	333.4660499
ENSMUSG00000071037		7.166993221	75.87434848	54.11943446	41.48381482
ENSMUSG00000021501		224.3268878	254.3393653	252.0826289	273.6336247
ENSMUSG00000026933		547.5582821	649.7408996	642.3122353	521.738748
ENSMUSG00000041570		295.99682	259.6826293	311.898846	339.0504096
ENSMUSG00000014592		233.643979	369.7538672	777.6108215	486.6370585
ENSMUSG00000040712		116.8219895	97.24740439	102.5420864	121.2603818
ENSMUSG00000020114		802.7032408	726.6839009	895.8190599	1253.289867
ENSMUSG00000030319		83.13712137	91.90414041	72.63397783	86.15869232
ENSMUSG00000025575		113.9551922	52.36398698	136.7227818	122.0581475
ENSMUSG00000020368		1891.369511	1590.15536	1503.9506	1121.658532
ENSMUSG00000028656		1705.744387	1649.999916	1048.207994	1976.065564
ENSMUSG00000021373		149.7901583	69.46243171	125.3292167	169.126322
ENSMUSG00000056737		513.873414	667.9079972	1335.895514	1487.035208
ENSMUSG00000024942		217.1598946	199.8380728	160.9341077	228.9587472
ENSMUSG00000026270		286.6797289	270.3691573	356.0489109	526.525342
ENSMUSG00000054083		17.91748305	9.617875159	8.545173863	5.584359688
ENSMUSG00000037326		63.78623967	23.5103615	31.33230416	67.01231625
ENSMUSG00000026509		1851.951048	1699.157945	1865.696293	3405.661644
ENSMUSG00000035547		23.65107763	29.92227827	41.30167367	15.15754772
ENSMUSG00000021893		624.2451096	580.2784679	478.5297363	495.4124809
ENSMUSG00000001794		3376.370507	3874.935036	1073.843515	1715.993955
ENSMUSG00000027184		3560.562232	3621.664324	2478.10042	4092.537885
ENSMUSG00000030309		46.58545594	12.82383355	64.08880397	45.47264317
ENSMUSG00000070372		2882.564674	2391.644956	3164.56272	3215.793414
ENSMUSG00000015733		4449.986091	3779.824938	3613.184348	3853.208184
ENSMUSG00000028745		3974.814441	5297.311907	4010.534933	5039.485735
ENSMUSG00000003273		48.01885458	35.26554225	14.24195644	0.79776567
ENSMUSG00000032373		39.41846272	26.71631989	41.30167367	7.977656697
ENSMUSG00000027555		694.4816431	763.018096	2503.735942	2406.06126
ENSMUSG00000027562		129.005878	116.4831547	108.2388689	63.82125357
ENSMUSG00000031373		20.06758102	8.549222364	82.60334734	122.0581475
ENSMUSG00000028972		48.01885458	9.617875159	135.2985862	35.10168947
ENSMUSG00000031883		5.016895255	7.480569568	8.545173863	11.16871938
ENSMUSG00000041261		442.2034818	469.1385772	139.5711731	221.7788562
ENSMUSG00000033170		83.13712137	98.31605718	4.272586931	9.573188036
ENSMUSG00000041849		5.016895255	13.89248634	11.39356515	6.382125357
ENSMUSG00000026017		122.5555841	170.9844473	86.87593427	55.84359688
ENSMUSG00000008393		2949.217711	2543.393653	1919.815728	1542.081039
ENSMUSG00000032185		643.5959913	543.9442729	924.3029728	1007.578041
ENSMUSG00000075289		32.96816882	17.09844473	11.39356515	34.3039238
ENSMUSG00000010755		355.4828638	362.2732977	405.8957585	703.6293206
ENSMUSG00000056228		172.7245366	203.0440311	165.2066947	300.7576575
ENSMUSG00000078676		159.8239488	169.9157945	121.0566297	224.9699188
ENSMUSG00000060227		337.5653807	338.7629362	230.7196943	129.2380385
ENSMUSG00000015189		115.3885909	114.3458491	172.3276729	98.12517737
ENSMUSG00000031012		392.7512285	340.9002418	659.4025831	608.695206
ENSMUSG00000034471		105.3548004	103.6593212	39.87747803	75.78773862
ENSMUSG00000025887		465.1378601	440.2849517	811.791517	832.8673591
ENSMUSG00000029863		236.5107763	123.9637243	209.3567596	197.8458861
ENSMUSG00000031628		759.7012815	775.8419295	867.3351471	1087.354608
ENSMUSG00000033538		320.364597	434.9416878	417.2893236	259.2738426
ENSMUSG00000027997		518.1736099	579.2098151	420.1377149	461.9063227
ENSMUSG00000025076		388.4510326	309.9093107	176.6002598	134.0246325
ENSMUSG00000026029		674.4140621	925.4533209	813.2157126	929.3970052
ENSMUSG00000028282		332.5484855	425.3238126	403.0473672	441.1644153
ENSMUSG00000028914		121.8388848	104.727974	135.2985862	101.31624
ENSMUSG00000021585		571.2093597	644.3976357	585.3444096	1001.993681
ENSMUSG00000027187		624.2451096	750.1942624	381.6844325	528.1208733
ENSMUSG00000033486		38.7017634	35.26554225	21.36293466	21.53967308
ENSMUSG00000007655		1991.707416	1633.970124	1553.797447	1735.938097
ENSMUSG00000000058		456.5374682	379.3717424	575.3750401	474.6705734
ENSMUSG00000038533		326.0981916	250.0647541	327.5649981	333.4660499
ENSMUSG00000031885		1503.635178	1275.971438	996.9369506	652.5723178
ENSMUSG00000034342		156.2404522	190.2201976	102.5420864	251.2961859
ENSMUSG00000022637		149.7901583	145.3367802	230.7196943	253.689483
ENSMUSG00000020659		95.32100984	149.6113914	133.8743905	131.6313355
ENSMUSG00000051483		266.6121478	335.5569778	726.3397783	1069.803763
ENSMUSG00000025150		283.8129316	338.7629362	252.0826289	207.4190741
ENSMUSG00000022947		111.8050943	150.6800442	158.0857165	236.1386382
ENSMUSG00000031641		280.229435	307.7720051	375.98765	321.4995649
ENSMUSG00000024878		519.6070085	584.5530791	808.9431257	785.0014189
ENSMUSG00000018666		1120.20104	1437.33801	1180.658189	1053.84845
ENSMUSG00000025577		126.1390807	105.7966268	78.33076041	135.6201638
ENSMUSG00000029836		6260.368579	5699.125358	6266.460833	5396.08699
ENSMUSG00000039989		163.4074454	126.1010299	170.9034773	129.2380385
ENSMUSG00000009575		1867.001734	2224.93512	1200.596928	1641.003982
ENSMUSG00000089715		253.71156	228.6916982	400.1989759	339.8481753
ENSMUSG00000053411		20.78428034	11.75518075	58.39202139	15.15754772
ENSMUSG00000025578		156.9571515	106.8652795	173.7518685	173.1151503
ENSMUSG00000022428		741.0670991	973.5426967	972.7256247	915.0372231
ENSMUSG00000036686		177.7414319	192.3575032	108.2388689	155.5643056
ENSMUSG00000028582		270.9123438	322.7331442	266.3245854	450.7376034
ENSMUSG00000039765		59.48604374	48.0893758	145.2679557	132.4291012
ENSMUSG00000020074		679.4309574	819.6566941	582.4960183	809.7321547
ENSMUSG00000033712		217.1598946	150.6800442	128.1776079	157.9576026
ENSMUSG00000063605		204.9760061	306.7033523	170.9034773	245.7118263
ENSMUSG00000020930		35.83496611	38.47150064	39.87747803	51.85476853
ENSMUSG00000035228		19.3508817	11.75518075	9.969369506	8.775422366
ENSMUSG00000028461		211.4263	199.8380728	254.9310202	187.4749324
ENSMUSG00000071855		51.60235119	66.25647332	131.0259992	98.92294304
ENSMUSG00000042111		478.0384479	564.248676	450.0458234	416.4336796
ENSMUSG00000020482		255.1449587	250.0647541	126.7534123	137.2156952
ENSMUSG00000019659		1209.071756	1382.836717	1068.146733	856.8003292
ENSMUSG00000031150		48.01885458	25.64766709	29.90810852	35.89945513
ENSMUSG00000034795		763.2847781	636.9170661	370.2908674	189.0704637
ENSMUSG00000007721		1187.570777	1994.106116	1466.921513	1833.265509
ENSMUSG00000048924		60.20274306	89.76683482	11.39356515	4.786594018
ENSMUSG00000050786		136.8895705	98.31605718	44.15006496	61.42795656
ENSMUSG00000021578		1009.829345	1019.494767	1710.458968	1112.085344
ENSMUSG00000004994		139.7563678	159.2292665	81.1791517	98.12517737
ENSMUSG00000068114		59.48604374	57.70725096	59.81621704	79.77656697
ENSMUSG00000029769		255.861658	305.6346995	133.8743905	145.9911175
ENSMUSG00000049957		165.5575434	109.0025851	216.4777379	324.6906276
ENSMUSG00000038010		58.05264509	67.32512611	89.72432556	98.12517737
ENSMUSG00000022833		59.48604374	66.25647332	85.45173863	94.93411469
ENSMUSG00000044033		126.85578	75.87434848	44.15006496	32.70839246
ENSMUSG00000107499		45.15205729	35.26554225	37.02908674	50.25923719
ENSMUSG00000034303		50.16895255	39.54015343	32.75649981	43.07934616
ENSMUSG00000039632		2.866797289	12.82383355	9.969369506	5.584359688
ENSMUSG00000051427		73.82003018	44.88341741	61.24041268	41.48381482
ENSMUSG00000006241		98.18780713	105.7966268	118.2082384	119.6648504
ENSMUSG00000028689		86.72061798	55.56994536	178.0244555	122.8559131
ENSMUSG00000098176		20.78428034	10.68652795	11.39356515	5.584359688
ENSMUSG00000024018		280.9461343	532.1890921	311.898846	284.8023441
ENSMUSG00000048655		1.433398644	5.343263977	4.272586931	6.382125357
ENSMUSG00000034035		22.21767899	9.617875159	17.09034773	2.393297009
ENSMUSG00000052407		97.47110781	153.8860025	93.99691249	25.52850143
ENSMUSG00000070883		20.06758102	26.71631989	31.33230416	23.13520442
ENSMUSG00000034083		321.7979956	439.2162989	422.9861062	361.3878484
ENSMUSG00000056531		130.4392766	209.4559479	93.99691249	80.57433264
ENSMUSG00000026578		150.5068576	187.0142392	89.72432556	71.0011446
ENSMUSG00000035173		193.508817	314.1839219	170.9034773	129.2380385
ENSMUSG00000031143		182.7583271	144.2681274	266.3245854	461.1085571
ENSMUSG00000022035		556.8753733	766.2240544	566.8298662	463.5018541
ENSMUSG00000059554		108.2215976	141.062169	175.1760642	124.4514445
ENSMUSG00000028795		139.0396685	126.1010299	111.0872602	101.31624
ENSMUSG00000028637		2.866797289	5.343263977	5.696782575	10.37095371
ENSMUSG00000039983		336.1319821	213.7305591	254.9310202	169.126322
ENSMUSG00000027160		1240.606527	1513.212358	737.7333435	636.6170044
ENSMUSG00000036168		979.011274	857.059542	1807.304272	1113.680875
ENSMUSG00000027676		5.016895255	7.480569568	5.696782575	7.179891027
ENSMUSG00000045915		35.11826678	33.12823666	1.424195644	3.191062679
ENSMUSG00000020925		734.6168052	797.2149854	803.2463431	667.7298655
ENSMUSG00000078622		227.9103844	308.8406579	327.5649981	216.1944965
ENSMUSG00000038127		1608.273279	1497.182566	2664.67005	2095.730414
ENSMUSG00000025645		91.73751323	92.97279321	75.48236912	120.4626161
ENSMUSG00000048445		7.883692543	7.480569568	17.09034773	29.51732978
ENSMUSG00000075229		1446.299232	2033.64627	2006.691662	1850.816354
ENSMUSG00000019897		711.6824269	1100.712379	1352.985862	1330.673137
ENSMUSG00000048701		401.3516204	428.529771	294.8084983	310.3308455
ENSMUSG00000074358		46.58545594	75.87434848	42.72586931	86.15869232
ENSMUSG00000061882		78.12022611	107.9339323	158.0857165	109.2938967
ENSMUSG00000003354		12.9005878	32.05958386	21.36293466	3.191062679
ENSMUSG00000046753		141.9064658	227.6230454	293.3843026	252.8917173
ENSMUSG00000049588		182.0416278	165.6411833	7.120978219	2.393297009
ENSMUSG00000049305		606.3276265	650.8095524	529.8007795	491.4236525
ENSMUSG00000090946		82.42042205	84.42357084	152.3889339	91.74305201
ENSMUSG00000045106		10.75048983	8.549222364	14.24195644	4.786594018
ENSMUSG00000041617		25.8011756	55.56994536	82.60334734	74.98997295
ENSMUSG00000030177		161.2573475	133.5815994	233.5680856	154.7665399
ENSMUSG00000022665		360.499759	292.810866	163.782499	83.76539531
ENSMUSG00000079084		97.47110781	167.7784889	199.3873901	155.5643056
ENSMUSG00000043923		74.5367295	107.9339323	113.9356515	105.3050684
ENSMUSG00000032878		46.58545594	58.77590375	2.848391288	3.191062679
ENSMUSG00000095098		538.2411909	514.0219946	1227.656645	968.487523
ENSMUSG00000084883		25.8011756	52.36398698	4.272586931	3.191062679
ENSMUSG00000024732		1129.518132	1108.192949	394.5021933	717.191337
ENSMUSG00000032740		225.0435872	291.7422132	297.6568895	284.0045784
ENSMUSG00000021182		84.57052001	68.39377891	5.696782575	2.393297009
ENSMUSG00000044362		7.883692543	30.99093107	31.33230416	24.73073576
ENSMUSG00000041375		121.1221854	97.24740439	81.1791517	157.1598369
ENSMUSG00000030613		750.3841903	705.310845	1049.632189	677.3030535
ENSMUSG00000030301		642.1625926	780.1165407	131.0259992	181.8905727
ENSMUSG00000037979		374.1170462	336.6256306	75.48236912	63.82125357
ENSMUSG00000026339		146.923361	244.7214902	172.3276729	285.6001097
ENSMUSG00000002608		101.7713037	84.42357084	92.57271685	47.06817451
ENSMUSG00000040312		53.75244916	50.22668139	118.2082384	113.2827251
ENSMUSG00000020676		0.716699322	6.411916773	212.2051509	161.1486653
ENSMUSG00000031780		44.43535797	85.49222364	8.545173863	0.79776567
ENSMUSG00000035385		1332.34404	978.8859607	2617.671593	2676.503822
ENSMUSG00000023235		159.8239488	266.0945461	115.3598471	129.2380385
ENSMUSG00000073888		225.0435872	238.3095734	375.98765	260.0716083
ENSMUSG00000096826		6.450293899	9.617875159	22.7871303	4.786594018
ENSMUSG00000035042		25.8011756	23.5103615	264.9003897	90.94528634
ENSMUSG00000035373		604.8942279	394.3328815	2331.408269	2536.89483
ENSMUSG00000000378		2090.611923	1981.282283	2929.570439	3277.221371
ENSMUSG00000027715		2061.22725	2380.958428	2177.595139	3282.805731
ENSMUSG00000041431		1125.934635	1350.777133	1367.227818	2689.268072
ENSMUSG00000032218		1548.070536	1915.025809	2301.50016	2919.822351
ENSMUSG00000028252		727.449812	637.9857189	566.8298662	649.3812551
ENSMUSG00000070348		544.6914848	583.4844263	1207.717906	1149.58033
ENSMUSG00000000184		936.726014	1051.554351	867.3351471	573.5935165
ENSMUSG00000034165		3210.096264	2870.401409	1714.731555	2548.861315
ENSMUSG00000023572		935.2926154	907.2862234	628.0702789	599.9197836
ENSMUSG00000002068		233.643979	245.790143	320.4440198	571.2002195
ENSMUSG00000028212		269.4789451	408.2253679	350.3521284	497.0080122
ENSMUSG00000072082		241.5276716	242.5841846	336.1101719	469.0862138
ENSMUSG00000020326		11646.36398	10042.13032	3339.738785	2659.750743
ENSMUSG00000029385		647.1794879	410.3626735	556.8604967	259.2738426
ENSMUSG00000021548		605.6109272	867.7460699	1062.44995	1197.44627
ENSMUSG00000063015		2928.43343	2007.998603	2107.809553	1607.497824
ENSMUSG00000025010		60.20274306	63.05051493	44.15006496	27.92179844
ENSMUSG00000021258		223.6101885	362.2732977	377.4118456	435.5800556
ENSMUSG00000027829		473.7382519	384.7150064	434.3796714	458.7152601
ENSMUSG00000029068		769.735072	694.6243171	660.8267787	534.5029987
ENSMUSG00000011960		176.3080332	187.0142392	222.1745204	203.4302458
ENSMUSG00000026349		224.3268878	237.2409206	150.9647382	150.7777116
ENSMUSG00000024286		1598.239488	1360.395009	2405.466442	2684.481478
ENSMUSG00000070871		685.164552	588.8276903	344.6553458	425.2091019
ENSMUSG00000033904		121.8388848	201.9753783	158.0857165	113.2827251
ENSMUSG00000034563		84.57052001	117.5518075	66.93719526	67.01231625
ENSMUSG00000086158		350.4659685	514.0219946	494.1958884	250.4984203
ENSMUSG00000044052		18.63418238	13.89248634	38.45328238	6.382125357
ENSMUSG00000034108		731.7500079	750.1942624	596.7379747	664.5388028
ENSMUSG00000031971		50.88565187	6.411916773	39.87747803	52.6525342
ENSMUSG00000039578		295.99682	349.4494641	45.5742606	7.977656697
ENSMUSG00000058690		720.2828187	592.0336487	270.5971723	399.6806005
ENSMUSG00000034024		7416.404585	6899.222448	6322.004463	8126.838877
ENSMUSG00000001416		1973.789933	2186.46362	2761.515353	5343.434455
ENSMUSG00000007739		5143.034336	5024.805444	4098.835063	5882.724048
ENSMUSG00000022234		6175.08136	6305.051493	6035.741138	9302.745474
ENSMUSG00000029447		3615.031381	3879.209648	4359.462866	7014.753533
ENSMUSG00000020698		16.48408441	19.23575032	14.24195644	11.16871938
ENSMUSG00000030007		3125.525744	3086.269273	3922.234803	6677.298655
ENSMUSG00000025613		2987.202775	2686.593128	3823.965304	6232.943177
ENSMUSG00000029617		2106.379308	2215.317245	2301.50016	2246.508126
ENSMUSG00000046186		36.55166543	26.71631989	56.96782575	55.04583121
ENSMUSG00000051439		114.6718915	142.1308218	183.721238	130.8335698
ENSMUSG00000025510		1259.957408	1313.374286	263.4761941	323.0950962
ENSMUSG00000019818		968.2607842	906.2175706	836.0028429	634.2237074
ENSMUSG00000028076		22.93437831	29.92227827	1.424195644	4.786594018
ENSMUSG00000022661		159.1072495	61.98186214	7.120978219	3.191062679
ENSMUSG00000056481		75.25342882	60.91320934	64.08880397	26.3262671
ENSMUSG00000047139		923.1087269	771.5673183	518.4072143	356.6012543
ENSMUSG00000016496		1.433398644	5.343263977	14.24195644	1.595531339
ENSMUSG00000035914		80.9870234	78.01165407	121.0566297	86.95645799
ENSMUSG00000061665		3573.46282	4893.36115	868.7593427	745.1131355
ENSMUSG00000042502		578.376353	664.7020388	306.2020634	393.2984751
ENSMUSG00000063193		3.583496611	2.137305591	5.696782575	13.56201638
ENSMUSG00000060703		156.9571515	135.718905	636.6154528	343.8370036
ENSMUSG00000002308		457.2541675	376.165784	244.9616507	219.3855592
ENSMUSG00000016494		88.15401662	115.4145019	11.39356515	16.75307906
ENSMUSG00000047649		346.8824719	421.0492014	323.2924111	427.6023989
ENSMUSG00000005087		175.5913339	255.4080181	666.5235613	654.1678491
ENSMUSG00000055447		442.2034818	465.9326188	692.1590829	537.6940614
ENSMUSG00000040747		8.600391866	7.480569568	48.42265189	41.48381482
ENSMUSG00000026399		1259.957408	1069.721448	165.2066947	141.2045235
ENSMUSG00000032679		68.0864356	51.29533418	182.2970424	116.4737878
ENSMUSG00000025351		1788.164809	1659.617791	3284.195155	2875.147473
ENSMUSG00000018774		18.63418238	26.71631989	12.81776079	22.33743875
ENSMUSG00000028459		15.05068576	23.5103615	14.24195644	13.56201638
ENSMUSG00000024610		15.05068576	10.68652795	15.66615208	6.382125357
ENSMUSG00000037706		1866.285035	1393.523245	642.3122353	518.5476853
ENSMUSG00000027215		250.1280634	142.1308218	29.90810852	17.55084473
ENSMUSG00000030342		136.8895705	83.35491805	256.3552159	225.7676845
ENSMUSG00000027435		6.450293899	9.617875159	1.424195644	3.191062679
ENSMUSG00000035776		232.9272797	201.9753783	196.5389988	138.8112265
ENSMUSG00000028755		208.5595027	189.1515448	121.0566297	94.13634902
ENSMUSG00000021982		150.5068576	138.9248634	145.2679557	148.3844146
ENSMUSG00000027284		136.1728712	98.31605718	72.63397783	80.57433264
ENSMUSG00000039128		2702.673144	3349.157861	2519.402094	2638.21107
ENSMUSG00000033502		197.8090129	107.9339323	116.7840428	78.9788013
ENSMUSG00000033102		374.8337455	402.8821039	327.5649981	199.4414174
ENSMUSG00000038416		1164.636398	1192.61652	1687.671838	2200.237717
ENSMUSG00000006398		695.9150418	740.5763873	954.2110813	2032.706926
ENSMUSG00000024370		456.5374682	557.8367592	569.6782575	845.6316098
ENSMUSG00000032477		337.5653807	288.5362548	277.7181505	266.4537337
ENSMUSG00000027330		283.8129316	246.8587958	316.1714329	405.2649602
ENSMUSG00000044201		197.8090129	341.9688946	408.7441498	529.7164047
ENSMUSG00000066149		2045.459865	2218.523203	2990.810852	2404.465728
ENSMUSG00000020687		941.02621	1138.115227	801.8221474	773.0349339
ENSMUSG00000020307		4697.964057	5770.725096	4570.243821	5459.110477
ENSMUSG00000019471		1821.849677	2032.577617	2274.440443	3325.087311
ENSMUSG00000024780		1292.925577	975.6800023	860.2141688	718.7868684
ENSMUSG00000038446		240.8109722	214.7992119	222.1745204	315.1174395
ENSMUSG00000006699		8591.791474	9068.587622	8891.253404	9553.243894
ENSMUSG00000026490		804.8533388	934.0025432	411.5925411	395.6917722
ENSMUSG00000021279		283.0962322	225.4857398	240.6890638	256.08278
ENSMUSG00000049521		1177.536986	1037.661864	210.7809553	268.8470307
ENSMUSG00000045664		1104.433655	1232.156673	696.4316698	1267.649649
ENSMUSG00000036533		2041.159669	1828.464933	723.491387	564.0203284
ENSMUSG00000041598		136.8895705	138.9248634	227.871303	293.5777664
ENSMUSG00000063838		497.3893296	803.6269022	1325.926144	1201.435099
ENSMUSG00000046722		1441.282337	989.5724886	2023.78201	2114.079025
ENSMUSG00000052298		993.3452605	805.7642078	316.1714329	316.7129709
ENSMUSG00000000028		282.3795329	335.5569778	680.7655177	1072.994826
ENSMUSG00000023932		552.5751774	532.1890921	497.0442797	780.2148249
ENSMUSG00000017499		75.25342882	90.83548762	142.4195644	276.8246874
ENSMUSG00000029283		125.4223814	129.3069883	187.993825	191.4637607
ENSMUSG00000026361		219.3099926	335.5569778	293.3843026	252.8917173
ENSMUSG00000048922		206.4094048	226.5543926	122.4808254	213.8011995
ENSMUSG00000023505		4381.899656	5887.20825	3551.943936	3699.23941
ENSMUSG00000047832		866.4894805	833.5491805	1251.867971	1482.248614
ENSMUSG00000024791		283.8129316	304.5660467	220.7503248	272.835859
ENSMUSG00000055612		422.1359007	386.852312	598.1621704	730.7533534
ENSMUSG00000021175		194.2255163	134.6502522	307.6262591	369.3655051
ENSMUSG00000028873		475.1716506	680.7318307	583.9202139	1008.375806
ENSMUSG00000031673		354.0494651	321.6644914	539.770149	408.4560229
ENSMUSG00000024304		292.4133234	344.1062001	246.3858464	316.7129709
ENSMUSG00000059674		25.08447627	7.480569568	22.7871303	11.16871938
ENSMUSG00000039155		5.733594577	7.480569568	27.05971723	83.76539531
ENSMUSG00000061048		353.3327658	352.6554225	8.545173863	23.13520442
ENSMUSG00000004071		835.6714096	641.1916773	555.4363011	653.3700835
ENSMUSG00000030682		394.1846272	278.9183796	185.1454337	205.0257771
ENSMUSG00000019942		2967.851893	3465.641016	4050.412411	6290.382305
ENSMUSG00000033862		275.2125397	225.4857398	254.9310202	263.262671
ENSMUSG00000029062		265.1787492	330.2137138	304.7778678	515.3566226
ENSMUSG00000003119		333.2651848	266.0945461	179.4486511	308.7353142
ENSMUSG00000041297		531.0741977	564.248676	485.6507145	441.1644153
ENSMUSG00000028926		519.6070085	491.5802859	618.1009094	502.5923719
ENSMUSG00000031065		1539.470144	1504.663136	1543.828078	1537.294445
ENSMUSG00000020015		259.4451546	189.1515448	417.2893236	394.8940065
ENSMUSG00000026437		113.9551922	156.0233081	42.72586931	27.12403277
ENSMUSG00000038481		425.002698	368.6852144	216.4777379	115.6760221
ENSMUSG00000025358		552.5751774	604.8574822	645.1606266	757.8773862
ENSMUSG00000021483		96.75440849	55.56994536	126.7534123	164.3397279
ENSMUSG00000029394		7883.692543	8804.630382	7778.956606	8319.898169
ENSMUSG00000024856		2200.266919	2055.019326	1392.86334	1181.490957
ENSMUSG00000006728		15100.85472	15760.49143	15708.87795	20362.96872
ENSMUSG00000028969		920.9586289	910.4921817	1240.474406	1246.109976
ENSMUSG00000048895		15.76738509	12.82383355	12.81776079	19.94414174
ENSMUSG00000027487		139.0396685	189.1515448	139.5711731	163.5419623
ENSMUSG00000039298		166.2742427	234.0349622	277.7181505	377.3431617
ENSMUSG00000018669		518.8903092	448.8341741	424.4103018	447.5465407
ENSMUSG00000040274		218.5932933	382.5777008	207.932564	216.1944965
ENSMUSG00000069089		1338.077634	1517.48697	1803.031685	2201.035483
ENSMUSG00000029635		768.3016733	662.5647332	633.7670615	565.6158598
ENSMUSG00000009555		554.7252753	599.5142183	620.9493007	904.6662694
ENSMUSG00000006191		348.3158706	493.7175915	320.4440198	394.0962408
ENSMUSG00000020990		50.16895255	54.50129257	48.42265189	63.0234879
ENSMUSG00000029403		177.0247326	166.7098361	31.33230416	29.51732978
ENSMUSG00000020389		81.70372272	72.66839009	113.9356515	78.9788013
ENSMUSG00000031292		48.01885458	28.85362548	15.66615208	23.93297009
ENSMUSG00000023067		456.5374682	395.4015343	464.2877799	455.5241974
ENSMUSG00000003031		817.0372272	724.5465953	526.9523882	380.5342244
ENSMUSG00000037664		17.20078373	16.02979193	596.7379747	567.2113911
ENSMUSG00000044303		185.6251244	134.6502522	12344.92784	10723.56613
ENSMUSG00000038069		223.6101885	141.062169	176.6002598	134.8223982
ENSMUSG00000020392		1488.584492	1563.43904	1569.463599	1439.967034
ENSMUSG00000073802		1717.928275	1733.354834	5054.47034	4182.685406
ENSMUSG00000028551		862.1892845	937.2085016	878.7287122	799.361201
ENSMUSG00000096472		593.4270387	628.3678437	358.8973022	500.9968405
ENSMUSG00000037628		733.1834065	1514.281011	1323.077753	1097.725561
ENSMUSG00000039496		21.50097966	12.82383355	28.48391288	3.191062679
ENSMUSG00000033022		286.6797289	350.5181169	675.0687351	460.3107914
ENSMUSG00000038119		373.4003468	303.4973939	267.748781	149.9799459
ENSMUSG00000064284		627.8286062	485.1683691	843.1238211	619.0661597
ENSMUSG00000030878		1082.215976	896.5996954	381.6844325	504.9856689
ENSMUSG00000050910		472.3048533	297.0854771	145.2679557	141.2045235
ENSMUSG00000042200		2.866797289	3.205958386	14.24195644	7.977656697
ENSMUSG00000058793		261.5952526	277.8497268	121.0566297	110.8894281
ENSMUSG00000039518		18.63418238	17.09844473	7.120978219	1.595531339
ENSMUSG00000006585		469.438056	455.2460909	324.7166068	512.1655599
ENSMUSG00000032803		2810.178042	2922.765396	1249.01958	1184.682019
ENSMUSG00000059288		725.299714	683.9377891	794.7011692	461.9063227
ENSMUSG00000056501		2338.589888	2815.900116	2312.893725	1839.647634
ENSMUSG00000071637		530.3574984	698.8989282	2008.115858	2104.505837
ENSMUSG00000056216		943.1763079	963.9248215	1317.38097	788.1924816
ENSMUSG00000024081		455.8207689	503.3354667	576.7992357	863.1824546
ENSMUSG00000062691		1366.028908	2058.225284	1689.096034	1029.91548
ENSMUSG00000023031		199.2424116	211.5932535	4.272586931	1.595531339
ENSMUSG00000005506		817.0372272	713.8600674	742.0059304	856.8003292
ENSMUSG00000002107		523.1905052	557.8367592	323.2924111	304.7464858
ENSMUSG00000024268		99.62120578	88.69818202	707.825235	501.7946062
ENSMUSG00000052353		58.05264509	53.43263977	233.5680856	74.98997295
ENSMUSG00000029177		3095.424372	2899.255034	3825.389499	4000.794833
ENSMUSG00000068267		1375.345999	1433.063399	1170.688819	1242.918913
ENSMUSG00000029253		333.9818841	245.790143	250.6584333	236.1386382
ENSMUSG00000045328		241.5276716	253.2707125	424.4103018	549.6605464
ENSMUSG00000026605		378.4172421	514.0219946	555.4363011	538.491827
ENSMUSG00000045273		287.3964282	309.9093107	460.0151929	515.3566226
ENSMUSG00000031262		319.6478977	270.3691573	434.3796714	490.6258868
ENSMUSG00000064128		78.83692543	49.15802859	78.33076041	91.74305201
ENSMUSG00000021714		370.5335495	448.8341741	435.803867	455.5241974
ENSMUSG00000026708		159.8239488	136.7875578	196.5389988	277.622453
ENSMUSG00000068101		535.3743936	798.2836382	883.0012991	792.9790756
ENSMUSG00000031756		301.7304146	299.2227827	244.9616507	284.8023441
ENSMUSG00000020652		171.291138	172.0531001	209.3567596	230.5542785
ENSMUSG00000021391		202.8259082	245.790143	240.6890638	324.6906276
ENSMUSG00000023919		424.2859987	623.0245798	1166.416232	1005.982509
ENSMUSG00000036672		209.2762021	218.0051703	108.2388689	180.2950413
ENSMUSG00000031629		116.1052902	182.739628	407.3199541	358.1967857
ENSMUSG00000018509		330.3983875	474.4818412	945.6659075	721.1801654
ENSMUSG00000075266		887.9904601	1073.996059	2186.140313	1523.732429
ENSMUSG00000039523		159.1072495	115.4145019	321.8682155	416.4336796
ENSMUSG00000020728		113.2384929	149.6113914	229.2954986	91.74305201
ENSMUSG00000048799		433.6030899	374.0284784	481.3781276	516.9521539
ENSMUSG00000040729		97.47110781	69.46243171	74.05817348	35.10168947
ENSMUSG00000061533		80.9870234	125.0323771	102.5420864	102.1140057
ENSMUSG00000039781		49.45225323	33.12823666	59.81621704	93.33858335
ENSMUSG00000036403		116.8219895	205.1813367	95.42110813	53.45029987
ENSMUSG00000068394		91.02081391	56.63859816	27.05971723	80.57433264
ENSMUSG00000056919		113.9551922	172.0531001	158.0857165	142.8000549
ENSMUSG00000043987		83.13712137	80.14895966	88.30012991	82.96762964
ENSMUSG00000057335		390.6011306	378.3030896	884.4254948	1268.447415
ENSMUSG00000072825		154.8070536	244.7214902	129.6018036	100.5184744
ENSMUSG00000035790		493.805833	502.2668139	739.1575391	734.7421818
ENSMUSG00000024542		387.7343333	438.1476461	535.4975621	666.1343342
ENSMUSG00000038241		139.7563678	154.9546553	113.9356515	110.8894281
ENSMUSG00000019971		53.03574984	89.76683482	109.6630646	125.2492101
ENSMUSG00000046111		118.2553882	88.69818202	183.721238	175.5084473
ENSMUSG00000033671		250.8447627	333.4196722	242.1132594	201.0369488
ENSMUSG00000029790		360.499759	268.2318517	143.84376	134.0246325
ENSMUSG00000038215		136.8895705	111.1398907	197.9631945	195.4525891
ENSMUSG00000024989		599.8773326	772.6359711	246.3858464	433.1867586
ENSMUSG00000031922		442.2034818	658.290122	642.3122353	588.7510642
ENSMUSG00000019813		203.5426075	177.396364	263.4761941	231.3520442
ENSMUSG00000032534		308.1807085	327.0077554	165.2066947	238.5319352
ENSMUSG00000044066		465.1378601	425.3238126	357.4731066	320.7017992
ENSMUSG00000056267		174.8746346	167.7784889	172.3276729	102.1140057
ENSMUSG00000021572		40.13516204	44.88341741	49.84684753	41.48381482
ENSMUSG00000073542		155.5237529	173.1217529	297.6568895	426.8046333
ENSMUSG00000041491		126.1390807	113.2771963	139.5711731	201.8347144
ENSMUSG00000020024		520.3237079	606.9947878	606.7073442	558.4359688
ENSMUSG00000097164		48.73555391	42.74611182	86.87593427	47.06817451
ENSMUSG00000037443		111.0883949	76.94300127	145.2679557	174.7106817
ENSMUSG00000038594		154.0903543	109.0025851	71.20978219	63.0234879
ENSMUSG00000023072		120.4054861	182.739628	76.90656476	92.54081768
ENSMUSG00000018372		197.0923136	138.9248634	135.2985862	124.4514445
ENSMUSG00000022604		98.90450645	162.4352249	102.5420864	87.75422366
ENSMUSG00000040774		203.5426075	229.760351	535.4975621	401.2761318
ENSMUSG00000039787		85.28721933	105.7966268	49.84684753	3.191062679
ENSMUSG00000035891		447.9370763	379.3717424	142.4195644	109.2938967
ENSMUSG00000087408		6.450293899	2.137305591	4.272586931	3.988828348
ENSMUSG00000015714		324.6647929	284.2616436	420.1377149	446.748775
ENSMUSG00000008206		126.85578	98.31605718	88.30012991	56.64136255
ENSMUSG00000023021		500.9728262	346.2435057	274.8697592	299.9598918
ENSMUSG00000027035		161.9740468	173.1217529	220.7503248	163.5419623
ENSMUSG00000031347		813.4537306	1055.828962	1170.688819	1343.437388
ENSMUSG00000021537		2891.881765	3997.830108	3919.386412	3672.115377
ENSMUSG00000045031		67.36973628	145.3367802	337.5343676	181.8905727
ENSMUSG00000026649		65.93633764	71.5997373	66.93719526	27.12403277
ENSMUSG00000031796		1214.805351	1482.221427	830.3060603	741.9220728
ENSMUSG00000020462		1398.280377	2338.212317	1617.886251	1666.532484
ENSMUSG00000044948		31.53477017	44.88341741	14.24195644	15.15754772
ENSMUSG00000040473		48.73555391	72.66839009	340.3827589	306.3420171
[truncated: 9,620 more rows]
