# Supplementary material for: Tumor suppressor mediated ubiquitylation of hnRNPK is a barrier to oncogenic translation
Source: Nat Commun. 2022 Nov 3;13:6614. doi: 10.1038/s41467-022-34402-6 (PMC9633729; doi:10.1038/s41467-022-34402-6)
Supplement: Supplementary file 9 — Source Data [file 41467_2022_34402_MOESM9_ESM.zip]

Archive with 3 entries (3 files):
- Source Data.xlsx
- Uncropped scans of western blot films main figures.pdf
- Uncropped scans of western blot films supplementary figures.pdf
