# Supplementary material for: Tumor suppressor mediated ubiquitylation of hnRNPK is a barrier to oncogenic translation
Source: Nat Commun. 2022 Nov 3;13:6614. doi: 10.1038/s41467-022-34402-6 (PMC9633729; doi:10.1038/s41467-022-34402-6)
Supplement: Supplementary file 9 — Source Data [file 41467_2022_34402_MOESM9_ESM.zip › Source Data.xlsx]

## Sheet: Fig 1B
RPF										RNA								RPF 2FC up or down	gene	baseMean	FoldChange	lfcSE	stat	pvalue	padj		RNA 2fc up or down	gene	baseMean	FoldChange	lfcSE	stat	pvalue	padj		Venn diagram
gene	baseMean	log2FoldChange	lfcSE	stat	pvalue	padj				gene	baseMean	log2FoldChange	lfcSE	stat	pvalue	padj			Ezr	22171.9	0.0334616	0.125905	-38.9289	0	0			Crabp1	11807.4	1583.31	0.37222	28.555	2.43742e-179	3.10308e-175		[RPF]: Alad,Taldo1,Mpp7,Ide,Vps35,Flnc,Uap1l1,Ank2,Pdlim1,Lgalsl,Anxa11,Myo1d,Dync1i2,Lrba,Glipr2,Lgals1,Dnaja2,Bahd1,Pepd,Gas7,Mbnl1,Pogk,Arhgef1,Sec23ip,Oxr1,Cdk6,Coro1b,Sema3a,Acox1,Renbp,Cat,Nr4a2,Cyth3,Tkfc,Rbmxl1,Enah,Dock8,Pde7b,Ube2d2a,Slc25a12,Acaa2,Uqcrc2,Tns3,Dock11,Ehd2,Ahcyl1,Rap1gds1,Lonp1,Btbd3,Hivep3,Zeb1,Psma1,Tfcp2l1,Anxa3,Acsl4,Dpp3,Atf4,Vaultrc5,Anxa1,Sertad4,Rps13,Nos1ap,Cole…
Ezr	22171.9	-4.90135	0.125905	-38.9289	0	0				Crabp1	11807.4	10.6287	0.37222	28.555	2.43742e-179	3.10308e-175			Krt19	6668.38	0.0242743	0.140297	-38.2361	0	0			Slc9a3r1	2491.85	0.0181596	0.261911	-22.0805	4.86964e-108	3.09977e-104		[RNA]: Rps15a-ps4,Actr10,Mdfic,Anp32e,Phgdh,Nab1,Rfc4,Clcf1-pold4,Lin7c,Abi1,Cdc42se2,Tnfsfm13,H19,Timp3,Ptpn2,Cdv3,Nrn1,Hmgxb4,C330006A16Rik,Ift74,Rbbp9,Arhgef2,Rab6a,Sdr39u1,Psmd11,Gnptab,Mafk,Camk2d,Itgae,Mlf1,Gm5424,Pxmp2,Gemin2,Mrpl1,Lamtor1,AI987944,Igf2r,Tyms,Calr,Atp10d,Fam216a,Plrg1,1700003M07Rik,Txnrd2,Map2k4,Lypla1,Shoc2,Golm1,Senp6,1110004F10Rik,Smyd3,Tnc,Bbs7,N4bp1,Sf3b4,Rpp25,Dtwd1,…
Krt19	6668.38	-5.36442	0.140297	-38.2361	0	0				Slc9a3r1	2491.85	-5.78312	0.261911	-22.0805	4.86964e-108	3.09977e-104			Peg10	6443.54	0.0114674	0.18355	-35.1203	3.30623e-270	1.44086e-266			Cdkn2a	5439.01	71.7257	0.295616	20.8528	1.43749e-96	6.10023e-93		[RPF] and [RNA]: Ezr,Krt19,Peg10,Mest,Myrf,Crabp1,Wt1,Hspb1,Cdkn2a,Tjp2,Slc9a3r1,Nes,Maoa,Nabp1,Pkhd1l1,Lama5,Upk3b,Serpinb6b,Krt7,Cobll1,Podxl,Dpysl5,Ildr2,Tuft1,Il18,Etl4,Stxbp2,Krt14,Bend4,Tbx15,Tgm2,Stk39,Pard6b,Fras1,Prune2,Prrx1,Ddc,Prkar2b,Xist,Pawr,Fmo2,Rhpn2,Cgn,Rspo1,Mgll,Alx4,Kank1,Scrn1,Gata6,Iqgap2,Mycn,Syne2,Prr15,Ppfibp2,Fhl1,Jup,Myo5b,Fam46c,Rgs10,Lrrc1,Baiap2l1,Thy1,Crip2,Scel,Fg…
Peg10	6443.54	-6.44632	0.18355	-35.1203	3.30623e-270	1.44086e-266				Cdkn2a	5439.01	6.16442	0.295616	20.8528	1.43749e-96	6.10023e-93			Mest	3721.94	0.0346793	0.144622	-33.5342	1.52903e-246	4.99762e-243			Mest	4243.89	0.0208979	0.273753	-20.3851	2.26521e-92	7.20961e-89
Mest	3721.94	-4.84978	0.144622	-33.5342	1.52903e-246	4.99762e-243				Mest	4243.89	-5.5805	0.273753	-20.3851	2.26521e-92	7.20961e-89			Myrf	2362.25	0.00963207	0.203871	-32.8539	1.00315e-236	2.62304e-233			Serpinb6b	6651.68	0.00455476	0.382159	-20.3539	4.2916e-92	1.09273e-88
Myrf	2362.25	-6.69794	0.203871	-32.8539	1.00315e-236	2.62304e-233				Serpinb6b	6651.68	-7.77841	0.382159	-20.3539	4.2916e-92	1.09273e-88			Crabp1	4101.49	337.545	0.258933	32.4367	8.34583e-231	1.81856e-227			Hspb1	4168.03	0.0248579	0.305166	-17.4664	2.58324e-68	5.48119e-65
Crabp1	4101.49	8.39894	0.258933	32.4367	8.34583e-231	1.81856e-227				Hspb1	4168.03	-5.33015	0.305166	-17.4664	2.58324e-68	5.48119e-65			Wt1	2894.4	0.0147278	0.192883	-31.5492	1.83794e-218	3.43275e-215			Cystm1	1212.04	0.040385	0.27146	-17.0561	3.15075e-65	5.7303e-62
Wt1	2894.4	-6.08531	0.192883	-31.5492	1.83794e-218	3.43275e-215				Cystm1	1212.04	-4.63004	0.27146	-17.0561	3.15075e-65	5.7303e-62			Hspb1	3590.64	0.0352665	0.15475	-31.1829	1.81653e-213	2.96866e-210			Fam212a	948.48	31.7571	0.293988	16.9701	1.36654e-64	2.17467e-61
Hspb1	3590.64	-4.82556	0.15475	-31.1829	1.81653e-213	2.96866e-210				Fam212a	948.48	4.98901	0.293988	16.9701	1.36654e-64	2.17467e-61			Cdkn2a	4760.33	25.3799	0.15176	30.7435	1.49509e-207	2.17187e-204			Il1rl1	714.561	100.478	0.40015	16.6206	4.94308e-62	6.99227e-59
Cdkn2a	4760.33	4.66561	0.15176	30.7435	1.49509e-207	2.17187e-204				Il1rl1	714.561	6.65074	0.40015	16.6206	4.94308e-62	6.99227e-59			Tjp2	3317.73	0.061809	0.130702	-30.7266	2.51189e-207	3.28404e-204			Smim20	557.195	0.012708	0.38082	-16.5383	1.94377e-61	2.47461e-58
Tjp2	3317.73	-4.01604	0.130702	-30.7266	2.51189e-207	3.28404e-204				Smim20	557.195	-6.29812	0.38082	-16.5383	1.94377e-61	2.47461e-58			Slc9a3r1	4470.8	0.0246816	0.174635	-30.5805	2.22534e-205	2.64492e-202			Ddc	677.34	0.014124	0.375988	-16.3455	4.68255e-60	5.41942e-57
Slc9a3r1	4470.8	-5.34042	0.174635	-30.5805	2.22534e-205	2.64492e-202				Ddc	677.34	-6.14571	0.375988	-16.3455	4.68255e-60	5.41942e-57			Nes	2478.04	0.0467699	0.160881	-27.463	4.856e-166	5.29062e-163			Krt19	2158.58	0.0181102	0.363685	-15.9123	5.20897e-57	5.52628e-54
Nes	2478.04	-4.41828	0.160881	-27.463	4.856e-166	5.29062e-163				Krt19	2158.58	-5.78705	0.363685	-15.9123	5.20897e-57	5.52628e-54			Maoa	18763.6	0.107717	0.121084	-26.5493	2.61966e-155	2.63457e-152			Ndn	663.112	127.174	0.441926	15.8186	2.31448e-56	2.26659e-53
Maoa	18763.6	-3.21468	0.121084	-26.5493	2.61966e-155	2.63457e-152				Ndn	663.112	6.99066	0.441926	15.8186	2.31448e-56	2.26659e-53			Nabp1	2874.44	17.4096	0.156465	26.3433	6.12039e-153	5.71557e-150			Ezr	2265.11	0.0348267	0.306399	-15.8084	2.72499e-56	2.47799e-53
Nabp1	2874.44	4.12181	0.156465	26.3433	6.12039e-153	5.71557e-150				Ezr	2265.11	-4.84366	0.306399	-15.8084	2.72499e-56	2.47799e-53			Pkhd1l1	1263.12	0.0106019	0.250661	-26.1689	6.00525e-151	5.23418e-148			Lrp2	666.301	0.0220801	0.352351	-15.6126	5.97554e-55	5.07164e-52
Pkhd1l1	1263.12	-6.55953	0.250661	-26.1689	6.00525e-151	5.23418e-148				Lrp2	666.301	-5.50111	0.352351	-15.6126	5.97554e-55	5.07164e-52			Lama5	1256.91	0.0210628	0.212877	-26.1614	7.30269e-151	5.96721e-148			Gsta4	1794.7	0.0428911	0.298235	-15.2336	2.11753e-52	1.68489e-49
Lama5	1256.91	-5.56916	0.212877	-26.1614	7.30269e-151	5.96721e-148				Gsta4	1794.7	-4.54318	0.298235	-15.2336	2.11753e-52	1.68489e-49			Upk3b	1097.05	0.0125302	0.244762	-25.8147	6.07001e-147	4.6682e-144			Msln	483.312	0.025893	0.359222	-14.6742	9.43367e-49	7.06471e-46
Upk3b	1097.05	-6.31845	0.244762	-25.8147	6.07001e-147	4.6682e-144				Msln	483.312	-5.27129	0.359222	-14.6742	9.43367e-49	7.06471e-46			Serpinb6b	6429.96	0.0197873	0.221165	-25.5886	2.04591e-144	1.48602e-141			Chchd10	969.254	0.00727334	0.485888	-14.619	2.12646e-48	1.504e-45
Serpinb6b	6429.96	-5.65928	0.221165	-25.5886	2.04591e-144	1.48602e-141				Chchd10	969.254	-7.10317	0.485888	-14.619	2.12646e-48	1.504e-45			Krt7	1121.41	0.0127995	0.246288	-25.5302	9.11671e-144	6.27326e-141			Il18	796.518	0.00534562	0.521406	-14.4751	1.73951e-47	1.16557e-44
Krt7	1121.41	-6.28777	0.246288	-25.5302	9.11671e-144	6.27326e-141				Il18	796.518	-7.54743	0.521406	-14.4751	1.73951e-47	1.16557e-44			Cobll1	3142.8	0.0894579	0.137215	-25.381	4.0905e-142	2.67396e-139			Mcts2	674.8	0.00939525	0.474992	-14.1768	1.27558e-45	8.11971e-43
Cobll1	3142.8	-3.48265	0.137215	-25.381	4.0905e-142	2.67396e-139				Mcts2	674.8	-6.73385	0.474992	-14.1768	1.27558e-45	8.11971e-43			Podxl	1200.48	0.0148481	0.239463	-25.3634	6.39625e-142	3.98213e-139			Aldh1a1	1370.71	0.00107742	0.696646	-14.1509	1.84279e-45	1.11717e-42
Podxl	1200.48	-6.07358	0.239463	-25.3634	6.39625e-142	3.98213e-139				Aldh1a1	1370.71	-9.8582	0.696646	-14.1509	1.84279e-45	1.11717e-42			Dpysl5	861.96	0.00755583	0.27977	-25.1928	4.80381e-140	2.85477e-137			Syne2	808.599	0.0796394	0.259647	-14.059	6.78358e-45	3.92553e-42
Dpysl5	861.96	-7.04819	0.27977	-25.1928	4.80381e-140	2.85477e-137				Syne2	808.599	-3.65037	0.259647	-14.059	6.78358e-45	3.92553e-42			Ildr2	890.35	0.0102171	0.263242	-25.1209	2.94012e-139	1.67127e-136			Foxo4	627.939	0.0634079	0.284199	-14.0014	1.52739e-44	8.45442e-42
Ildr2	890.35	-6.61287	0.263242	-25.1209	2.94012e-139	1.67127e-136				Foxo4	627.939	-3.97919	0.284199	-14.0014	1.52739e-44	8.45442e-42			Tuft1	1406.78	0.0450889	0.183967	-24.3038	1.78873e-130	9.74408e-128			Irf5	409.765	0.0410143	0.329395	-13.9885	1.83347e-44	9.7258e-42
Tuft1	1406.78	-4.47108	0.183967	-24.3038	1.78873e-130	9.74408e-128				Irf5	409.765	-4.60773	0.329395	-13.9885	1.83347e-44	9.7258e-42			Il18	1156.89	0.0165756	0.244509	-24.1905	2.79974e-129	1.46415e-126			Cdkn1c	292.181	34.8657	0.375198	13.6561	1.85698e-42	9.45648e-40
Il18	1156.89	-5.9148	0.244509	-24.1905	2.79974e-129	1.46415e-126				Cdkn1c	292.181	5.12374	0.375198	13.6561	1.85698e-42	9.45648e-40			Etl4	1278.27	0.0327495	0.205067	-24.0525	7.85052e-128	3.9476e-125			Crip2	1643.38	0.0480446	0.322075	-13.5977	4.13143e-42	2.02297e-39
Etl4	1278.27	-4.93238	0.205067	-24.0525	7.85052e-128	3.9476e-125				Crip2	1643.38	-4.37948	0.322075	-13.5977	4.13143e-42	2.02297e-39			Stxbp2	848.511	0.0262955	0.218687	-24.0025	2.61625e-127	1.26684e-124			Peg3	549.117	0.00436091	0.585123	-13.4009	5.9755e-41	2.81756e-38
Stxbp2	848.511	-5.24904	0.218687	-24.0025	2.61625e-127	1.26684e-124				Peg3	549.117	-7.84116	0.585123	-13.4009	5.9755e-41	2.81756e-38			Krt14	1434.64	0.0271785	0.218233	-23.8341	1.47952e-125	6.90832e-123			Pdlim4	452.421	0.0383018	0.354297	-13.2839	2.87117e-40	1.30546e-37
Krt14	1434.64	-5.20139	0.218233	-23.8341	1.47952e-125	6.90832e-123				Pdlim4	452.421	-4.70645	0.354297	-13.2839	2.87117e-40	1.30546e-37			Bend4	1121.31	0.0247518	0.224205	-23.8011	3.25546e-125	1.46765e-122			Igfbp3	365.449	0.0281987	0.389983	-13.2012	8.64054e-40	3.7932e-37
Bend4	1121.31	-5.33632	0.224205	-23.8011	3.25546e-125	1.46765e-122				Igfbp3	365.449	-5.14823	0.389983	-13.2012	8.64054e-40	3.7932e-37			Tbx15	3431.75	8.19245	0.128865	23.5462	1.37171e-122	5.97793e-120			Col12a1	1090.61	17.8217	0.317393	13.0928	3.62087e-39	1.53658e-36
Tbx15	3431.75	3.03429	0.128865	23.5462	1.37171e-122	5.97793e-120				Col12a1	1090.61	4.15556	0.317393	13.0928	3.62087e-39	1.53658e-36			Tgm2	6953.18	0.10829	0.136423	-23.508	3.38051e-122	1.4257e-119			Fam180a	362.988	0.0358692	0.36717	-13.076	4.51563e-39	1.85447e-36
Tgm2	6953.18	-3.20703	0.136423	-23.508	3.38051e-122	1.4257e-119				Fam180a	362.988	-4.80111	0.36717	-13.076	4.51563e-39	1.85447e-36			Stk39	2521.1	0.0656394	0.168971	-23.2542	1.28999e-119	5.27043e-117			Chn2	301.303	0.0531872	0.326457	-12.9658	1.91239e-38	7.60831e-36
Stk39	2521.1	-3.92929	0.168971	-23.2542	1.28999e-119	5.27043e-117				Chn2	301.303	-4.23278	0.326457	-12.9658	1.91239e-38	7.60831e-36			Pard6b	1504.76	0.0864048	0.152447	-23.1736	8.39807e-119	3.32716e-116			Scrn1	295.066	0.0267987	0.405531	-12.8762	6.12922e-38	2.36458e-35
Pard6b	1504.76	-3.53275	0.152447	-23.1736	8.39807e-119	3.32716e-116				Scrn1	295.066	-5.22169	0.405531	-12.8762	6.12922e-38	2.36458e-35			Fras1	714.314	0.0232575	0.237235	-22.8726	8.7167e-116	3.35183e-113			Stxbp2	385.554	0.0216076	0.431108	-12.8328	1.07415e-37	4.02206e-35
Fras1	714.314	-5.42616	0.237235	-22.8726	8.7167e-116	3.35183e-113				Stxbp2	385.554	-5.53232	0.431108	-12.8328	1.07415e-37	4.02206e-35			Prune2	1215.83	0.0793378	0.160089	-22.8363	1.99953e-115	7.46911e-113			F11r	537.965	0.0284489	0.402178	-12.7692	2.43711e-37	8.86482e-35
Prune2	1215.83	-3.65585	0.160089	-22.8363	1.99953e-115	7.46911e-113				F11r	537.965	-5.13549	0.402178	-12.7692	2.43711e-37	8.86482e-35			Prrx1	6739.27	7.42479	0.12751	22.6833	6.54514e-114	2.37698e-111			Kank1	431.982	0.052024	0.33506	-12.7281	4.12817e-37	1.45988e-34
Prrx1	6739.27	2.89235	0.12751	22.6833	6.54514e-114	2.37698e-111				Kank1	431.982	-4.26468	0.33506	-12.7281	4.12817e-37	1.45988e-34			Ddc	587.564	0.0149479	0.267826	-22.6413	1.70128e-113	6.01151e-111			Tdrp	382.939	0.0172137	0.462083	-12.6823	7.40826e-37	2.54904e-34
Ddc	587.564	-6.06392	0.267826	-22.6413	1.70128e-113	6.01151e-111				Tdrp	382.939	-5.8603	0.462083	-12.6823	7.40826e-37	2.54904e-34			Prkar2b	1315.38	11.4432	0.155462	22.6192	2.80514e-113	9.65115e-111			Gm12603	649.48	18.4896	0.332262	12.6666	9.05072e-37	3.03223e-34
Prkar2b	1315.38	3.51642	0.155462	22.6192	2.80514e-113	9.65115e-111				Gm12603	649.48	4.20864	0.332262	12.6666	9.05072e-37	3.03223e-34			Xist	820.718	0.00571334	0.330827	-22.5237	2.43238e-112	8.15408e-110			Krt7	457.728	0.00336336	0.658827	-12.4705	1.08197e-35	3.53192e-33
Xist	820.718	-7.45145	0.330827	-22.5237	2.43238e-112	8.15408e-110				Krt7	457.728	-8.21588	0.658827	-12.4705	1.08197e-35	3.53192e-33			Pawr	2216.81	0.1082	0.143879	-22.2981	3.85668e-110	1.26056e-107			Gch1	948.097	11.3227	0.281123	12.4541	1.32825e-35	4.2275e-33
Pawr	2216.81	-3.20823	0.143879	-22.2981	3.85668e-110	1.26056e-107				Gch1	948.097	3.50114	0.281123	12.4541	1.32825e-35	4.2275e-33			Fmo2	736.925	0.00782134	0.314241	-22.2707	7.10343e-110	2.26513e-107			Bex2	979.129	0.00140912	0.769607	-12.3063	8.38041e-35	2.60222e-32
Fmo2	736.925	-6.99837	0.314241	-22.2707	7.10343e-110	2.26513e-107				Bex2	979.129	-9.47099	0.769607	-12.3063	8.38041e-35	2.60222e-32			Rhpn2	645.155	0.0127611	0.284183	-22.1411	1.27233e-108	3.96058e-106			Plac8	1057.04	0.0175062	0.47582	-12.2651	1.3942e-34	4.22608e-32
Rhpn2	645.155	-6.29211	0.284183	-22.1411	1.27233e-108	3.96058e-106				Plac8	1057.04	-5.83599	0.47582	-12.2651	1.3942e-34	4.22608e-32			Cgn	777.257	0.0132485	0.282076	-22.1147	2.28139e-108	6.93648e-106			Xist	287.137	0.018272	0.471733	-12.2404	1.89006e-34	5.5959e-32
Cgn	777.257	-6.23802	0.282076	-22.1147	2.28139e-108	6.93648e-106				Xist	287.137	-5.77422	0.471733	-12.2404	1.89006e-34	5.5959e-32			Rspo1	570.58	0.0105628	0.297525	-22.0649	6.87177e-108	2.04185e-105			Thy1	1495.49	7.7371	0.241889	12.2031	2.99288e-34	8.65962e-32
Rspo1	570.58	-6.56486	0.297525	-22.0649	6.87177e-108	2.04185e-105				Thy1	1495.49	2.95179	0.241889	12.2031	2.99288e-34	8.65962e-32			Mgll	755.273	0.00571525	0.338995	-21.9796	4.51866e-107	1.31282e-104			Lama5	470.25	0.0292722	0.417736	-12.1951	3.30187e-34	9.34137e-32
Mgll	755.273	-7.45097	0.338995	-21.9796	4.51866e-107	1.31282e-104				Lama5	470.25	-5.09433	0.417736	-12.1951	3.30187e-34	9.34137e-32			Alx4	544.219	0.0258311	0.240364	-21.9448	9.7028e-107	2.75771e-104			Tuft1	397.161	0.0424486	0.376795	-12.0971	1.09366e-33	3.02683e-31
Alx4	544.219	-5.27475	0.240364	-21.9448	9.7028e-107	2.75771e-104				Tuft1	397.161	-4.55814	0.376795	-12.0971	1.09366e-33	3.02683e-31			Kank1	2823.7	0.0631988	0.181712	-21.9246	1.51514e-106	4.21468e-104			Nabp1	1111.13	13.6066	0.313354	12.0191	2.82083e-33	7.48167e-31
Kank1	2823.7	-3.98396	0.181712	-21.9246	1.51514e-106	4.21468e-104				Nabp1	1111.13	3.76623	0.313354	12.0191	2.82083e-33	7.48167e-31			Scrn1	992.868	0.0226495	0.24957	-21.8952	2.88831e-106	7.86702e-104			Rnd1	650.816	0.0804793	0.30245	-12.0193	2.81336e-33	7.48167e-31
Scrn1	992.868	-5.46438	0.24957	-21.8952	2.88831e-106	7.86702e-104				Rnd1	650.816	-3.63524	0.30245	-12.0193	2.81336e-33	7.48167e-31			Gata6	2039.79	0.104482	0.149507	-21.7962	2.52148e-105	6.72771e-103			Plce1	317.764	0.0270518	0.434317	-11.9915	3.9355e-33	1.02251e-30
Gata6	2039.79	-3.25867	0.149507	-21.7962	2.52148e-105	6.72771e-103				Plce1	317.764	-5.20813	0.434317	-11.9915	3.9355e-33	1.02251e-30			Iqgap2	1414.33	38.1881	0.241247	21.7829	3.37322e-105	8.8203e-103			Rab6b	234.278	0.0231656	0.458249	-11.8535	2.06309e-32	5.25305e-30
Iqgap2	1414.33	5.25505	0.241247	21.7829	3.37322e-105	8.8203e-103				Rab6b	234.278	-5.43187	0.458249	-11.8535	2.06309e-32	5.25305e-30			Mycn	748.932	0.0318547	0.233968	-21.2522	3.14248e-100	8.05585e-98			Gng11	526.099	25.6317	0.395702	11.8267	2.84027e-32	7.09009e-30
Mycn	748.932	-4.97235	0.233968	-21.2522	3.14248e-100	8.05585e-98				Gng11	526.099	4.67985	0.395702	11.8267	2.84027e-32	7.09009e-30			Syne2	4099.06	0.108234	0.152781	-20.9959	7.14517e-98	1.79646e-95			Mmp3	325.549	63.7856	0.507294	11.8179	3.15454e-32	7.72317e-30
Syne2	4099.06	-3.20777	0.152781	-20.9959	7.14517e-98	1.79646e-95				Mmp3	325.549	5.99516	0.507294	11.8179	3.15454e-32	7.72317e-30			Prr15	714.739	0.00540555	0.363663	-20.7097	2.83319e-95	6.98889e-93			Prkar2b	482.022	8.83586	0.266624	11.7895	4.41987e-32	1.04893e-29
Prr15	714.739	-7.53134	0.363663	-20.7097	2.83319e-95	6.98889e-93				Prkar2b	482.022	3.14337	0.266624	11.7895	4.41987e-32	1.04893e-29			Ppfibp2	564.019	0.0209345	0.270062	-20.6544	8.91036e-95	2.1573e-92			Wt1	795.257	0.019074	0.484542	-11.789	4.44915e-32	1.04893e-29
Ppfibp2	564.019	-5.57798	0.270062	-20.6544	8.91036e-95	2.1573e-92				Wt1	795.257	-5.71225	0.484542	-11.789	4.44915e-32	1.04893e-29			Fhl1	3021.13	0.0551105	0.202557	-20.6437	1.11285e-94	2.64535e-92			Bex4	694.604	0.0198637	0.480349	-11.77	5.57025e-32	1.28936e-29
Fhl1	3021.13	-4.18153	0.202557	-20.6437	1.11285e-94	2.64535e-92				Bex4	694.604	-5.65372	0.480349	-11.77	5.57025e-32	1.28936e-29			Jup	3774.44	0.129489	0.144259	-20.443	6.93159e-93	1.61828e-90			Lgals2	272.354	0.013975	0.525913	-11.7149	1.06957e-31	2.43155e-29
Jup	3774.44	-2.9491	0.144259	-20.443	6.93159e-93	1.61828e-90				Lgals2	272.354	-6.16101	0.525913	-11.7149	1.06957e-31	2.43155e-29			Myo5b	614.206	0.00610459	0.361289	-20.3601	3.77569e-92	8.66024e-90			Dhrs3	419.656	0.0535257	0.360899	-11.7031	1.22949e-31	2.74582e-29
Myo5b	614.206	-7.35589	0.361289	-20.3601	3.77569e-92	8.66024e-90				Dhrs3	419.656	-4.22362	0.360899	-11.7031	1.22949e-31	2.74582e-29			Fam46c	493.746	0.0209712	0.274705	-20.2961	1.39124e-91	3.13604e-89			Fuom	280.913	0.00477941	0.658795	-11.7016	1.25095e-31	2.74582e-29
Fam46c	493.746	-5.57545	0.274705	-20.2961	1.39124e-91	3.13604e-89				Fuom	280.913	-7.70895	0.658795	-11.7016	1.25095e-31	2.74582e-29			Rgs10	784.595	0.0723723	0.186736	-20.2875	1.65673e-91	3.6712e-89			Nnat	297.435	0.0381449	0.404706	-11.6439	2.46386e-31	5.3165e-29
Rgs10	784.595	-3.78842	0.186736	-20.2875	1.65673e-91	3.6712e-89				Nnat	297.435	-4.71237	0.404706	-11.6439	2.46386e-31	5.3165e-29			Lrrc1	963.781	0.0923494	0.169546	-20.2703	2.35344e-91	5.12814e-89			Gata6	660.277	0.0814029	0.311871	-11.6034	3.95891e-31	8.40014e-29
Lrrc1	963.781	-3.43675	0.169546	-20.2703	2.35344e-91	5.12814e-89				Gata6	660.277	-3.61878	0.311871	-11.6034	3.95891e-31	8.40014e-29			Baiap2l1	752.37	0.0388617	0.231424	-20.2464	3.82191e-91	8.19142e-89			Arl4d	336.777	0.034868	0.421277	-11.4935	1.42218e-30	2.96815e-28
Baiap2l1	752.37	-4.68551	0.231424	-20.2464	3.82191e-91	8.19142e-89				Arl4d	336.777	-4.84195	0.421277	-11.4935	1.42218e-30	2.96815e-28			Thy1	1570.44	10.1376	0.165386	20.2051	8.83312e-91	1.86265e-88			Map2k6	327.219	23.191	0.394994	11.4824	1.6167e-30	3.31972e-28
Thy1	1570.44	3.34165	0.165386	20.2051	8.83312e-91	1.86265e-88				Map2k6	327.219	4.53549	0.394994	11.4824	1.6167e-30	3.31972e-28			Crip2	1835.71	0.0396597	0.231449	-20.1175	5.18414e-90	1.07583e-87			Foxs1	263.166	0.029947	0.44128	-11.4699	1.86861e-30	3.77608e-28
Crip2	1835.71	-4.65618	0.231449	-20.1175	5.18414e-90	1.07583e-87				Foxs1	263.166	-5.06144	0.44128	-11.4699	1.86861e-30	3.77608e-28			Scel	970.636	0.0145933	0.304701	-20.0148	4.09002e-89	8.35515e-87			Ptgs2	626.226	8.06347	0.263755	11.4174	3.42262e-30	6.80833e-28
Scel	970.636	-6.09855	0.304701	-20.0148	4.09002e-89	8.35515e-87				Ptgs2	626.226	3.0114	0.263755	11.4174	3.42262e-30	6.80833e-28			Fgf7	2781.24	9.54533	0.162907	19.9795	8.30129e-89	1.66971e-86			Sp100	193.421	0.0202109	0.49773	-11.3088	1.18711e-29	2.3251e-27
Fgf7	2781.24	3.2548	0.162907	19.9795	8.30129e-89	1.66971e-86				Sp100	193.421	-5.62873	0.49773	-11.3088	1.18711e-29	2.3251e-27			Smpd3	702.848	0.0128725	0.315142	-19.9262	2.41328e-88	4.78049e-86			Meis2	603.405	0.110674	0.2813	-11.289	1.48641e-29	2.86719e-27
Smpd3	702.848	-6.27957	0.315142	-19.9262	2.41328e-88	4.78049e-86				Meis2	603.405	-3.17561	0.2813	-11.289	1.48641e-29	2.86719e-27			Gucy1a3	553.42	0.0105094	0.330779	-19.8688	7.58049e-88	1.47921e-85			Hspb2	173.885	0.0264645	0.464959	-11.2694	1.85889e-29	3.53217e-27
Gucy1a3	553.42	-6.57217	0.330779	-19.8688	7.58049e-88	1.47921e-85				Hspb2	173.885	-5.2398	0.464959	-11.2694	1.85889e-29	3.53217e-27			Nudt4	5286.44	6.76103	0.139045	19.8299	1.64292e-87	3.15875e-85			Tpd52	1071.67	0.134119	0.257871	-11.2398	2.60016e-29	4.86803e-27
Nudt4	5286.44	2.75724	0.139045	19.8299	1.64292e-87	3.15875e-85				Tpd52	1071.67	-2.89841	0.257871	-11.2398	2.60016e-29	4.86803e-27			Bicd1	1082.76	0.0697943	0.193801	-19.818	2.0825e-87	3.94588e-85			Zcwpw1	189.455	26.7803	0.422171	11.235	2.74467e-29	5.06412e-27
Bicd1	1082.76	-3.84075	0.193801	-19.818	2.0825e-87	3.94588e-85				Zcwpw1	189.455	4.7431	0.422171	11.235	2.74467e-29	5.06412e-27			Ndn	679.898	43.313	0.275413	19.7403	9.72588e-87	1.81652e-84			Ms4a2	323.573	0.00389113	0.715804	-11.1841	4.88027e-29	8.87582e-27
Ndn	679.898	5.43673	0.275413	19.7403	9.72588e-87	1.81652e-84				Ms4a2	323.573	-8.0056	0.715804	-11.1841	4.88027e-29	8.87582e-27			Lrp2	1128.73	0.0401195	0.236025	-19.657	5.03311e-86	9.26801e-84			Cth	872.431	6.46303	0.240815	11.1796	5.13364e-29	9.20513e-27
Lrp2	1128.73	-4.63955	0.236025	-19.657	5.03311e-86	9.26801e-84				Cth	872.431	2.69221	0.240815	11.1796	5.13364e-29	9.20513e-27			Gga2	2483.84	0.18778	0.123107	-19.5999	1.54996e-85	2.81447e-83			Baiap2l1	210.759	0.0333137	0.440774	-11.1344	8.53487e-29	1.50913e-26
Gga2	2483.84	-2.41288	0.123107	-19.5999	1.54996e-85	2.81447e-83				Baiap2l1	210.759	-4.90774	0.440774	-11.1344	8.53487e-29	1.50913e-26			Ppl	581.976	0.0197736	0.288816	-19.5982	1.60058e-85	2.86657e-83			Ttc9	243.621	0.0104585	0.59123	-11.128	9.17037e-29	1.59929e-26
Ppl	581.976	-5.66028	0.288816	-19.5982	1.60058e-85	2.86657e-83				Ttc9	243.621	-6.57919	0.59123	-11.128	9.17037e-29	1.59929e-26			Actg2	1225.2	0.0447828	0.228938	-19.5726	2.64854e-85	4.67932e-83			Pawr	733.916	0.123384	0.273049	-11.0558	2.05445e-28	3.53449e-26
Actg2	1225.2	-4.48091	0.228938	-19.5726	2.64854e-85	4.67932e-83				Pawr	733.916	-3.01878	0.273049	-11.0558	2.05445e-28	3.53449e-26			Pdlim4	476.425	0.0315915	0.255879	-19.4792	1.64689e-84	2.87087e-82			Rcan2	787.966	0.125705	0.271072	-11.0372	2.52696e-28	4.28943e-26
Pdlim4	476.425	-4.98432	0.255879	-19.4792	1.64689e-84	2.87087e-82				Rcan2	787.966	-2.99189	0.271072	-11.0372	2.52696e-28	4.28943e-26			Fry	549.94	0.00685076	0.369254	-19.4704	1.95853e-84	3.36919e-82			Bicd1	282.928	0.06158	0.364435	-11.0346	2.60195e-28	4.35861e-26
Fry	549.94	-7.18952	0.369254	-19.4704	1.95853e-84	3.36919e-82				Bicd1	282.928	-4.0214	0.364435	-11.0346	2.60195e-28	4.35861e-26			Shroom3	1198.49	0.0567262	0.213146	-19.4226	4.97395e-84	8.44538e-82			Rbpms	1332.93	0.135663	0.262759	-10.9679	5.45407e-28	9.01764e-26
Shroom3	1198.49	-4.13984	0.213146	-19.4226	4.97395e-84	8.44538e-82				Rbpms	1332.93	-2.8819	0.262759	-10.9679	5.45407e-28	9.01764e-26			Upk1b	574.967	0.0162137	0.306617	-19.3943	8.61439e-84	1.4439e-81			Ildr2	189.037	0.0109256	0.596366	-10.9264	8.61904e-28	1.40678e-25
Upk1b	574.967	-5.94664	0.306617	-19.3943	8.61439e-84	1.4439e-81				Ildr2	189.037	-6.51614	0.596366	-10.9264	8.61904e-28	1.40678e-25			Srgap1	1157.56	0.106036	0.167082	-19.376	1.23105e-83	2.03732e-81			Raph1	1161.36	0.118865	0.281522	-10.9143	9.85353e-28	1.58792e-25
Srgap1	1157.56	-3.23737	0.167082	-19.376	1.23105e-83	2.03732e-81				Raph1	1161.36	-3.0726	0.281522	-10.9143	9.85353e-28	1.58792e-25			Cd2ap	7460.72	0.209639	0.117873	-19.1225	1.64046e-81	2.68092e-79			Gcnt1	242.331	0.0299814	0.463989	-10.905	1.09142e-27	1.73687e-25
Cd2ap	7460.72	-2.25402	0.117873	-19.1225	1.64046e-81	2.68092e-79				Gcnt1	242.331	-5.05979	0.463989	-10.905	1.09142e-27	1.73687e-25			Sgk3	487.585	0.0252605	0.277708	-19.1099	2.08974e-81	3.373e-79			9930111J21Rik2	701.293	0.0826983	0.331006	-10.8639	1.7134e-27	2.693e-25
Sgk3	487.585	-5.30697	0.277708	-19.1099	2.08974e-81	3.373e-79				9930111J21Rik2	701.293	-3.596	0.331006	-10.8639	1.7134e-27	2.693e-25			Sh2d4a	576.3	0.0160552	0.312013	-19.1044	2.32206e-81	3.70226e-79			Prr15	1077.63	0.000370445	1.04938	-10.8621	1.74675e-27	2.71194e-25
Sh2d4a	576.3	-5.96082	0.312013	-19.1044	2.32206e-81	3.70226e-79				Prr15	1077.63	-11.3985	1.04938	-10.8621	1.74675e-27	2.71194e-25			Plxna4	557.652	0.00922818	0.354265	-19.081	3.63046e-81	5.71863e-79			Spsb1	377.754	0.0940843	0.314724	-10.8346	2.36011e-27	3.62007e-25
Plxna4	557.652	-6.75974	0.354265	-19.081	3.63046e-81	5.71863e-79				Spsb1	377.754	-3.4099	0.314724	-10.8346	2.36011e-27	3.62007e-25			Il1rl1	1327.72	91.0068	0.34299	18.974	2.7972e-80	4.35364e-78			Csdc2	207.517	0.0425836	0.422239	-10.7843	4.08343e-27	6.18882e-25
Il1rl1	1327.72	6.5079	0.34299	18.974	2.7972e-80	4.35364e-78				Csdc2	207.517	-4.55356	0.422239	-10.7843	4.08343e-27	6.18882e-25			Hid1	429.861	0.0239052	0.284788	-18.9142	8.71692e-80	1.34077e-77			Rab3b	201.819	0.0221235	0.510164	-10.7775	4.39819e-27	6.58745e-25
Hid1	429.861	-5.38653	0.284788	-18.9142	8.71692e-80	1.34077e-77				Rab3b	201.819	-5.49828	0.510164	-10.7775	4.39819e-27	6.58745e-25			Prex2	822.314	0.0755276	0.201941	-18.4552	4.73832e-76	7.20334e-74			Ifi27	1580.94	6.33174	0.247744	10.7474	6.09669e-27	9.02523e-25
Prex2	822.314	-3.72685	0.201941	-18.4552	4.73832e-76	7.20334e-74				Ifi27	1580.94	2.6626	0.247744	10.7474	6.09669e-27	9.02523e-25			Rbpms	2103.31	0.122128	0.164452	-18.4464	5.57678e-76	8.38055e-74			Zbtb8a	260.063	0.0624932	0.373285	-10.7161	8.55451e-27	1.25181e-24
Rbpms	2103.31	-3.03354	0.164452	-18.4464	5.57678e-76	8.38055e-74				Zbtb8a	260.063	-4.00016	0.373285	-10.7161	8.55451e-27	1.25181e-24			Bex4	519.508	0.0391949	0.254298	-18.3768	2.014e-75	2.99216e-73			Smpd3	201.249	0.0170628	0.548765	-10.7022	9.93644e-27	1.43751e-24
Bex4	519.508	-4.67319	0.254298	-18.3768	2.014e-75	2.99216e-73				Smpd3	201.249	-5.873	0.548765	-10.7022	9.93644e-27	1.43751e-24			Dsp	499.857	0.010959	0.355769	-18.3033	7.78845e-75	1.14411e-72			Cryab	6798.3	0.142007	0.263241	-10.6973	1.04802e-26	1.48477e-24
Dsp	499.857	-6.51174	0.355769	-18.3033	7.78845e-75	1.14411e-72				Cryab	6798.3	-2.81597	0.263241	-10.6973	1.04802e-26	1.48477e-24			Zbtb8b	501.203	0.00998921	0.36318	-18.2978	8.60895e-75	1.25059e-72			Sgk3	202.83	0.0137372	0.578264	-10.6971	1.04964e-26	1.48477e-24
Zbtb8b	501.203	-6.64541	0.36318	-18.2978	8.60895e-75	1.25059e-72				Sgk3	202.83	-6.18577	0.578264	-10.6971	1.04964e-26	1.48477e-24			Arhgap44	580.545	0.0823869	0.197011	-18.2804	1.18488e-74	1.70232e-72			Gm2115	339.238	11.56	0.332561	10.6178	2.46275e-26	3.44541e-24
Arhgap44	580.545	-3.60144	0.197011	-18.2804	1.18488e-74	1.70232e-72				Gm2115	339.238	3.53107	0.332561	10.6178	2.46275e-26	3.44541e-24			F11r	577.345	0.0409258	0.252442	-18.265	1.57253e-74	2.23471e-72			Igfbp6	660.596	0.0883817	0.329956	-10.6078	2.74087e-26	3.79282e-24
F11r	577.345	-4.61084	0.252442	-18.265	1.57253e-74	2.23471e-72				Igfbp6	660.596	-3.50011	0.329956	-10.6078	2.74087e-26	3.79282e-24			Smtnl2	440.903	0.0247676	0.292404	-18.2467	2.19934e-74	3.09185e-72			Kctd1	354.71	0.0789646	0.347139	-10.551	5.02797e-26	6.88292e-24
Smtnl2	440.903	-5.3354	0.292404	-18.2467	2.19934e-74	3.09185e-72				Kctd1	354.71	-3.66265	0.347139	-10.551	5.02797e-26	6.88292e-24			Gtpbp10	468.81	0.0133332	0.341684	-18.2298	2.99348e-74	4.16349e-72			Sema3d	213.233	0.023318	0.515025	-10.5284	6.38801e-26	8.65167e-24
Gtpbp10	468.81	-6.22883	0.341684	-18.2298	2.99348e-74	4.16349e-72				Sema3d	213.233	-5.42242	0.515025	-10.5284	6.38801e-26	8.65167e-24			Tubb2b	2408.1	0.204418	0.126617	-18.0892	3.87754e-73	5.33632e-71			Stk39	778.736	0.0612669	0.384031	-10.4907	9.53247e-26	1.27745e-23
Tubb2b	2408.1	-2.2904	0.126617	-18.0892	3.87754e-73	5.33632e-71				Stk39	778.736	-4.02875	0.384031	-10.4907	9.53247e-26	1.27745e-23			Arl4d	391.194	0.0269944	0.28834	-18.0731	5.19336e-73	7.0727e-71			Pstpip1	205.948	0.0294672	0.486183	-10.4585	1.33961e-25	1.77652e-23
Arl4d	391.194	-5.21119	0.28834	-18.0731	5.19336e-73	7.0727e-71				Pstpip1	205.948	-5.08475	0.486183	-10.4585	1.33961e-25	1.77652e-23			Rrm1	15604.7	0.24899	0.11138	-18.0089	1.65871e-72	2.23566e-70			Etl4	224.138	0.0499959	0.414189	-10.435	1.71703e-25	2.25355e-23
Rrm1	15604.7	-2.00584	0.11138	-18.0089	1.65871e-72	2.23566e-70				Etl4	224.138	-4.32205	0.414189	-10.435	1.71703e-25	2.25355e-23			Tcf4	5565.15	7.36994	0.160099	17.9992	1.9773e-72	2.63788e-70			Tcf4	927.903	6.45421	0.257873	10.4324	1.76315e-25	2.29047e-23
Tcf4	5565.15	2.88165	0.160099	17.9992	1.9773e-72	2.63788e-70				Tcf4	927.903	2.69024	0.257873	10.4324	1.76315e-25	2.29047e-23			Slfn9	1283.36	9.50389	0.180562	17.9912	2.28485e-72	3.01739e-70			Tmc4	189.864	0.0186903	0.55069	-10.4261	1.88403e-25	2.42279e-23
Slfn9	1283.36	3.24852	0.180562	17.9912	2.28485e-72	3.01739e-70				Tmc4	189.864	-5.74157	0.55069	-10.4261	1.88403e-25	2.42279e-23			Lrrn4	470.85	0.0102354	0.368513	-17.9377	5.9859e-72	7.82597e-70			Mbnl3	995.207	0.169698	0.245596	-10.4194	2.02298e-25	2.57546e-23
Lrrn4	470.85	-6.61028	0.368513	-17.9377	5.9859e-72	7.82597e-70				Mbnl3	995.207	-2.55896	0.245596	-10.4194	2.02298e-25	2.57546e-23			Shox2	1035.26	9.44451	0.180611	17.9362	6.1531e-72	7.96491e-70			Hdgfrp3	358.06	0.0465887	0.424917	-10.4112	2.20522e-25	2.77968e-23
Shox2	1035.26	3.23948	0.180611	17.9362	6.1531e-72	7.96491e-70				Hdgfrp3	358.06	-4.42388	0.424917	-10.4112	2.20522e-25	2.77968e-23			Usp53	1251.55	0.172739	0.141264	-17.9334	6.47564e-72	8.30025e-70			Tpk1	384.236	0.10505	0.314625	-10.3325	5.02489e-25	6.27175e-23
Usp53	1251.55	-2.53333	0.141264	-17.9334	6.47564e-72	8.30025e-70				Tpk1	384.236	-3.25086	0.314625	-10.3325	5.02489e-25	6.27175e-23			Zfpm1	513.453	0.0584939	0.229149	-17.8729	1.9167e-71	2.43291e-69			Gabarapl1	4181.43	0.192748	0.230127	-10.3213	5.64569e-25	6.97818e-23
Zfpm1	513.453	-4.09557	0.229149	-17.8729	1.9167e-71	2.43291e-69				Gabarapl1	4181.43	-2.37521	0.230127	-10.3213	5.64569e-25	6.97818e-23			Map3k9	383.263	0.0154812	0.336928	-17.8476	3.01845e-71	3.79454e-69			Dbndd2	1511.33	0.141658	0.27418	-10.2834	8.36807e-25	1.02436e-22
Map3k9	383.263	-6.01334	0.336928	-17.8476	3.01845e-71	3.79454e-69				Dbndd2	1511.33	-2.81952	0.27418	-10.2834	8.36807e-25	1.02436e-22			Tep1	381.254	0.0145701	0.34262	-17.8064	6.29844e-71	7.84246e-69			Hmga2-ps1	134.654	32.9908	0.491432	10.2639	1.02527e-24	1.24311e-22
Tep1	381.254	-6.10085	0.34262	-17.8064	6.29844e-71	7.84246e-69				Hmga2-ps1	134.654	5.04399	0.491432	10.2639	1.02527e-24	1.24311e-22			Gpm6a	501.722	0.010274	0.371367	-17.7853	9.18987e-71	1.13347e-68			Zfpm1	347.596	0.0573473	0.402897	-10.2362	1.36489e-24	1.63928e-22
Gpm6a	501.722	-6.60486	0.371367	-17.7853	9.18987e-71	1.13347e-68				Zfpm1	347.596	-4.12413	0.402897	-10.2362	1.36489e-24	1.63928e-22			Etv1	520.797	25.9639	0.264858	17.7395	2.07916e-70	2.54046e-68			Fez1	570.841	8.0523	0.294176	10.2299	1.45622e-24	1.73263e-22
Etv1	520.797	4.69843	0.264858	17.7395	2.07916e-70	2.54046e-68				Fez1	570.841	3.0094	0.294176	10.2299	1.45622e-24	1.73263e-22			Plce1	1337.11	0.0438583	0.254303	-17.7387	2.1077e-70	2.55148e-68			Angptl7	158.817	0.0179521	0.568833	-10.1958	2.07035e-24	2.44052e-22
Plce1	1337.11	-4.51101	0.254303	-17.7387	2.1077e-70	2.55148e-68				Angptl7	158.817	-5.79971	0.568833	-10.1958	2.07035e-24	2.44052e-22			Gcnt1	419.676	0.0174642	0.329822	-17.7049	3.84549e-70	4.61247e-68			Gng2	668.478	11.0044	0.339992	10.1767	2.51888e-24	2.94201e-22
Gcnt1	419.676	-5.83946	0.329822	-17.7049	3.84549e-70	4.61247e-68				Gng2	668.478	3.46001	0.339992	10.1767	2.51888e-24	2.94201e-22			Ptk2b	2172.77	0.149347	0.155577	-17.6328	1.38025e-69	1.64049e-67			Cd55	501.876	0.130945	0.288256	-10.1749	2.56753e-24	2.97156e-22
Ptk2b	2172.77	-2.74326	0.155577	-17.6328	1.38025e-69	1.64049e-67				Cd55	501.876	-2.93296	0.288256	-10.1749	2.56753e-24	2.97156e-22			Rab6b	886.68	0.0474379	0.250408	-17.5626	4.76211e-69	5.609e-67			Cobll1	442.049	0.0860958	0.348434	-10.1538	3.18824e-24	3.65671e-22
Rab6b	886.68	-4.39782	0.250408	-17.5626	4.76211e-69	5.609e-67				Cobll1	442.049	-3.53791	0.348434	-10.1538	3.18824e-24	3.65671e-22			Irs1	2978.63	4.58869	0.125384	17.5309	8.33131e-69	9.72532e-67			Rps15a-ps4	504.928	23.2286	0.449035	10.1057	5.21027e-24	5.92249e-22
Irs1	2978.63	2.19808	0.125384	17.5309	8.33131e-69	9.72532e-67				Rps15a-ps4	504.928	4.53783	0.449035	10.1057	5.21027e-24	5.92249e-22			Pmaip1	1696.29	0.108968	0.183219	-17.4546	3.1758e-68	3.67437e-66			Ptx3	733.879	24.3753	0.456162	10.1002	5.51063e-24	6.20848e-22
Pmaip1	1696.29	-3.19802	0.183219	-17.4546	3.1758e-68	3.67437e-66				Ptx3	733.879	4.60735	0.456162	10.1002	5.51063e-24	6.20848e-22			Sorbs1	584.464	0.097646	0.193537	-17.3419	2.27225e-67	2.60592e-65			Cdh3	183.774	0.0479119	0.436391	-10.0448	9.68194e-24	1.08124e-21
Sorbs1	584.464	-3.35629	0.193537	-17.3419	2.27225e-67	2.60592e-65				Cdh3	183.774	-4.38347	0.436391	-10.0448	9.68194e-24	1.08124e-21			Spsb1	914.805	0.120079	0.176568	-17.3188	3.39471e-67	3.85935e-65			Maf	346.603	0.0475123	0.440545	-9.97754	1.91142e-23	2.11602e-21
Spsb1	914.805	-3.05794	0.176568	-17.3188	3.39471e-67	3.85935e-65				Maf	346.603	-4.39555	0.440545	-9.97754	1.91142e-23	2.11602e-21			Arhgef26	402.444	0.0292416	0.297378	-17.1359	8.01237e-66	9.03049e-64			Gsto1	17044.6	5.6109	0.251288	9.90192	4.08357e-23	4.48172e-21
Arhgef26	402.444	-5.09583	0.297378	-17.1359	8.01237e-66	9.03049e-64				Gsto1	17044.6	2.48823	0.251288	9.90192	4.08357e-23	4.48172e-21			Ifrd1	2577.94	4.27449	0.12234	17.1305	8.78441e-66	9.81601e-64			Mgst3	500.452	7.8903	0.302383	9.8553	6.50204e-23	7.07499e-21
Ifrd1	2577.94	2.09575	0.12234	17.1305	8.78441e-66	9.81601e-64				Mgst3	500.452	2.98008	0.302383	9.8553	6.50204e-23	7.07499e-21			Ank3	1565.8	6.37617	0.156105	17.1211	1.03325e-65	1.1448e-63			Mcpt8	768.838	1596.33	1.07992	9.85309	6.64676e-23	7.17118e-21
Ank3	1565.8	2.67269	0.156105	17.1211	1.03325e-65	1.1448e-63				Mcpt8	768.838	10.6405	1.07992	9.85309	6.64676e-23	7.17118e-21			Meis2	1624.78	0.188148	0.140856	-17.1101	1.24722e-65	1.37026e-63			Nudt4	2852.52	4.23379	0.212081	9.81678	9.53366e-23	1.01994e-20
Meis2	1624.78	-2.41006	0.140856	-17.1101	1.24722e-65	1.37026e-63				Nudt4	2852.52	2.08195	0.212081	9.81678	9.53366e-23	1.01994e-20			Spry4	1684.84	6.53241	0.159641	16.9607	1.60444e-64	1.74804e-62			Crip1	9927.73	0.00448029	0.796373	-9.79716	1.15793e-22	1.22847e-20
Spry4	1684.84	2.70762	0.159641	16.9607	1.60444e-64	1.74804e-62				Crip1	9927.73	-7.80219	0.796373	-9.79716	1.15793e-22	1.22847e-20			Rasa1	5961.39	4.48757	0.127854	16.9407	2.25263e-64	2.43396e-62			Slc39a8	271.441	0.106338	0.330366	-9.78696	1.28093e-22	1.34773e-20
Rasa1	5961.39	2.16593	0.127854	16.9407	2.25263e-64	2.43396e-62				Slc39a8	271.441	-3.23328	0.330366	-9.78696	1.28093e-22	1.34773e-20			Llgl2	442.405	0.0564109	0.245107	-16.9227	3.0582e-64	3.27729e-62			Mnda	1195.8	8.49821	0.316026	9.76869	1.53429e-22	1.60107e-20
Llgl2	442.405	-4.14788	0.245107	-16.9227	3.0582e-64	3.27729e-62				Mnda	1195.8	3.08716	0.316026	9.76869	1.53429e-22	1.60107e-20			Jph2	378.6	0.00814768	0.410284	-16.9136	3.57057e-64	3.79526e-62			Adh7	542.035	9.27405	0.330616	9.71882	2.5067e-22	2.59453e-20
Jph2	378.6	-6.93939	0.410284	-16.9136	3.57057e-64	3.79526e-62				Adh7	542.035	3.2132	0.330616	9.71882	2.5067e-22	2.59453e-20			Apbb1ip	2698.29	6.38213	0.158112	16.9123	3.64998e-64	3.84837e-62			Cd2ap	2478.49	0.190373	0.246756	-9.69822	3.06812e-22	3.15002e-20
Apbb1ip	2698.29	2.67404	0.158112	16.9123	3.64998e-64	3.84837e-62				Cd2ap	2478.49	-2.3931	0.246756	-9.69822	3.06812e-22	3.15002e-20			Snta1	580.683	0.121408	0.180973	-16.8095	2.07948e-63	2.17497e-61			Stambpl1	754.769	6.49875	0.279968	9.64455	5.18396e-22	5.27976e-20
Snta1	580.683	-3.04207	0.180973	-16.8095	2.07948e-63	2.17497e-61				Stambpl1	754.769	2.70016	0.279968	9.64455	5.18396e-22	5.27976e-20			Plekhb2	1850.34	0.222068	0.129211	-16.8014	2.38546e-63	2.4752e-61			Gca	290.037	0.104202	0.338431	-9.64022	5.40714e-22	5.46335e-20
Plekhb2	1850.34	-2.17093	0.129211	-16.8014	2.38546e-63	2.4752e-61				Gca	290.037	-3.26255	0.338431	-9.64022	5.40714e-22	5.46335e-20			Akr1c14	1085.73	0.0721334	0.226931	-16.7152	1.01589e-62	1.04581e-60			Mras	1143.93	0.193856	0.245634	-9.63606	5.63059e-22	5.64433e-20
Akr1c14	1085.73	-3.79319	0.226931	-16.7152	1.01589e-62	1.04581e-60				Mras	1143.93	-2.36694	0.245634	-9.63606	5.63059e-22	5.64433e-20			Hdgfrp3	596.103	0.0816652	0.216326	-16.7069	1.16786e-62	1.19286e-60			Atp1b1	293.731	0.064812	0.410309	-9.62104	6.51683e-22	6.4817e-20
Hdgfrp3	596.103	-3.61414	0.216326	-16.7069	1.16786e-62	1.19286e-60				Atp1b1	293.731	-3.9476	0.410309	-9.62104	6.51683e-22	6.4817e-20			Eml2	410.265	0.00497696	0.460218	-16.6237	4.69607e-62	4.75941e-60			Jam2	144.22	0.0366869	0.497257	-9.5898	8.82581e-22	8.71018e-20
Eml2	410.265	-7.65052	0.460218	-16.6237	4.69607e-62	4.75941e-60				Jam2	144.22	-4.76859	0.497257	-9.5898	8.82581e-22	8.71018e-20			Tdrp	353.515	0.043615	0.272131	-16.6061	6.29535e-62	6.33119e-60			Sh2d4a	148.841	0.0356426	0.503775	-9.54841	1.31708e-21	1.28983e-19
Tdrp	353.515	-4.51903	0.272131	-16.6061	6.29535e-62	6.33119e-60				Sh2d4a	148.841	-4.81025	0.503775	-9.54841	1.31708e-21	1.28983e-19			Sox6	398.745	0.00559485	0.451099	-16.5854	8.88032e-62	8.86269e-60			Arhgap44	169.505	0.0764653	0.391005	-9.48594	2.40216e-21	2.3345e-19
Sox6	398.745	-7.48168	0.451099	-16.5854	8.88032e-62	8.86269e-60				Arhgap44	169.505	-3.70905	0.391005	-9.48594	2.40216e-21	2.3345e-19			Atp1b1	452.048	0.0684926	0.233245	-16.583	9.24175e-62	9.15353e-60			Rgs10	2233.52	0.0787038	0.387355	-9.46785	2.8567e-21	2.7552e-19
Atp1b1	452.048	-3.86791	0.233245	-16.583	9.24175e-62	9.15353e-60				Rgs10	2233.52	-3.66742	0.387355	-9.46785	2.8567e-21	2.7552e-19			Wipf1	1301.29	6.31829	0.161192	16.4992	3.71952e-61	3.65632e-59			Lrrc1	296.135	0.0788113	0.388438	-9.4364	3.85815e-21	3.69309e-19
Wipf1	1301.29	2.65953	0.161192	16.4992	3.71952e-61	3.65632e-59				Lrrc1	296.135	-3.66545	0.388438	-9.4364	3.85815e-21	3.69309e-19			Arhgef40	1909.02	6.83988	0.168375	16.4749	5.55349e-61	5.41838e-59			Stard10	539.726	0.06709	0.415236	-9.38684	6.18264e-21	5.87397e-19
Arhgef40	1909.02	2.77397	0.168375	16.4749	5.55349e-61	5.41838e-59				Stard10	539.726	-3.89776	0.415236	-9.38684	6.18264e-21	5.87397e-19			Akap12	5750.08	0.204032	0.139864	-16.3955	2.05938e-60	1.99439e-58			5830416P10Rik	114.108	0.0216523	0.592202	-9.33691	9.91892e-21	9.28513e-19
Akap12	5750.08	-2.29314	0.139864	-16.3955	2.05938e-60	1.99439e-58				5830416P10Rik	114.108	-5.52934	0.592202	-9.33691	9.91892e-21	9.28513e-19			Hmga1	2611.65	4.6771	0.135842	16.3839	2.49313e-60	2.3967e-58			Slc1a3	412.11	16.2954	0.431229	9.33703	9.90745e-21	9.28513e-19
Hmga1	2611.65	2.22562	0.135842	16.3839	2.49313e-60	2.3967e-58				Slc1a3	412.11	4.02639	0.431229	9.33703	9.90745e-21	9.28513e-19			Ppp2r2b	292.762	0.0248988	0.325415	-16.3723	3.01721e-60	2.87935e-58			Plekha7	125.539	0.0285429	0.550526	-9.31968	1.1669e-20	1.08437e-18
Ppp2r2b	292.762	-5.32778	0.325415	-16.3723	3.01721e-60	2.87935e-58				Plekha7	125.539	-5.13072	0.550526	-9.31968	1.1669e-20	1.08437e-18			Cdkn1c	520.203	60.2439	0.361581	16.3525	4.17565e-60	3.95597e-58			Mycn	178.018	0.0193358	0.611073	-9.31571	1.21135e-20	1.11751e-18
Cdkn1c	520.203	5.91274	0.361581	16.3525	4.17565e-60	3.95597e-58				Mycn	178.018	-5.69258	0.611073	-9.31571	1.21135e-20	1.11751e-18			Mcts2	377.464	0.0587393	0.250506	-16.3251	6.54578e-60	6.1568e-58			Plxna4	136.823	0.0134084	0.66998	-9.28493	1.61815e-20	1.47786e-18
Mcts2	377.464	-4.08953	0.250506	-16.3251	6.54578e-60	6.1568e-58				Plxna4	136.823	-6.22072	0.66998	-9.28493	1.61815e-20	1.47786e-18			Atp6v0d1	2214.03	0.239294	0.126523	-16.3065	8.87679e-60	8.28965e-58			Sh3rf2	118.367	0.0199097	0.608584	-9.28447	1.62517e-20	1.47786e-18
Atp6v0d1	2214.03	-2.06314	0.126523	-16.3065	8.87679e-60	8.28965e-58				Sh3rf2	118.367	-5.65038	0.608584	-9.28447	1.62517e-20	1.47786e-18			Aldh1a1	14708.6	0.0114061	0.395822	-16.3054	9.02838e-60	8.37142e-58			Mtus1	633.015	0.163041	0.282148	-9.2742	1.78952e-20	1.61161e-18
Aldh1a1	14708.6	-6.45405	0.395822	-16.3054	9.02838e-60	8.37142e-58				Mtus1	633.015	-2.6167	0.282148	-9.2742	1.78952e-20	1.61161e-18			Ccdc88c	300.341	0.0482028	0.268613	-16.2864	1.23312e-59	1.13534e-57			Pmaip1	950.975	0.0745252	0.403951	-9.27372	1.79757e-20	1.61161e-18
Ccdc88c	300.341	-4.37474	0.268613	-16.2864	1.23312e-59	1.13534e-57				Pmaip1	950.975	-3.74613	0.403951	-9.27372	1.79757e-20	1.61161e-18			Gata4	342.462	0.0588523	0.251736	-16.2343	2.88544e-59	2.63806e-57			Fmo2	124.734	0.014963	0.656862	-9.22943	2.72074e-20	2.42222e-18
Gata4	342.462	-4.08676	0.251736	-16.2343	2.88544e-59	2.63806e-57				Fmo2	124.734	-6.06246	0.656862	-9.22943	2.72074e-20	2.42222e-18			Gsto1	7079.47	4.8067	0.139689	16.2149	3.95498e-59	3.59079e-57			Fras1	117.125	0.0344037	0.529006	-9.18948	3.94743e-20	3.48992e-18
Gsto1	7079.47	2.26505	0.139689	16.2149	3.95498e-59	3.59079e-57				Fras1	117.125	-4.86129	0.529006	-9.18948	3.94743e-20	3.48992e-18			Dnm1	1900.47	5.16388	0.146099	16.2113	4.19837e-59	3.78549e-57			Actg2	611.302	0.0454337	0.485461	-9.18734	4.02672e-20	3.53546e-18
Dnm1	1900.47	2.36846	0.146099	16.2113	4.19837e-59	3.78549e-57				Actg2	611.302	-4.46009	0.485461	-9.18734	4.02672e-20	3.53546e-18			Rasgrp3	647.031	0.0937997	0.210902	-16.1889	6.04065e-59	5.40928e-57			1010001N08Rik	128.926	0.0198718	0.615747	-9.18094	4.27345e-20	3.72639e-18
Rasgrp3	647.031	-3.41427	0.210902	-16.1889	6.04065e-59	5.40928e-57				1010001N08Rik	128.926	-5.65314	0.615747	-9.18094	4.27345e-20	3.72639e-18			Nup62cl	429.745	0.0190348	0.353219	-16.1804	6.93801e-59	6.17058e-57			Klf9	317.481	0.130183	0.320482	-9.178	4.39161e-20	3.80337e-18
Nup62cl	429.745	-5.71522	0.353219	-16.1804	6.93801e-59	6.17058e-57				Klf9	317.481	-2.94138	0.320482	-9.178	4.39161e-20	3.80337e-18			Csdc2	533.761	0.0626676	0.24752	-16.1447	1.23719e-58	1.0929e-56			2310030G06Rik	419.705	0.00121216	1.05572	-9.17689	4.43735e-20	3.81702e-18
Csdc2	533.761	-3.99614	0.24752	-16.1447	1.23719e-58	1.0929e-56				2310030G06Rik	419.705	-9.68821	1.05572	-9.17689	4.43735e-20	3.81702e-18			Card10	676.681	0.0982452	0.208137	-16.083	3.35495e-58	2.9438e-56			Klhl13	169.014	0.0683879	0.425251	-9.10078	8.96857e-20	7.66301e-18
Card10	676.681	-3.34747	0.208137	-16.083	3.35495e-58	2.9438e-56				Klhl13	169.014	-3.87012	0.425251	-9.10078	8.96857e-20	7.66301e-18			Rab3il1	482.591	10.8015	0.213932	16.0479	5.91228e-58	5.15314e-56			Nipsnap1	302.155	0.124975	0.330068	-9.08993	9.91056e-20	8.41142e-18
Rab3il1	482.591	3.43316	0.213932	16.0479	5.91228e-58	5.15314e-56				Nipsnap1	302.155	-3.00029	0.330068	-9.08993	9.91056e-20	8.41142e-18			Vav2	829.879	0.177058	0.155741	-16.0376	6.98059e-58	6.04399e-56			Upk3b	1089.95	0.00281758	0.932045	-9.08897	9.9983e-20	8.42969e-18
Vav2	829.879	-2.49771	0.155741	-16.0376	6.98059e-58	6.04399e-56				Upk3b	1089.95	-8.47133	0.932045	-9.08897	9.9983e-20	8.42969e-18			Add3	2140.43	0.216753	0.13769	-16.0206	9.17134e-58	7.88856e-56			2810047C21Rik1	125.778	0.0127375	0.693772	-9.07326	1.15504e-19	9.61103e-18
Add3	2140.43	-2.20588	0.13769	-16.0206	9.17134e-58	7.88856e-56				2810047C21Rik1	125.778	-6.29477	0.693772	-9.07326	1.15504e-19	9.61103e-18			Bdh1	370.612	0.0343075	0.303987	-16.0051	1.17739e-57	1.00609e-55			Crabp2	328.817	15.5983	0.436806	9.07341	1.15351e-19	9.61103e-18
Bdh1	370.612	-4.86533	0.303987	-16.0051	1.17739e-57	1.00609e-55				Crabp2	328.817	3.96332	0.436806	9.07341	1.15351e-19	9.61103e-18			Zbtb7c	287.146	0.0442179	0.281164	-16.0021	1.23491e-57	1.04839e-55			Rnf128	138.209	0.0391269	0.515652	-9.06755	1.21728e-19	1.00631e-17
Zbtb7c	287.146	-4.49923	0.281164	-16.0021	1.23491e-57	1.04839e-55				Rnf128	138.209	-4.6757	0.515652	-9.06755	1.21728e-19	1.00631e-17			Adam22	336.591	0.0327136	0.308939	-15.9707	2.04568e-57	1.7255e-55			Ucp2	218.533	0.0351591	0.534157	-9.04221	1.53538e-19	1.2611e-17
Adam22	336.591	-4.93396	0.308939	-15.9707	2.04568e-57	1.7255e-55				Ucp2	218.533	-4.82996	0.534157	-9.04221	1.53538e-19	1.2611e-17			Sox11	1657.02	6.4534	0.168856	15.9311	3.8581e-57	3.23339e-55			Tec	233.215	0.0530741	0.46941	-9.02377	1.81729e-19	1.48307e-17
Sox11	1657.02	2.69006	0.168856	15.9311	3.8581e-57	3.23339e-55				Tec	233.215	-4.23585	0.46941	-9.02377	1.81729e-19	1.48307e-17			Arhgap1	5867.37	0.238391	0.13017	-15.8916	7.25118e-57	6.03834e-55			Bmp4	748.8	0.118944	0.341003	-9.00767	2.10475e-19	1.70672e-17
Arhgap1	5867.37	-2.0686	0.13017	-15.8916	7.25118e-57	6.03834e-55				Bmp4	748.8	-3.07164	0.341003	-9.00767	2.10475e-19	1.70672e-17			Rora	1187.68	8.02767	0.189141	15.8875	7.73612e-57	6.40139e-55			Ptgs2os	108.625	24.1806	0.511135	8.99133	2.44267e-19	1.9682e-17
Rora	1187.68	3.00498	0.189141	15.8875	7.73612e-57	6.40139e-55				Ptgs2os	108.625	4.59578	0.511135	8.99133	2.44267e-19	1.9682e-17			Tec	413.158	0.0733633	0.238098	-15.8288	1.96992e-56	1.61979e-54			Gsta3	1127.73	0.000102286	1.47644	-8.97776	2.76325e-19	2.21252e-17
Tec	413.158	-3.7688	0.238098	-15.8288	1.96992e-56	1.61979e-54				Gsta3	1127.73	-13.2551	1.47644	-8.97776	2.76325e-19	2.21252e-17			Kalrn	1105.54	0.188259	0.15232	-15.8168	2.38411e-56	1.94812e-54			Srgap1	236.865	0.0813891	0.404214	-8.95323	3.45225e-19	2.74691e-17
Kalrn	1105.54	-2.40921	0.15232	-15.8168	2.38411e-56	1.94812e-54				Srgap1	236.865	-3.61902	0.404214	-8.95323	3.45225e-19	2.74691e-17			Sp100	533.392	0.0270616	0.329562	-15.8016	3.03175e-56	2.46194e-54			Stk26	350.469	0.00143594	1.05706	-8.93404	4.10727e-19	3.24781e-17
Sp100	533.392	-5.20761	0.329562	-15.8016	3.03175e-56	2.46194e-54				Stk26	350.469	-9.44379	1.05706	-8.93404	4.10727e-19	3.24781e-17			Cdc42bpg	387.085	0.0489092	0.276524	-15.7445	7.48647e-56	6.04186e-54			Apbb1ip	198.157	12.3403	0.407571	8.8949	5.84737e-19	4.59524e-17
Cdc42bpg	387.085	-4.35375	0.276524	-15.7445	7.48647e-56	6.04186e-54				Apbb1ip	198.157	3.6253	0.407571	8.8949	5.84737e-19	4.59524e-17			Frmd4b	3131.59	0.0112195	0.412404	-15.7075	1.34379e-55	1.07783e-53			Dnm1	388.107	8.73283	0.351919	8.884	6.4497e-19	5.03749e-17
Frmd4b	3131.59	-6.47784	0.412404	-15.7075	1.34379e-55	1.07783e-53				Dnm1	388.107	3.12645	0.351919	8.884	6.4497e-19	5.03749e-17			Crb2	308.65	0.0135749	0.395019	-15.7028	1.44675e-55	1.15334e-53			Lrig1	213.33	14.2336	0.43143	8.8803	6.66795e-19	5.1762e-17
Crb2	308.65	-6.20291	0.395019	-15.7028	1.44675e-55	1.15334e-53				Lrig1	213.33	3.83123	0.43143	8.8803	6.66795e-19	5.1762e-17			Nod1	1119.1	0.183218	0.156049	-15.6898	1.77713e-55	1.40813e-53			Myo5b	120.731	0.0159419	0.673664	-8.86352	7.75272e-19	5.98181e-17
Nod1	1119.1	-2.44837	0.156049	-15.6898	1.77713e-55	1.40813e-53				Myo5b	120.731	-5.97104	0.673664	-8.86352	7.75272e-19	5.98181e-17			Sh3tc2	453.673	0.0317132	0.318112	-15.651	3.2697e-55	2.57518e-53			Oaf	267.981	7.14614	0.320148	8.86205	7.85561e-19	6.02469e-17
Sh3tc2	453.673	-4.97877	0.318112	-15.651	3.2697e-55	2.57518e-53				Oaf	267.981	2.83716	0.320148	8.86205	7.85561e-19	6.02469e-17			Ptx3	1051.56	24.2451	0.2941	15.6397	3.90861e-55	3.05995e-53			Fosl1	225.675	9.80219	0.372497	8.84063	9.51813e-19	7.256e-17
Ptx3	1051.56	4.59962	0.2941	15.6397	3.90861e-55	3.05995e-53				Fosl1	225.675	3.2931	0.372497	8.84063	9.51813e-19	7.256e-17			Rgma	415.56	12.9752	0.236728	15.62	5.321e-55	4.14088e-53			Prl2c2	296.742	9.28179	0.363741	8.83706	9.8271e-19	7.44696e-17
Rgma	415.56	3.69769	0.236728	15.62	5.321e-55	4.14088e-53				Prl2c2	296.742	3.2144	0.363741	8.83706	9.8271e-19	7.44696e-17			Pstpip1	239.837	0.0237508	0.346658	-15.5654	1.24993e-54	9.66959e-53			Nkain4	211.687	0.00413629	0.896411	-8.83238	1.02471e-18	7.71926e-17
Pstpip1	239.837	-5.39588	0.346658	-15.5654	1.24993e-54	9.66959e-53				Nkain4	211.687	-7.91745	0.896411	-8.83238	1.02471e-18	7.71926e-17			Fam49a	663.357	0.126421	0.192831	-15.4731	5.2731e-54	4.05533e-52			Il4ra	131.037	0.0294894	0.576022	-8.82547	1.09003e-18	8.16302e-17
Fam49a	663.357	-2.98369	0.192831	-15.4731	5.2731e-54	4.05533e-52				Il4ra	131.037	-5.08366	0.576022	-8.82547	1.09003e-18	8.16302e-17			Sema5a	352.217	21.3631	0.285598	15.466	5.88901e-54	4.50251e-52			Ereg	139.2	15.3418	0.446655	8.81977	1.14694e-18	8.53901e-17
Sema5a	352.217	4.41705	0.285598	15.466	5.88901e-54	4.50251e-52				Ereg	139.2	3.9394	0.446655	8.81977	1.14694e-18	8.53901e-17			Fam212a	433.063	25.3509	0.302105	15.4382	9.05885e-54	6.88578e-52			Lsp1	703.842	0.161326	0.299346	-8.79233	1.46496e-18	1.08432e-16
Fam212a	433.063	4.66397	0.302105	15.4382	9.05885e-54	6.88578e-52				Lsp1	703.842	-2.63195	0.299346	-8.79233	1.46496e-18	1.08432e-16			Cryab	2271.3	0.192553	0.154063	-15.4267	1.0834e-53	8.18748e-52			Hoxc10	165.856	0.0684476	0.440411	-8.78465	1.56856e-18	1.1543e-16
Cryab	2271.3	-2.37667	0.154063	-15.4267	1.0834e-53	8.18748e-52				Hoxc10	165.856	-3.86886	0.440411	-8.78465	1.56856e-18	1.1543e-16			Nfatc4	844.123	7.57808	0.189643	15.407	1.46919e-53	1.10392e-51			Smtnl2	160.709	0.0302508	0.575781	-8.76528	1.8631e-18	1.36317e-16
Nfatc4	844.123	2.92183	0.189643	15.407	1.46919e-53	1.10392e-51				Smtnl2	160.709	-5.04688	0.575781	-8.76528	1.8631e-18	1.36317e-16			Gab1	1090.3	0.15637	0.175088	-15.2893	9.00934e-53	6.73075e-51			Rab3il1	293.939	7.5133	0.33218	8.75866	1.97589e-18	1.43743e-16
Gab1	1090.3	-2.67697	0.175088	-15.2893	9.00934e-53	6.73075e-51				Rab3il1	293.939	2.90945	0.33218	8.75866	1.97589e-18	1.43743e-16			Msln	393.626	0.0351392	0.316561	-15.2602	1.40905e-52	1.0467e-50			Actr10	3147.06	3.51799	0.207749	8.7353	2.43004e-18	1.75778e-16
Msln	393.626	-4.83077	0.316561	-15.2602	1.40905e-52	1.0467e-50				Actr10	3147.06	1.81475	0.207749	8.7353	2.43004e-18	1.75778e-16			Sh3rf2	301.85	0.0461262	0.290945	-15.2547	1.53303e-52	1.13236e-50			Myl7	534.416	0.000133098	1.47831	-8.7094	3.05494e-18	2.19731e-16
Sh3rf2	301.85	-4.43827	0.290945	-15.2547	1.53303e-52	1.13236e-50				Myl7	534.416	-12.8752	1.47831	-8.7094	3.05494e-18	2.19731e-16			Bex2	392.156	0.0217332	0.362533	-15.2371	2.00581e-52	1.47325e-50			S100a1	632.704	0.096392	0.388402	-8.68931	3.64663e-18	2.60816e-16
Bex2	392.156	-5.52396	0.362533	-15.2371	2.00581e-52	1.47325e-50				S100a1	632.704	-3.37494	0.388402	-8.68931	3.64663e-18	2.60816e-16			Cdc42ep1	1345.26	0.20546	0.149979	-15.2226	2.50463e-52	1.82936e-50			Folr1	691.952	0.000145713	1.46922	-8.67438	4.15813e-18	2.95738e-16
Cdc42ep1	1345.26	-2.28307	0.149979	-15.2226	2.50463e-52	1.82936e-50				Folr1	691.952	-12.7446	1.46922	-8.67438	4.15813e-18	2.95738e-16			Fez1	603.14	7.92708	0.196297	15.2157	2.78257e-52	2.02107e-50			Sh3tc2	152.908	0.0150268	0.699482	-8.65828	4.78939e-18	3.38743e-16
Fez1	603.14	2.98679	0.196297	15.2157	2.78257e-52	2.02107e-50				Sh3tc2	152.908	-6.05631	0.699482	-8.65828	4.78939e-18	3.38743e-16			Frmd6	2083.63	5.0385	0.153417	15.2069	3.18133e-52	2.29794e-50			Rasl11a	3057.33	0.0724385	0.437846	-8.64939	5.17775e-18	3.64188e-16
Frmd6	2083.63	2.33299	0.153417	15.2069	3.18133e-52	2.29794e-50				Rasl11a	3057.33	-3.7871	0.437846	-8.64939	5.17775e-18	3.64188e-16			Slc30a4	2576.34	4.51014	0.143081	15.1884	4.22098e-52	3.03214e-50			Ptgs2os2	222.485	25.6181	0.541341	8.64352	5.45086e-18	3.81291e-16
Slc30a4	2576.34	2.17317	0.143081	15.1884	4.22098e-52	3.03214e-50				Ptgs2os2	222.485	4.67909	0.541341	8.64352	5.45086e-18	3.81291e-16			Col12a1	2674.63	14.6123	0.255369	15.1511	7.45439e-52	5.32561e-50			Rab38	96.3104	0.0317416	0.576649	-8.63173	6.04313e-18	4.20411e-16
Col12a1	2674.63	3.86911	0.255369	15.1511	7.45439e-52	5.32561e-50				Rab38	96.3104	-4.97748	0.576649	-8.63173	6.04313e-18	4.20411e-16			Rnd1	857.287	0.10195	0.218048	-15.1071	1.45449e-51	1.03348e-49			Sbsn	159.799	0.0257686	0.612294	-8.62044	6.66979e-18	4.61484e-16
Rnd1	857.287	-3.29406	0.218048	-15.1071	1.45449e-51	1.03348e-49				Sbsn	159.799	-5.27824	0.612294	-8.62044	6.66979e-18	4.61484e-16			Cd55	630.723	0.140994	0.189082	-14.9475	1.61822e-50	1.1436e-48			Cd151	808.665	0.228637	0.247138	-8.61407	7.05102e-18	4.85225e-16
Cd55	630.723	-2.8263	0.189082	-14.9475	1.61822e-50	1.1436e-48				Cd151	808.665	-2.12887	0.247138	-8.61407	7.05102e-18	4.85225e-16			Ttc9	280.561	0.0184548	0.387142	-14.8779	4.58531e-50	3.22303e-48			Ddit4l	536.683	0.0585324	0.475588	-8.6096	7.33163e-18	5.01823e-16
Ttc9	280.561	-5.75986	0.387142	-14.8779	4.58531e-50	3.22303e-48				Ddit4l	536.683	-4.09462	0.475588	-8.6096	7.33163e-18	5.01823e-16			Tmem108	272.246	0.0166771	0.397106	-14.8726	4.96572e-50	3.47175e-48			Mtss1	172.349	0.0711813	0.44296	-8.60655	7.52944e-18	5.12606e-16
Tmem108	272.246	-5.90599	0.397106	-14.8726	4.96572e-50	3.47175e-48				Mtss1	172.349	-3.81236	0.44296	-8.60655	7.52944e-18	5.12606e-16			Cep170	6726.18	3.2744	0.115147	14.8613	5.88077e-50	4.08963e-48			Pparg	230.556	0.0508378	0.502272	-8.55702	1.15824e-17	7.84337e-16
Cep170	6726.18	1.71123	0.115147	14.8613	5.88077e-50	4.08963e-48				Pparg	230.556	-4.29795	0.502272	-8.55702	1.15824e-17	7.84337e-16			Celf4	429.2	10.099	0.224653	14.8502	6.93382e-50	4.79644e-48			Nqo1	365.832	6.80042	0.323462	8.55007	1.23009e-17	8.28587e-16
Celf4	429.2	3.33614	0.224653	14.8502	6.93382e-50	4.79644e-48				Nqo1	365.832	2.76562	0.323462	8.55007	1.23009e-17	8.28587e-16			Aif1l	2066.48	0.130471	0.198119	-14.8305	9.30473e-50	6.40263e-48			Cfh	127.3	0.025021	0.624135	-8.52495	1.52881e-17	1.02438e-15
Aif1l	2066.48	-2.9382	0.198119	-14.8305	9.30473e-50	6.40263e-48				Cfh	127.3	-5.32072	0.624135	-8.52495	1.52881e-17	1.02438e-15			Satb1	518.679	0.12866	0.19962	-14.82	1.08825e-49	7.44913e-48			Prrx1	1320.75	4.67558	0.261572	8.50682	1.7877e-17	1.19158e-15
Satb1	518.679	-2.95836	0.19962	-14.82	1.08825e-49	7.44913e-48				Prrx1	1320.75	2.22515	0.261572	8.50682	1.7877e-17	1.19158e-15			Slc4a4	305.117	0.0408008	0.311596	-14.8117	1.23167e-49	8.38687e-48			Fam110c	466.965	0.144997	0.328597	-8.47818	2.28743e-17	1.51673e-15
Slc4a4	305.117	-4.61526	0.311596	-14.8117	1.23167e-49	8.38687e-48				Fam110c	466.965	-2.7859	0.328597	-8.47818	2.28743e-17	1.51673e-15			Palm3	257.737	0.0190742	0.386146	-14.7929	1.62733e-49	1.10237e-47			Smad6	302.878	0.145925	0.327686	-8.47367	2.37779e-17	1.56848e-15
Palm3	257.737	-5.71223	0.386146	-14.7929	1.62733e-49	1.10237e-47				Smad6	302.878	-2.7767	0.327686	-8.47367	2.37779e-17	1.56848e-15			Stambpl1	852.767	6.35787	0.180616	14.7747	2.13345e-49	1.43777e-47			Tjp2	385.382	0.0692408	0.454709	-8.47186	2.41509e-17	1.58487e-15
Stambpl1	852.767	2.66854	0.180616	14.7747	2.13345e-49	1.43777e-47				Tjp2	385.382	-3.85223	0.454709	-8.47186	2.41509e-17	1.58487e-15			Chn2	282.244	0.0668106	0.26459	-14.754	2.89745e-49	1.94263e-47			Pard6b	281.071	0.127829	0.350711	-8.46199	2.62854e-17	1.7161e-15
Chn2	282.244	-3.90378	0.26459	-14.754	2.89745e-49	1.94263e-47				Pard6b	281.071	-2.96772	0.350711	-8.46199	2.62854e-17	1.7161e-15			Prkg2	1743.32	4.33335	0.14365	14.7267	4.34532e-49	2.89851e-47			Podxl	331.21	0.00198595	1.06102	-8.45972	2.6801e-17	1.74083e-15
Prkg2	1743.32	2.11548	0.14365	14.7267	4.34532e-49	2.89851e-47				Podxl	331.21	-8.97595	1.06102	-8.45972	2.6801e-17	1.74083e-15			Raph1	6313.58	0.178608	0.169577	-14.6549	1.2537e-48	8.32027e-47			Pnrc1	3491.13	0.254752	0.23362	-8.44462	3.05026e-17	1.97121e-15
Raph1	6313.58	-2.48514	0.169577	-14.6549	1.2537e-48	8.32027e-47				Pnrc1	3491.13	-1.97283	0.23362	-8.44462	3.05026e-17	1.97121e-15			Rapgef5	296.682	0.0135393	0.423946	-14.6403	1.55347e-48	1.02576e-46			Mbp	350.815	0.161089	0.312168	-8.43799	3.22847e-17	2.07584e-15
Rapgef5	296.682	-6.2067	0.423946	-14.6403	1.55347e-48	1.02576e-46				Mbp	350.815	-2.63407	0.312168	-8.43799	3.22847e-17	2.07584e-15			Mroh1	1566.96	0.271033	0.12876	-14.6277	1.87002e-48	1.22858e-46			Sorbs3	238.64	0.10119	0.392479	-8.42049	3.74904e-17	2.39844e-15
Mroh1	1566.96	-1.88346	0.12876	-14.6277	1.87002e-48	1.22858e-46				Sorbs3	238.64	-3.30487	0.392479	-8.42049	3.74904e-17	2.39844e-15			Exoc6	725.855	0.162033	0.179729	-14.6089	2.46641e-48	1.61229e-46			Lrrc17	171.144	24.6743	0.550027	8.40857	4.15049e-17	2.64199e-15
Exoc6	725.855	-2.62564	0.179729	-14.6089	2.46641e-48	1.61229e-46				Lrrc17	171.144	4.62494	0.550027	8.40857	4.15049e-17	2.64199e-15			Gabarapl1	4254.07	0.245188	0.138937	-14.5968	2.94183e-48	1.91351e-46			Cdc42ep1	702.471	0.217312	0.261928	-8.4075	4.18843e-17	2.65288e-15
Gabarapl1	4254.07	-2.02804	0.138937	-14.5968	2.94183e-48	1.91351e-46				Cdc42ep1	702.471	-2.20216	0.261928	-8.4075	4.18843e-17	2.65288e-15			Foxo4	3011.16	0.102226	0.227102	-14.4877	1.45011e-47	9.38549e-46			Cux1	852.816	0.229776	0.252445	-8.4046	4.2932e-17	2.70578e-15
Foxo4	3011.16	-3.29017	0.227102	-14.4877	1.45011e-47	9.38549e-46				Cux1	852.816	-2.1217	0.252445	-8.4046	4.2932e-17	2.70578e-15			Mylk3	249.472	0.014698	0.421279	-14.4518	2.44301e-47	1.57339e-45			Ppp2r2b	242.65	0.0292494	0.606908	-8.39575	4.62937e-17	2.90328e-15
Mylk3	249.472	-6.08823	0.421279	-14.4518	2.44301e-47	1.57339e-45				Ppp2r2b	242.65	-5.09545	0.606908	-8.39575	4.62937e-17	2.90328e-15			Ptgs2	751.397	11.4093	0.243031	14.4514	2.45563e-47	1.57377e-45			Etv4	726.885	5.98143	0.307583	8.38957	4.87921e-17	3.04496e-15
Ptgs2	751.397	3.51214	0.243031	14.4514	2.45563e-47	1.57377e-45				Etv4	726.885	2.58049	0.307583	8.38957	4.87921e-17	3.04496e-15			Ptgs1	1699.16	0.217925	0.152109	-14.4508	2.47846e-47	1.58065e-45			Zfp36l1	1257.27	0.230957	0.252918	-8.35965	6.29062e-17	3.90663e-15
Ptgs1	1699.16	-2.1981	0.152109	-14.4508	2.47846e-47	1.58065e-45				Zfp36l1	1257.27	-2.1143	0.252918	-8.35965	6.29062e-17	3.90663e-15			Ypel2	1431.88	0.0894794	0.241319	-14.4303	3.33603e-47	2.11724e-45			E330013P04Rik	129.994	0.077214	0.443443	-8.33252	7.91425e-17	4.89108e-15
Ypel2	1431.88	-3.4823	0.241319	-14.4303	3.33603e-47	2.11724e-45				E330013P04Rik	129.994	-3.69499	0.443443	-8.33252	7.91425e-17	4.89108e-15			Rcan2	1196.31	0.159825	0.183405	-14.424	3.65521e-47	2.30861e-45			Eif2s3y	287.518	5023.76	1.48019	8.30605	9.89412e-17	6.08513e-15
Rcan2	1196.31	-2.64544	0.183405	-14.424	3.65521e-47	2.30861e-45				Eif2s3y	287.518	12.2946	1.48019	8.30605	9.89412e-17	6.08513e-15			Irf5	221.39	0.0338463	0.339552	-14.3862	6.31838e-47	3.97147e-45			Prex2	127.344	0.0587669	0.493082	-8.29244	1.1095e-16	6.79087e-15
Irf5	221.39	-4.88486	0.339552	-14.3862	6.31838e-47	3.97147e-45				Prex2	127.344	-4.08885	0.493082	-8.29244	1.1095e-16	6.79087e-15			Etv4	1043.95	8.31583	0.212432	14.3851	6.41654e-47	4.01387e-45			Sprr1a	173.422	0.00176889	1.10364	-8.28434	1.18765e-16	7.23445e-15
Etv4	1043.95	3.05586	0.212432	14.3851	6.41654e-47	4.01387e-45				Sprr1a	173.422	-9.14294	1.10364	-8.28434	1.18765e-16	7.23445e-15			Chchd10	230.114	0.0267661	0.364051	-14.3481	1.09445e-46	6.81375e-45			Zcchc3	247.185	0.0866887	0.426878	-8.26468	1.40074e-16	8.49181e-15
Chchd10	230.114	-5.22345	0.364051	-14.3481	1.09445e-46	6.81375e-45				Zcchc3	247.185	-3.52801	0.426878	-8.26468	1.40074e-16	8.49181e-15			Pde7a	1665.12	4.34787	0.147883	14.3378	1.2707e-46	7.87351e-45			Anxa8	142.377	0.0407074	0.559084	-8.26096	1.44509e-16	8.71919e-15
Pde7a	1665.12	2.12031	0.147883	14.3378	1.2707e-46	7.87351e-45				Anxa8	142.377	-4.61856	0.559084	-8.26096	1.44509e-16	8.71919e-15			Peg3	7324.67	0.0141183	0.429118	-14.3231	1.5697e-46	9.68032e-45			Mettl20	591.084	0.151202	0.32998	-8.25943	1.46374e-16	8.79004e-15
Peg3	7324.67	-6.14629	0.429118	-14.3231	1.5697e-46	9.68032e-45				Mettl20	591.084	-2.72545	0.32998	-8.25943	1.46374e-16	8.79004e-15			Fam110c	1200.45	0.141054	0.197382	-14.3158	1.74305e-46	1.06989e-44			Gm6548	1788.4	0.119651	0.371099	-8.25413	1.53015e-16	9.14572e-15
Fam110c	1200.45	-2.82569	0.197382	-14.3158	1.74305e-46	1.06989e-44				Gm6548	1788.4	-3.0631	0.371099	-8.25413	1.53015e-16	9.14572e-15			Zfhx4	3481.67	3.19034	0.11702	14.3027	2.10442e-46	1.28566e-44			Tgm2	1020.91	0.204857	0.277166	-8.2525	1.55119e-16	9.2281e-15
Zfhx4	3481.67	1.67371	0.11702	14.3027	2.10442e-46	1.28566e-44				Tgm2	1020.91	-2.28731	0.277166	-8.2525	1.55119e-16	9.2281e-15			Akap5	255.167	0.0386875	0.328397	-14.2876	2.61594e-46	1.59074e-44			Tbx15	722.97	5.35311	0.293399	8.24945	1.59122e-16	9.42225e-15
Akap5	255.167	-4.69199	0.328397	-14.2876	2.61594e-46	1.59074e-44				Tbx15	722.97	2.42038	0.293399	8.24945	1.59122e-16	9.42225e-15			Igfbp5	781.15	25.3841	0.328586	14.1998	9.19082e-46	5.563e-44			Chp1	1693.75	0.233607	0.254586	-8.24022	1.7189e-16	1.00997e-14
Igfbp5	781.15	4.66585	0.328586	14.1998	9.19082e-46	5.563e-44				Chp1	1693.75	-2.09784	0.254586	-8.24022	1.7189e-16	1.00997e-14			Lrig1	490.273	14.3688	0.271529	14.1601	1.61866e-45	9.75223e-44			Iqgap2	120.736	20.9615	0.532724	8.24004	1.72149e-16	1.00997e-14
Lrig1	490.273	3.84486	0.271529	14.1601	1.61866e-45	9.75223e-44				Iqgap2	120.736	4.38967	0.532724	8.24004	1.72149e-16	1.00997e-14			Fam184a	601.714	0.103954	0.230957	-14.1411	2.11901e-45	1.27082e-43			Hand2	363.102	0.000218707	1.48005	-8.21505	2.12078e-16	1.23852e-14
Fam184a	601.714	-3.26599	0.230957	-14.1411	2.11901e-45	1.27082e-43				Hand2	363.102	-12.1587	1.48005	-8.21505	2.12078e-16	1.23852e-14			Zbtb8a	322.455	0.10335	0.231956	-14.1164	3.00843e-45	1.79599e-43			Zbtb46	98.521	0.0210977	0.677786	-8.21317	2.15419e-16	1.25228e-14
Zbtb8a	322.455	-3.27439	0.231956	-14.1164	3.00843e-45	1.79599e-43				Zbtb46	98.521	-5.56677	0.677786	-8.21317	2.15419e-16	1.25228e-14			Isyna1	1405.58	0.233214	0.148902	-14.1051	3.53269e-45	2.09938e-43			Cela1	139.126	0.0127445	0.768299	-8.1921	2.56712e-16	1.48555e-14
Isyna1	1405.58	-2.10028	0.148902	-14.1051	3.53269e-45	2.09938e-43				Cela1	139.126	-6.29398	0.768299	-8.1921	2.56712e-16	1.48555e-14			Plcl1	992.426	0.201976	0.163659	-14.1009	3.74857e-45	2.21759e-43			Cldn15	304.059	0.00228186	1.07672	-8.15026	3.63156e-16	2.07424e-14
Plcl1	992.426	-2.30774	0.163659	-14.1009	3.74857e-45	2.21759e-43				Cldn15	304.059	-8.77558	1.07672	-8.15026	3.63156e-16	2.07424e-14			Foxs1	215.715	0.0304792	0.357837	-14.0735	5.52541e-45	3.25402e-43			Dkk2	96.2235	213.199	0.949175	8.15029	3.63045e-16	2.07424e-14
Foxs1	215.715	-5.03603	0.357837	-14.0735	5.52541e-45	3.25402e-43				Dkk2	96.2235	7.73606	0.949175	8.15029	3.63045e-16	2.07424e-14			Dnajc6	342.513	0.00324579	0.58789	-14.0625	6.45418e-45	3.78394e-43			Twist2	1624.73	5.98616	0.316757	8.1502	3.63331e-16	2.07424e-14
Dnajc6	342.513	-8.26721	0.58789	-14.0625	6.45418e-45	3.78394e-43				Twist2	1624.73	2.58163	0.316757	8.1502	3.63331e-16	2.07424e-14			Rbm28	4089.76	0.294981	0.125314	-14.0552	7.15741e-45	4.1775e-43			Fhl1	1032.13	0.0721926	0.465321	-8.14922	3.66265e-16	2.08166e-14
Rbm28	4089.76	-1.76131	0.125314	-14.0552	7.15741e-45	4.1775e-43				Fhl1	1032.13	-3.79201	0.465321	-8.14922	3.66265e-16	2.08166e-14			Ucp2	255.481	0.0618717	0.286509	-14.012	1.31598e-44	7.64675e-43			Igsf10	90.6873	87.3771	0.792942	8.13324	4.17975e-16	2.36499e-14
Ucp2	255.481	-4.01458	0.286509	-14.012	1.31598e-44	7.64675e-43				Igsf10	90.6873	6.44918	0.792942	8.13324	4.17975e-16	2.36499e-14			Mras	1196.18	0.250344	0.142872	-13.9846	1.9345e-44	1.1191e-42			Snta1	371.768	0.171759	0.313297	-8.11224	4.96937e-16	2.79934e-14
Mras	1196.18	-1.99802	0.142872	-13.9846	1.9345e-44	1.1191e-42				Snta1	371.768	-2.54154	0.313297	-8.11224	4.96937e-16	2.79934e-14			Il18rap	572.995	13.6719	0.270227	13.9629	2.62668e-44	1.51283e-42			Ypel2	299.623	0.0757587	0.458965	-8.11052	5.0405e-16	2.8269e-14
Il18rap	572.995	3.77314	0.270227	13.9629	2.62668e-44	1.51283e-42				Ypel2	299.623	-3.72245	0.458965	-8.11052	5.0405e-16	2.8269e-14			Anxa8	407.764	0.0605642	0.290015	-13.9489	3.19523e-44	1.83221e-42			Fam32a	1738.36	0.287343	0.222446	-8.08806	6.0622e-16	3.38499e-14
Anxa8	407.764	-4.04539	0.290015	-13.9489	3.19523e-44	1.83221e-42				Fam32a	1738.36	-1.79915	0.222446	-8.08806	6.0622e-16	3.38499e-14			Mecom	574.053	7.31881	0.20628	13.921	4.72578e-44	2.69803e-42			Pcp4l1	114.641	0.00721018	0.879923	-8.08678	6.12622e-16	3.4058e-14
Mecom	574.053	2.87161	0.20628	13.921	4.72578e-44	2.69803e-42				Pcp4l1	114.641	-7.11575	0.879923	-8.08678	6.12622e-16	3.4058e-14			Tcf12	4834.26	3.03116	0.115279	13.8782	8.58267e-44	4.87869e-42			Rpl39l	687.345	0.000470794	1.36802	-8.07927	6.51537e-16	3.6064e-14
Tcf12	4834.26	1.59987	0.115279	13.8782	8.58267e-44	4.87869e-42				Rpl39l	687.345	-11.0526	1.36802	-8.07927	6.51537e-16	3.6064e-14			Ivl	820.401	0.104638	0.234668	-13.8771	8.71546e-44	4.93272e-42			Tmeff2	106.132	0.0485871	0.541293	-8.06085	7.57669e-16	4.17571e-14
Ivl	820.401	-3.25652	0.234668	-13.8771	8.71546e-44	4.93272e-42				Tmeff2	106.132	-4.36328	0.541293	-8.06085	7.57669e-16	4.17571e-14			Mospd2	3864.66	0.318538	0.119105	-13.8572	1.15011e-43	6.48126e-42			Zfp579	306.546	0.170309	0.3171	-8.05353	8.04372e-16	4.41399e-14
Mospd2	3864.66	-1.65046	0.119105	-13.8572	1.15011e-43	6.48126e-42				Zfp579	306.546	-2.55378	0.3171	-8.05353	8.04372e-16	4.41399e-14			Slc5a3	1181.89	5.55082	0.178601	13.8448	1.36723e-43	7.67176e-42			Ahr	157.183	0.0867684	0.438247	-8.04726	8.46716e-16	4.62641e-14
Slc5a3	1181.89	2.4727	0.178601	13.8448	1.36723e-43	7.67176e-42				Ahr	157.183	-3.52669	0.438247	-8.04726	8.46716e-16	4.62641e-14			Itga3	1005.88	0.144968	0.201576	-13.822	1.8767e-43	1.04855e-41			Slc4a4	107.23	0.0402201	0.576149	-8.04642	8.52494e-16	4.63808e-14
Itga3	1005.88	-2.78619	0.201576	-13.822	1.8767e-43	1.04855e-41				Slc4a4	107.23	-4.63594	0.576149	-8.04642	8.52494e-16	4.63808e-14			Map2k6	422.341	15.6245	0.28801	13.7694	3.89222e-43	2.1654e-41			Arhgef5	430.365	0.204107	0.285486	-8.03051	9.70669e-16	5.25855e-14
Map2k6	422.341	3.96574	0.28801	13.7694	3.89222e-43	2.1654e-41				Arhgef5	430.365	-2.2926	0.285486	-8.03051	9.70669e-16	5.25855e-14			Gcnt4	354.885	14.9808	0.283942	13.7529	4.88974e-43	2.70883e-41			44809	919.718	3.57464	0.228907	8.02856	9.862e-16	5.2976e-14
Gcnt4	354.885	3.90504	0.283942	13.7529	4.88974e-43	2.70883e-41				44809	919.718	1.8378	0.228907	8.02856	9.862e-16	5.2976e-14			Epb4.1l5	869.35	0.15328	0.196935	-13.7393	5.90298e-43	3.25635e-41			Prr16	79.8836	92.1603	0.812806	8.02907	9.82176e-16	5.2976e-14
Epb4.1l5	869.35	-2.70576	0.196935	-13.7393	5.90298e-43	3.25635e-41				Prr16	79.8836	6.52607	0.812806	8.02907	9.82176e-16	5.2976e-14			Igfbp3	354.631	0.0476952	0.320135	-13.713	8.48524e-43	4.66118e-41			Des	668.748	0.000435196	1.39588	-7.99928	1.2515e-15	6.69447e-14
Igfbp3	354.631	-4.39001	0.320135	-13.713	8.48524e-43	4.66118e-41				Des	668.748	-11.166	1.39588	-7.99928	1.2515e-15	6.69447e-14			Tacc1	1536.31	0.207336	0.165627	-13.7052	9.44864e-43	5.16868e-41			Akap12	528.77	0.207395	0.284192	-7.98595	1.39443e-15	7.42783e-14
Tacc1	1536.31	-2.26996	0.165627	-13.7052	9.44864e-43	5.16868e-41				Akap12	528.77	-2.26955	0.284192	-7.98595	1.39443e-15	7.42783e-14			Gnai1	1308.79	0.164795	0.189842	-13.7022	9.84878e-43	5.36512e-41			Arhgef28	129.795	0.0911397	0.433046	-7.98017	1.46135e-15	7.75185e-14
Gnai1	1308.79	-2.60126	0.189842	-13.7022	9.84878e-43	5.36512e-41				Arhgef28	129.795	-3.45578	0.433046	-7.98017	1.46135e-15	7.75185e-14			Sorbs3	469.265	0.128172	0.216671	-13.679	1.35513e-42	7.35142e-41			1500011K16Rik	461.67	0.0580601	0.515232	-7.96983	1.5889e-15	8.39348e-14
Sorbs3	469.265	-2.96384	0.216671	-13.679	1.35513e-42	7.35142e-41				1500011K16Rik	461.67	-4.10631	0.515232	-7.96983	1.5889e-15	8.39348e-14			Runx2	1661.21	3.94751	0.144859	13.675	1.43239e-42	7.73846e-41			Aif1l	1133.75	0.19479	0.296143	-7.96915	1.59775e-15	8.40537e-14
Runx2	1661.21	1.98094	0.144859	13.675	1.43239e-42	7.73846e-41				Aif1l	1133.75	-2.36001	0.296143	-7.96915	1.59775e-15	8.40537e-14			Unc45b	308.277	0.028076	0.377118	-13.6682	1.5728e-42	8.46204e-41			Celf4	290.845	6.3986	0.336208	7.96458	1.65782e-15	8.6855e-14
Unc45b	308.277	-5.15452	0.377118	-13.6682	1.5728e-42	8.46204e-41				Celf4	290.845	2.67776	0.336208	7.96458	1.65782e-15	8.6855e-14			Slit2	1270.98	4.23038	0.152329	13.6598	1.76353e-42	9.44936e-41			C1qtnf7	110.913	0.00526935	0.950491	-7.96237	1.68775e-15	8.80603e-14
Slit2	1270.98	2.08079	0.152329	13.6598	1.76353e-42	9.44936e-41				C1qtnf7	110.913	-7.56816	0.950491	-7.96237	1.68775e-15	8.80603e-14			Prkcz	207.073	0.0539576	0.309753	-13.598	4.11315e-42	2.19491e-40			Nbl1	320.053	0.150953	0.34313	-7.94983	1.86771e-15	9.70523e-14
Prkcz	207.073	-4.21203	0.309753	-13.598	4.11315e-42	2.19491e-40				Nbl1	320.053	-2.72783	0.34313	-7.94983	1.86771e-15	9.70523e-14			Foxg1	2168.48	3.32418	0.127798	13.5605	6.86809e-42	3.65014e-40			Lrrn4	366.728	0.000299471	1.47544	-7.93341	2.13206e-15	1.10339e-13
Foxg1	2168.48	1.733	0.127798	13.5605	6.86809e-42	3.65014e-40				Lrrn4	366.728	-11.7053	1.47544	-7.93341	2.13206e-15	1.10339e-13			Ssfa2	1764.82	0.291925	0.131188	-13.5404	9.03523e-42	4.78246e-40			Myrf	324.27	0.000302345	1.47404	-7.93159	2.16355e-15	1.11515e-13
Ssfa2	1764.82	-1.77633	0.131188	-13.5404	9.03523e-42	4.78246e-40				Myrf	324.27	-11.6915	1.47404	-7.93159	2.16355e-15	1.11515e-13			Ctnna2	414.024	19.1582	0.314629	13.5394	9.14999e-42	4.82367e-40			Npdc1	523.732	0.156252	0.339241	-7.89426	2.92031e-15	1.49913e-13
Ctnna2	414.024	4.25989	0.314629	13.5394	9.14999e-42	4.82367e-40				Npdc1	523.732	-2.67806	0.339241	-7.89426	2.92031e-15	1.49913e-13			Dbndd2	540.91	0.136053	0.212552	-13.5391	9.19567e-42	4.82828e-40			Prss23	1032.88	0.206314	0.289575	-7.86353	3.73458e-15	1.90944e-13
Dbndd2	540.91	-2.87776	0.212552	-13.5391	9.19567e-42	4.82828e-40				Prss23	1032.88	-2.27708	0.289575	-7.86353	3.73458e-15	1.90944e-13			Prtg	396.41	9.4848	0.239818	13.5337	9.89316e-42	5.17373e-40			Glipr1	288.176	0.178171	0.316614	-7.86027	3.83307e-15	1.95195e-13
Prtg	396.41	3.24562	0.239818	13.5337	9.89316e-42	5.17373e-40				Glipr1	288.176	-2.48867	0.316614	-7.86027	3.83307e-15	1.95195e-13			Epas1	229.555	0.0333764	0.362444	-13.5332	9.95959e-42	5.18772e-40			Cpne8	729.105	0.219216	0.279114	-7.84472	4.33928e-15	2.20093e-13
Epas1	229.555	-4.90503	0.362444	-13.5332	9.95959e-42	5.18772e-40				Cpne8	729.105	-2.18957	0.279114	-7.84472	4.33928e-15	2.20093e-13			Ankrd44	2404.36	0.245718	0.149798	-13.5177	1.23008e-41	6.38177e-40			Fgf7	2540.37	5.17599	0.302499	7.8408	4.47696e-15	2.26175e-13
Ankrd44	2404.36	-2.02492	0.149798	-13.5177	1.23008e-41	6.38177e-40				Fgf7	2540.37	2.37183	0.302499	7.8408	4.47696e-15	2.26175e-13			Alad	2754.41	0.328631	0.118826	-13.5111	1.34559e-41	6.95347e-40			Pltp	161.568	0.11833	0.393176	-7.8314	4.82463e-15	2.42776e-13
Alad	2754.41	-1.60546	0.118826	-13.5111	1.34559e-41	6.95347e-40				Pltp	161.568	-3.07912	0.393176	-7.8314	4.82463e-15	2.42776e-13			Sema3d	263.552	0.0569834	0.306189	-13.4992	1.58044e-41	8.1349e-40			Hs3st1	90.232	0.0221762	0.7022	-7.82519	5.06901e-15	2.54069e-13
Sema3d	263.552	-4.13332	0.306189	-13.4992	1.58044e-41	8.1349e-40				Hs3st1	90.232	-5.49485	0.7022	-7.82519	5.06901e-15	2.54069e-13			Ccdc68	316.37	0.0323749	0.366796	-13.4925	1.73209e-41	8.88052e-40			Tspan32	65.5027	0.0129601	0.802469	-7.81311	5.57927e-15	2.78548e-13
Ccdc68	316.37	-4.94898	0.366796	-13.4925	1.73209e-41	8.88052e-40				Tspan32	65.5027	-6.26978	0.802469	-7.81311	5.57927e-15	2.78548e-13			Crip1	1634.82	0.00820101	0.514361	-13.473	2.255e-41	1.15163e-39			Gnai1	424.278	0.194619	0.302903	-7.79547	6.41699e-15	3.18352e-13
Crip1	1634.82	-6.92998	0.514361	-13.473	2.255e-41	1.15163e-39				Gnai1	424.278	-2.36127	0.302903	-7.79547	6.41699e-15	3.18352e-13			9930111J21Rik1	1316.73	0.234054	0.155528	-13.4708	2.32472e-41	1.18262e-39			Prtg	145.418	9.72574	0.420999	7.79528	6.42655e-15	3.18352e-13
9930111J21Rik1	1316.73	-2.09509	0.155528	-13.4708	2.32472e-41	1.18262e-39				Prtg	145.418	3.28181	0.420999	7.79528	6.42655e-15	3.18352e-13			Myo6	1244.55	0.147967	0.204651	-13.47	2.3493e-41	1.1905e-39			Col11a1	205.784	12.9268	0.47407	7.7885	6.78086e-15	3.34601e-13
Myo6	1244.55	-2.75665	0.204651	-13.47	2.3493e-41	1.1905e-39				Col11a1	205.784	3.6923	0.47407	7.7885	6.78086e-15	3.34601e-13			Ccdc64	232.38	0.0622492	0.297449	-13.4672	2.44064e-41	1.232e-39			Ccl11	199.847	58.4972	0.754501	7.78037	7.23143e-15	3.55457e-13
Ccdc64	232.38	-4.0058	0.297449	-13.4672	2.44064e-41	1.232e-39				Ccl11	199.847	5.8703	0.754501	7.78037	7.23143e-15	3.55457e-13			Ston2	195.351	0.0291782	0.378705	-13.4642	2.53954e-41	1.277e-39			Krt14	382.796	0.000350664	1.47536	-7.77955	7.27838e-15	3.56388e-13
Ston2	195.351	-5.09897	0.378705	-13.4642	2.53954e-41	1.277e-39				Krt14	382.796	-11.4776	1.47536	-7.77955	7.27838e-15	3.56388e-13			Soga3	258.778	0.0109337	0.484043	-13.4597	2.70038e-41	1.35267e-39			Cmbl	83.1439	0.0180573	0.745327	-7.77011	7.84188e-15	3.82509e-13
Soga3	258.778	-6.51507	0.484043	-13.4597	2.70038e-41	1.35267e-39				Cmbl	83.1439	-5.79127	0.745327	-7.77011	7.84188e-15	3.82509e-13			Plac8	350.512	0.0399214	0.345501	-13.4491	3.11477e-41	1.55429e-39			Grb14	392.937	5.4532	0.315178	7.7642	8.21633e-15	3.99245e-13
Plac8	350.512	-4.64669	0.345501	-13.4491	3.11477e-41	1.55429e-39				Grb14	392.937	2.4471	0.315178	7.7642	8.21633e-15	3.99245e-13			Col11a1	349.849	13.7823	0.281454	13.4471	3.20082e-41	1.59116e-39			Satb1	121.274	0.0704024	0.493943	-7.75036	9.16355e-15	4.43579e-13
Col11a1	349.849	3.78475	0.281454	13.4471	3.20082e-41	1.59116e-39				Satb1	121.274	-3.82823	0.493943	-7.75036	9.16355e-15	4.43579e-13			Mbnl3	3658.69	0.248731	0.149327	-13.4426	3.40459e-41	1.68605e-39			Btg2	901.112	0.19781	0.301883	-7.74411	9.62554e-15	4.64177e-13
Mbnl3	3658.69	-2.00734	0.149327	-13.4426	3.40459e-41	1.68605e-39				Btg2	901.112	-2.33781	0.301883	-7.74411	9.62554e-15	4.64177e-13			Zcchc3	531.005	0.161578	0.195651	-13.4407	3.48906e-41	1.72136e-39			Itga3	337.233	0.155956	0.346208	-7.7433	9.68685e-15	4.65371e-13
Zcchc3	531.005	-2.6297	0.195651	-13.4407	3.48906e-41	1.72136e-39				Itga3	337.233	-2.68079	0.346208	-7.7433	9.68685e-15	4.65371e-13			Hand2	231.957	0.0090895	0.506401	-13.3917	6.75867e-41	3.32191e-39			Apela	128.944	0.0114067	0.834161	-7.7371	1.01714e-14	4.86812e-13
Hand2	231.957	-6.78158	0.506401	-13.3917	6.75867e-41	3.32191e-39				Apela	128.944	-6.45398	0.834161	-7.7371	1.01714e-14	4.86812e-13			Cpt1a	2078.79	0.306647	0.127367	-13.3893	6.98552e-41	3.42055e-39			Fam212b	120.862	0.0554117	0.539767	-7.73235	1.05581e-14	5.03426e-13
Cpt1a	2078.79	-1.70535	0.127367	-13.3893	6.98552e-41	3.42055e-39				Fam212b	120.862	-4.17367	0.539767	-7.73235	1.05581e-14	5.03426e-13			Cux1	5919.51	0.267839	0.142438	-13.3431	1.29941e-40	6.33899e-39			Fam46c	84.6924	0.0235898	0.699203	-7.73122	1.06519e-14	5.06006e-13
Cux1	5919.51	-1.90056	0.142438	-13.3431	1.29941e-40	6.33899e-39				Fam46c	84.6924	-5.40569	0.699203	-7.73122	1.06519e-14	5.06006e-13			Uchl1	1110.99	0.185521	0.182525	-13.3152	1.8898e-40	9.18484e-39			Myh10	1876.35	0.30594	0.221282	-7.72173	1.14764e-14	5.43144e-13
Uchl1	1110.99	-2.43035	0.182525	-13.3152	1.8898e-40	9.18484e-39				Myh10	1876.35	-1.70868	0.221282	-7.72173	1.14764e-14	5.43144e-13			Tagap	191.187	0.0147965	0.457067	-13.2991	2.34117e-40	1.13365e-38			Slc9a3r2	551.23	0.262564	0.249888	-7.72048	1.15889e-14	5.46439e-13
Tagap	191.187	-6.0786	0.457067	-13.2991	2.34117e-40	1.13365e-38				Slc9a3r2	551.23	-1.92926	0.249888	-7.72048	1.15889e-14	5.46439e-13			Il16	182.284	0.0569242	0.311293	-13.2827	2.91722e-40	1.40737e-38			Gm20744	110.887	0.0343129	0.631566	-7.70324	1.32656e-14	6.23191e-13
Il16	182.284	-4.13481	0.311293	-13.2827	2.91722e-40	1.40737e-38				Gm20744	110.887	-4.8651	0.631566	-7.70324	1.32656e-14	6.23191e-13			Eif2s3y	469.642	334.779	0.632594	13.2582	4.04447e-40	1.94402e-38			Tmem108	252.383	0.000369742	1.48046	-7.70113	1.34871e-14	6.31265e-13
Eif2s3y	469.642	8.38707	0.632594	13.2582	4.04447e-40	1.94402e-38				Tmem108	252.383	-11.4012	1.48046	-7.70113	1.34871e-14	6.31265e-13			Aldh3b1	300.361	0.104912	0.245584	-13.2449	4.82677e-40	2.31155e-38			Ccl7	2066.66	4.86269	0.29636	7.69927	1.36843e-14	6.38147e-13
Aldh3b1	300.361	-3.25275	0.245584	-13.2449	4.82677e-40	2.31155e-38				Ccl7	2066.66	2.28176	0.29636	7.69927	1.36843e-14	6.38147e-13			Smad6	624.282	0.191317	0.180267	-13.2357	5.45821e-40	2.6044e-38			Sema5a	112.462	20.9258	0.571401	7.67799	1.61605e-14	7.50872e-13
Smad6	624.282	-2.38596	0.180267	-13.2357	5.45821e-40	2.6044e-38				Sema5a	112.462	4.38721	0.571401	7.67799	1.61605e-14	7.50872e-13			Ddr1	607.651	0.167881	0.194779	-13.2175	6.95084e-40	3.30456e-38			Mdfic	1352.89	0.266971	0.248344	-7.67179	1.69618e-14	7.85239e-13
Ddr1	607.651	-2.57449	0.194779	-13.2175	6.95084e-40	3.30456e-38				Mdfic	1352.89	-1.90525	0.248344	-7.67179	1.69618e-14	7.85239e-13			2310022B05Rik	3075.26	0.330366	0.12109	-13.1956	9.29516e-40	4.40308e-38			Gpm6a	430.555	0.000645608	1.382	-7.66792	1.74805e-14	8.06321e-13
2310022B05Rik	3075.26	-1.59786	0.12109	-13.1956	9.29516e-40	4.40308e-38				Gpm6a	430.555	-10.5971	1.382	-7.66792	1.74805e-14	8.06321e-13			Arhgef5	2700.07	0.285588	0.137192	-13.1786	1.16594e-39	5.50308e-38			Mgll	203.197	0.00037155	1.48665	-7.6643	1.79813e-14	8.26427e-13
Arhgef5	2700.07	-1.808	0.137192	-13.1786	1.16594e-39	5.50308e-38				Mgll	203.197	-11.3942	1.48665	-7.6643	1.79813e-14	8.26427e-13			Taldo1	2813.68	0.320585	0.124564	-13.1757	1.21148e-39	5.69744e-38			Atoh8	421.801	0.243504	0.266667	-7.64242	2.13181e-14	9.72763e-13
Taldo1	2813.68	-1.64122	0.124564	-13.1757	1.21148e-39	5.69744e-38				Atoh8	421.801	-2.03798	0.266667	-7.64242	2.13181e-14	9.72763e-13			Klf9	984.075	0.1692	0.194616	-13.1705	1.29728e-39	6.07909e-38			Fam188a	1525.82	0.253396	0.259146	-7.64256	2.12942e-14	9.72763e-13
Klf9	984.075	-2.5632	0.194616	-13.1705	1.29728e-39	6.07909e-38				Fam188a	1525.82	-1.98054	0.259146	-7.64256	2.12942e-14	9.72763e-13			Folr1	241.324	0.020149	0.428008	-13.1613	1.465e-39	6.84052e-38			Gap43	59.0854	57.9127	0.767796	7.62678	2.40692e-14	1.09437e-12
Folr1	241.324	-5.63315	0.428008	-13.1613	1.465e-39	6.84052e-38				Gap43	59.0854	5.85581	0.767796	7.62678	2.40692e-14	1.09437e-12			Frmd7	249.378	0.00982349	0.508404	-13.1186	2.57684e-39	1.19892e-37			Car13	1661	3.3683	0.230037	7.61625	2.61151e-14	1.18317e-12
Frmd7	249.378	-6.66955	0.508404	-13.1186	2.57684e-39	1.19892e-37				Car13	1661	1.75202	0.230037	7.61625	2.61151e-14	1.18317e-12			Tns1	5620	0.337917	0.11946	-13.1028	3.1743e-39	1.47166e-37			Hoxa11os	315.591	5.45587	0.322476	7.59068	3.18234e-14	1.43668e-12
Tns1	5620	-1.56526	0.11946	-13.1028	3.1743e-39	1.47166e-37				Hoxa11os	315.591	2.44781	0.322476	7.59068	3.18234e-14	1.43668e-12			Ms4a2	216.068	0.0135721	0.475031	-13.0585	5.68089e-39	2.62445e-37			Prnp	658.485	0.207046	0.299655	-7.58196	3.40369e-14	1.53118e-12
Ms4a2	216.068	-6.20321	0.475031	-13.0585	5.68089e-39	2.62445e-37				Prnp	658.485	-2.27198	0.299655	-7.58196	3.40369e-14	1.53118e-12			Adh7	471.034	8.33259	0.234547	13.0412	7.1369e-39	3.28549e-37			Shroom3	231.861	0.0928157	0.452413	-7.58044	3.44378e-14	1.54376e-12
Adh7	471.034	3.05876	0.234547	13.0412	7.1369e-39	3.28549e-37				Shroom3	231.861	-3.42949	0.452413	-7.58044	3.44378e-14	1.54376e-12			Rbpj	9084.88	2.94636	0.119543	13.0408	7.17165e-39	3.2899e-37			Tmsb15b2	253.087	13.668	0.499379	7.55485	4.19344e-14	1.87322e-12
Rbpj	9084.88	1.55893	0.119543	13.0408	7.17165e-39	3.2899e-37				Tmsb15b2	253.087	3.77273	0.499379	7.55485	4.19344e-14	1.87322e-12			Tagln	14274.7	0.215556	0.17024	-13.0044	1.15504e-38	5.28007e-37			Fgf18	96.8539	0.0152444	0.803708	-7.50967	5.92783e-14	2.63871e-12
Tagln	14274.7	-2.21386	0.17024	-13.0044	1.15504e-38	5.28007e-37				Fgf18	96.8539	-6.03558	0.803708	-7.50967	5.92783e-14	2.63871e-12			Rasl11a	1676.87	0.094441	0.26217	-12.9856	1.47664e-38	6.7267e-37			Sox6	93.8019	0.00778822	0.934949	-7.49184	6.79137e-14	3.01257e-12
Rasl11a	1676.87	-3.40444	0.26217	-12.9856	1.47664e-38	6.7267e-37				Sox6	93.8019	-7.00449	0.934949	-7.49184	6.79137e-14	3.01257e-12			Plekhg3	1353.77	0.28961	0.137694	-12.984	1.50889e-38	6.84975e-37			Exoc6	254.064	0.165416	0.346533	-7.49086	6.84249e-14	3.02472e-12
Plekhg3	1353.77	-1.78782	0.137694	-12.984	1.50889e-38	6.84975e-37				Exoc6	254.064	-2.59583	0.346533	-7.49086	6.84249e-14	3.02472e-12			44813	4174.89	3.38957	0.135855	12.9631	1.98124e-38	8.96288e-37			Ccdc69	66.7566	0.0247261	0.713237	-7.48394	7.21242e-14	3.17721e-12
44813	4174.89	1.7611	0.135855	12.9631	1.98124e-38	8.96288e-37				Ccdc69	66.7566	-5.33782	0.713237	-7.48394	7.21242e-14	3.17721e-12			Stox2	535.29	0.174139	0.194771	-12.9469	2.44539e-38	1.10245e-36			Add3	327.644	0.217065	0.294582	-7.48112	7.36945e-14	3.23519e-12
Stox2	535.29	-2.52169	0.194771	-12.9469	2.44539e-38	1.10245e-36				Add3	327.644	-2.2038	0.294582	-7.48112	7.36945e-14	3.23519e-12			Pdzd2	364.612	0.087669	0.271403	-12.9394	2.6973e-38	1.21184e-36			Mtrf1	129.198	0.0916044	0.461698	-7.46903	8.07852e-14	3.53428e-12
Pdzd2	364.612	-3.51179	0.271403	-12.9394	2.6973e-38	1.21184e-36				Mtrf1	129.198	-3.44844	0.461698	-7.46903	8.07852e-14	3.53428e-12			Capn6	2506.16	126.778	0.541538	12.9006	4.46748e-38	2.00027e-36			Gabra4	77.9452	0.016531	0.792989	-7.46377	8.4083e-14	3.66596e-12
Capn6	2506.16	6.98616	0.541538	12.9006	4.46748e-38	2.00027e-36				Gabra4	77.9452	-5.91869	0.792989	-7.46377	8.4083e-14	3.66596e-12			Rnf24	1327.29	5.20391	0.184611	12.8898	5.1392e-38	2.29317e-36			Ube2h	996.978	0.279261	0.24673	-7.45883	8.72921e-14	3.79289e-12
Rnf24	1327.29	2.37959	0.184611	12.8898	5.1392e-38	2.29317e-36				Ube2h	996.978	-1.84032	0.24673	-7.45883	8.72921e-14	3.79289e-12			Tub	187.858	0.0108937	0.506923	-12.8626	7.30508e-38	3.24852e-36			Rbm28	1086.36	0.189868	0.321426	-7.4572	8.8383e-14	3.82722e-12
Tub	187.858	-6.52036	0.506923	-12.8626	7.30508e-38	3.24852e-36				Rbm28	1086.36	-2.39693	0.321426	-7.4572	8.8383e-14	3.82722e-12			Mtus1	2661.42	0.24772	0.156852	-12.8351	1.04203e-37	4.61813e-36			Prr15l	280.728	0.000477571	1.47965	-7.45582	8.93122e-14	3.85435e-12
Mtus1	2661.42	-2.01322	0.156852	-12.8351	1.04203e-37	4.61813e-36				Prr15l	280.728	-11.032	1.47965	-7.45582	8.93122e-14	3.85435e-12			Gca	1213.7	0.107049	0.251339	-12.826	1.17328e-37	5.18225e-36			Sncaip	80.4601	0.0380861	0.634973	-7.42487	1.12892e-13	4.85548e-12
Gca	1213.7	-3.22366	0.251339	-12.826	1.17328e-37	5.18225e-36				Sncaip	80.4601	-4.71459	0.634973	-7.42487	1.12892e-13	4.85548e-12			Smim20	190.8	0.0141474	0.478998	-12.8254	1.1825e-37	5.20538e-36			Mrps6	3231.85	3.33767	0.234466	7.41617	1.20559e-13	5.1678e-12
Smim20	190.8	-6.14332	0.478998	-12.8254	1.1825e-37	5.20538e-36				Mrps6	3231.85	1.73884	0.234466	7.41617	1.20559e-13	5.1678e-12			Fam212b	250.398	0.0798086	0.284518	-12.8193	1.279e-37	5.61128e-36			Ccdc91	394.243	0.221599	0.294319	-7.38646	1.50788e-13	6.44189e-12
Fam212b	250.398	-3.64731	0.284518	-12.8193	1.279e-37	5.61128e-36				Ccdc91	394.243	-2.17398	0.294319	-7.38646	1.50788e-13	6.44189e-12			Tanc2	1483.27	3.83036	0.151413	12.796	1.72698e-37	7.55136e-36			Prdm16	71.9102	90.7537	0.88167	7.37678	1.62165e-13	6.90475e-12
Tanc2	1483.27	1.93748	0.151413	12.796	1.72698e-37	7.55136e-36				Prdm16	71.9102	6.50388	0.88167	7.37678	1.62165e-13	6.90475e-12			Fuom	153.756	0.0123246	0.49698	-12.7617	2.68287e-37	1.16848e-35			B4galt4	393.584	0.120366	0.41431	-7.37251	1.6745e-13	7.10604e-12
Fuom	153.756	-6.34231	0.49698	-12.7617	2.68287e-37	1.16848e-35				B4galt4	393.584	-3.0545	0.41431	-7.37251	1.6745e-13	7.10604e-12			Mnda	2271.43	8.23611	0.238371	12.7615	2.69017e-37	1.16848e-35			1700007K13Rik	171.7	0.0488673	0.591036	-7.36839	1.72698e-13	7.30438e-12
Mnda	2271.43	3.04196	0.238371	12.7615	2.69017e-37	1.16848e-35				1700007K13Rik	171.7	-4.35499	0.591036	-7.36839	1.72698e-13	7.30438e-12			Il4ra	238.45	0.0894944	0.272992	-12.7552	2.91776e-37	1.26314e-35			Hid1	87.2054	0.0225865	0.742194	-7.36787	1.73369e-13	7.3085e-12
Il4ra	238.45	-3.48206	0.272992	-12.7552	2.91776e-37	1.26314e-35				Hid1	87.2054	-5.46839	0.742194	-7.36787	1.73369e-13	7.3085e-12			Rab3b	196.12	0.0212649	0.436089	-12.7391	3.58561e-37	1.54714e-35			Tspan8	101.834	0.0156941	0.813944	-7.36369	1.78896e-13	7.5166e-12
Rab3b	196.12	-5.55538	0.436089	-12.7391	3.58561e-37	1.54714e-35				Tspan8	101.834	-5.99363	0.813944	-7.36369	1.78896e-13	7.5166e-12			Dhx32	727.691	0.245357	0.159434	-12.714	4.94148e-37	2.12516e-35			Mab21l2	112.314	278.543	1.10383	7.3578	1.8697e-13	7.82997e-12
Dhx32	727.691	-2.02705	0.159434	-12.714	4.94148e-37	2.12516e-35				Mab21l2	112.314	8.12175	1.10383	7.3578	1.8697e-13	7.82997e-12			Myh10	28811	0.265226	0.150741	-12.702	5.76583e-37	2.47156e-35			Edn1	122.423	0.0899383	0.472655	-7.35192	1.95375e-13	8.15513e-12
Myh10	28811	-1.91471	0.150741	-12.702	5.76583e-37	2.47156e-35				Edn1	122.423	-3.47492	0.472655	-7.35192	1.95375e-13	8.15513e-12			Mpp7	267.497	0.0911856	0.272676	-12.6709	8.57257e-37	3.66267e-35			Slc43a3	565.888	0.205191	0.310833	-7.35107	1.96626e-13	8.18055e-12
Mpp7	267.497	-3.45505	0.272676	-12.6709	8.57257e-37	3.66267e-35				Slc43a3	565.888	-2.28496	0.310833	-7.35107	1.96626e-13	8.18055e-12			Sptan1	8657.57	0.282248	0.144043	-12.6696	8.71955e-37	3.71333e-35			Cntnap2	131.464	0.000503214	1.49237	-7.34171	2.10875e-13	8.74477e-12
Sptan1	8657.57	-1.82497	0.144043	-12.6696	8.71955e-37	3.71333e-35				Cntnap2	131.464	-10.9565	1.49237	-7.34171	2.10875e-13	8.74477e-12			Ccng1	13157.4	0.338026	0.123532	-12.6671	8.99851e-37	3.81969e-35			Ccdc92	226.961	0.194491	0.321777	-7.3412	2.11684e-13	8.74985e-12
Ccng1	13157.4	-1.56479	0.123532	-12.6671	8.99851e-37	3.81969e-35				Ccdc92	226.961	-2.36223	0.321777	-7.3412	2.11684e-13	8.74985e-12			Afap1l2	441.903	0.146106	0.219798	-12.6249	1.53985e-36	6.5152e-35			Popdc3	90.6167	0.00774045	0.955701	-7.33845	2.16082e-13	8.90273e-12
Afap1l2	441.903	-2.77492	0.219798	-12.6249	1.53985e-36	6.5152e-35				Popdc3	90.6167	-7.01337	0.955701	-7.33845	2.16082e-13	8.90273e-12			Ereg	313.69	24.0912	0.364431	12.5962	2.2169e-36	9.34958e-35			P3h4	853.376	0.290758	0.242947	-7.33538	2.21089e-13	9.07964e-12
Ereg	313.69	4.59043	0.364431	12.5962	2.2169e-36	9.34958e-35				P3h4	853.376	-1.78211	0.242947	-7.33538	2.21089e-13	9.07964e-12			Map1lc3b	2201.29	0.308529	0.135025	-12.5645	3.30828e-36	1.39075e-34			Ssh3	65.6532	0.032082	0.676506	-7.33488	2.21919e-13	9.08441e-12
Map1lc3b	2201.29	-1.69652	0.135025	-12.5645	3.30828e-36	1.39075e-34				Ssh3	65.6532	-4.96209	0.676506	-7.33488	2.21919e-13	9.08441e-12			Gmpr	816.375	0.18977	0.19105	-12.55	3.97594e-36	1.66607e-34			Llgl2	136.16	0.0762013	0.50647	-7.33319	2.2473e-13	9.17001e-12
Gmpr	816.375	-2.39768	0.19105	-12.55	3.97594e-36	1.66607e-34				Llgl2	136.16	-3.71404	0.50647	-7.33319	2.2473e-13	9.17001e-12			Bicc1	3438.43	0.316071	0.132416	-12.5489	4.02883e-36	1.68284e-34			Aim2	139.683	1939.72	1.4915	7.3226	2.43218e-13	9.89268e-12
Bicc1	3438.43	-1.66168	0.132416	-12.5489	4.02883e-36	1.68284e-34				Aim2	139.683	10.9216	1.4915	7.3226	2.43218e-13	9.89268e-12			Dag1	729.712	0.169783	0.204006	-12.54	4.50988e-36	1.87778e-34			Hal	210.518	0.000514966	1.4949	-7.30699	2.73183e-13	1.10761e-11
Dag1	729.712	-2.55824	0.204006	-12.54	4.50988e-36	1.87778e-34				Hal	210.518	-10.9232	1.4949	-7.30699	2.73183e-13	1.10761e-11			Lamb1	1443.17	3.5696	0.146548	12.5267	5.33041e-36	2.21237e-34			Fam184a	158.927	0.0784575	0.50274	-7.30387	2.79608e-13	1.13006e-11
Lamb1	1443.17	1.83576	0.146548	12.5267	5.33041e-36	2.21237e-34				Fam184a	158.927	-3.67194	0.50274	-7.30387	2.79608e-13	1.13006e-11			Ccl7	808.049	8.46652	0.246756	12.4892	8.55579e-36	3.53982e-34			Stx3	641.824	0.185694	0.332984	-7.29464	2.99462e-13	1.20647e-11
Ccl7	808.049	3.08177	0.246756	12.4892	8.55579e-36	3.53982e-34				Stx3	641.824	-2.429	0.332984	-7.29464	2.99462e-13	1.20647e-11			Zfp185	208.27	0.0208103	0.447453	-12.4852	8.98798e-36	3.7069e-34			Rasgrp3	127.436	0.102596	0.45039	-7.29358	3.01827e-13	1.21216e-11
Zfp185	208.27	-5.58656	0.447453	-12.4852	8.98798e-36	3.7069e-34				Rasgrp3	127.436	-3.28495	0.45039	-7.29358	3.01827e-13	1.21216e-11			Ctnnal1	883.92	0.285852	0.144749	-12.4813	9.43995e-36	3.88107e-34			Arhgef40	336.477	6.84051	0.380569	7.28937	3.11416e-13	1.24403e-11
Ctnnal1	883.92	-1.80666	0.144749	-12.4813	9.43995e-36	3.88107e-34				Arhgef40	336.477	2.7741	0.380569	7.28937	3.11416e-13	1.24403e-11			Ophn1	177.491	0.0427403	0.364595	-12.4748	1.02422e-35	4.18457e-34			Rab27b	289.077	0.125354	0.411007	-7.28924	3.11717e-13	1.24403e-11
Ophn1	177.491	-4.54826	0.364595	-12.4748	1.02422e-35	4.18457e-34				Rab27b	289.077	-2.99592	0.411007	-7.28924	3.11717e-13	1.24403e-11			Tmod3	4016.09	0.379385	0.112085	-12.475	1.02215e-35	4.18457e-34			Dazap2	2185.84	0.339007	0.214294	-7.28258	3.27497e-13	1.30293e-11
Tmod3	4016.09	-1.39827	0.112085	-12.475	1.02215e-35	4.18457e-34				Dazap2	2185.84	-1.56061	0.214294	-7.28258	3.27497e-13	1.30293e-11			Rps6ka6	295.583	10.1523	0.268377	12.4591	1.24787e-35	5.08244e-34			Shox2	337.42	4.73974	0.308551	7.27532	3.45601e-13	1.37067e-11
Rps6ka6	295.583	3.34374	0.268377	12.4591	1.24787e-35	5.08244e-34				Shox2	337.42	2.24481	0.308551	7.27532	3.45601e-13	1.37067e-11			Cldn15	228.997	0.0137285	0.496922	-12.45	1.39833e-35	5.67757e-34			Tslp	246.177	12.2549	0.497456	7.26756	3.66044e-13	1.44724e-11
Cldn15	228.997	-6.18668	0.496922	-12.45	1.39833e-35	5.67757e-34				Tslp	246.177	3.61529	0.497456	7.26756	3.66044e-13	1.44724e-11			Cdh3	242.022	0.065842	0.315784	-12.4289	1.82137e-35	7.37231e-34			Samd10	114.904	0.0975735	0.462376	-7.26112	3.83889e-13	1.51309e-11
Cdh3	242.022	-3.92485	0.315784	-12.4289	1.82137e-35	7.37231e-34				Samd10	114.904	-3.35737	0.462376	-7.26112	3.83889e-13	1.51309e-11			Rnf144a	465.573	17.3318	0.331344	12.4202	2.03107e-35	8.19573e-34			Gbp3	226.384	24.5228	0.636092	7.2569	3.96054e-13	1.55622e-11
Rnf144a	465.573	4.11535	0.331344	12.4202	2.03107e-35	8.19573e-34				Gbp3	226.384	4.61605	0.636092	7.2569	3.96054e-13	1.55622e-11			Ide	5231.7	0.332633	0.127871	-12.4188	2.06697e-35	8.31494e-34			Spns2	75.9658	0.0242589	0.741058	-7.24011	4.48306e-13	1.75612e-11
Ide	5231.7	-1.588	0.127871	-12.4188	2.06697e-35	8.31494e-34				Spns2	75.9658	-5.36534	0.741058	-7.24011	4.48306e-13	1.75612e-11			Bcar3	199.073	0.0473053	0.354801	-12.4065	2.4081e-35	9.65753e-34			Akr1b8	1090.96	3.86251	0.269497	7.23399	4.69001e-13	1.83155e-11
Bcar3	199.073	-4.40185	0.354801	-12.4065	2.4081e-35	9.65753e-34				Akr1b8	1090.96	1.94954	0.269497	7.23399	4.69001e-13	1.83155e-11			Exoc6b	3182.16	0.337432	0.126395	-12.4003	2.60356e-35	1.04095e-33			Dag1	361.364	0.195364	0.326017	-7.22589	4.97825e-13	1.93817e-11
Exoc6b	3182.16	-1.56733	0.126395	-12.4003	2.60356e-35	1.04095e-33				Dag1	361.364	-2.35577	0.326017	-7.22589	4.97825e-13	1.93817e-11			Arhgap18	1670.8	0.198077	0.188446	-12.3954	2.76679e-35	1.10284e-33			Hmga1	2197.7	4.05649	0.279711	7.22258	5.10121e-13	1.97998e-11
Arhgap18	1670.8	-2.33586	0.188446	-12.3954	2.76679e-35	1.10284e-33				Hmga1	2197.7	2.02023	0.279711	7.22258	5.10121e-13	1.97998e-11			Limk2	1327.43	0.302964	0.139085	-12.3865	3.09187e-35	1.22866e-33			Stc1	66.3925	40.1086	0.738895	7.20785	5.68436e-13	2.19962e-11
Limk2	1327.43	-1.72278	0.139085	-12.3865	3.09187e-35	1.22866e-33				Stc1	66.3925	5.32584	0.738895	7.20785	5.68436e-13	2.19962e-11			Gng2	312.978	12.4008	0.293796	12.3635	4.1159e-35	1.63064e-33			Tgfb3	303.867	0.193765	0.329212	-7.19176	6.39603e-13	2.46751e-11
Gng2	312.978	3.63236	0.293796	12.3635	4.1159e-35	1.63064e-33				Tgfb3	303.867	-2.36762	0.329212	-7.19176	6.39603e-13	2.46751e-11			Dclk1	1242.86	4.50639	0.175814	12.3538	4.64734e-35	1.83563e-33			Gpr39	118.806	0.0379113	0.656711	-7.18921	6.51691e-13	2.50655e-11
Dclk1	1242.86	2.17197	0.175814	12.3538	4.64734e-35	1.83563e-33				Gpr39	118.806	-4.72123	0.656711	-7.18921	6.51691e-13	2.50655e-11			Rab23	1566.04	3.34975	0.141294	12.3435	5.28364e-35	2.08067e-33			Gstm1	1148.49	3.89267	0.2728	7.18753	6.59746e-13	2.52989e-11
Rab23	1566.04	1.74405	0.141294	12.3435	5.28364e-35	2.08067e-33				Gstm1	1148.49	1.96076	0.2728	7.18753	6.59746e-13	2.52989e-11			Tpd52	630.915	0.211692	0.181811	-12.3203	7.04348e-35	2.76536e-33			Peg10	303.908	0.00105865	1.37519	-7.18703	6.62173e-13	2.53157e-11
Tpd52	630.915	-2.23996	0.181811	-12.3203	7.04348e-35	2.76536e-33				Peg10	303.908	-9.88356	1.37519	-7.18703	6.62173e-13	2.53157e-11			Runx1t1	537.213	4.99191	0.18835	12.3153	7.49378e-35	2.93335e-33			Tfec	58.6453	58.3374	0.816751	7.18254	6.84286e-13	2.60566e-11
Runx1t1	537.213	2.31959	0.18835	12.3153	7.49378e-35	2.93335e-33				Tfec	58.6453	5.86635	0.816751	7.18254	6.84286e-13	2.60566e-11			Slc1a3	453.446	18.7896	0.343873	12.3065	8.35801e-35	3.26187e-33			Tubb2b	920.714	0.286943	0.25078	-7.18227	6.85646e-13	2.60566e-11
Slc1a3	453.446	4.23186	0.343873	12.3065	8.35801e-35	3.26187e-33				Tubb2b	920.714	-1.80117	0.25078	-7.18227	6.85646e-13	2.60566e-11			Ccser1	211.126	0.0692947	0.31339	-12.2886	1.04359e-34	4.06069e-33			Prune2	149.335	0.109981	0.44453	-7.16414	7.82753e-13	2.96584e-11
Ccser1	211.126	-3.85111	0.31339	-12.2886	1.04359e-34	4.06069e-33				Prune2	149.335	-3.18468	0.44453	-7.16414	7.82753e-13	2.96584e-11			Vps35	10304.9	0.372171	0.116046	-12.2879	1.05227e-34	4.0823e-33			Adm	139.109	9.81098	0.460147	7.15945	8.10009e-13	3.06001e-11
Vps35	10304.9	-1.42596	0.116046	-12.2879	1.05227e-34	4.0823e-33				Adm	139.109	3.2944	0.460147	7.15945	8.10009e-13	3.06001e-11			Myc	2220.45	3.12192	0.133715	12.2831	1.11602e-34	4.31683e-33			Saysd1	67.2327	0.0380185	0.659533	-7.15226	8.5359e-13	3.21511e-11
Myc	2220.45	1.64243	0.133715	12.2831	1.11602e-34	4.31683e-33				Saysd1	67.2327	-4.71716	0.659533	-7.15226	8.5359e-13	3.21511e-11			Nr2f2	2024.16	3.5573	0.149543	12.2425	1.84299e-34	7.10775e-33			Tmem151a	159.194	0.000613529	1.49264	-7.14878	8.75545e-13	3.28807e-11
Nr2f2	2024.16	1.83078	0.149543	12.2425	1.84299e-34	7.10775e-33				Tmem151a	159.194	-10.6706	1.49264	-7.14878	8.75545e-13	3.28807e-11			Arhgdib	2403.69	2.7916	0.121055	12.2349	2.02428e-34	7.78397e-33			C730002L08Rik	56.0396	0.0131235	0.875983	-7.13679	9.5534e-13	3.57719e-11
Arhgdib	2403.69	1.48109	0.121055	12.2349	2.02428e-34	7.78397e-33				C730002L08Rik	56.0396	-6.25171	0.875983	-7.13679	9.5534e-13	3.57719e-11			Cobl	814.769	0.148175	0.225711	-12.2042	2.95067e-34	1.13129e-32			Krt13	128.98	0.000540349	1.52132	-7.13449	9.71444e-13	3.62682e-11
Cobl	814.769	-2.75463	0.225711	-12.2042	2.95067e-34	1.13129e-32				Krt13	128.98	-10.8538	1.52132	-7.13449	9.71444e-13	3.62682e-11			Dmd	221.338	0.0819187	0.296288	-12.183	3.83114e-34	1.46457e-32			Cltb	1151.25	0.295761	0.24672	-7.12346	1.05253e-12	3.91806e-11
Dmd	221.338	-3.60966	0.296288	-12.183	3.83114e-34	1.46457e-32				Cltb	1151.25	-1.7575	0.24672	-7.12346	1.05253e-12	3.91806e-11			Ankrd6	228.875	79.1893	0.518232	12.1707	4.45324e-34	1.69743e-32			Akr1c14	213.384	0.174798	0.353403	-7.12002	1.07912e-12	4.00533e-11
Ankrd6	228.875	6.30723	0.518232	12.1707	4.45324e-34	1.69743e-32				Akr1c14	213.384	-2.51624	0.353403	-7.12002	1.07912e-12	4.00533e-11			Aldh1b1	184.014	0.0336787	0.402037	-12.1681	4.59825e-34	1.7476e-32			Ms4a4d	286.353	7.59409	0.411391	7.10972	1.16275e-12	4.3032e-11
Aldh1b1	184.014	-4.89202	0.402037	-12.1681	4.59825e-34	1.7476e-32				Ms4a4d	286.353	2.92488	0.411391	7.10972	1.16275e-12	4.3032e-11			Inppl1	3727.44	0.31408	0.137423	-12.1581	5.19613e-34	1.96911e-32			4930452B06Rik	100.035	10.2085	0.471612	7.10689	1.18685e-12	4.37963e-11
Inppl1	3727.44	-1.6708	0.137423	-12.1581	5.19613e-34	1.96911e-32				4930452B06Rik	100.035	3.35169	0.471612	7.10689	1.18685e-12	4.37963e-11			Ehd3	196.157	0.0124809	0.520503	-12.15	5.73378e-34	2.16657e-32			Mthfd2	2687.92	2.99785	0.222935	7.10489	1.20415e-12	4.43064e-11
Ehd3	196.157	-6.32413	0.520503	-12.15	5.73378e-34	2.16657e-32				Mthfd2	2687.92	1.58393	0.222935	7.10489	1.20415e-12	4.43064e-11			Gm2115	357.112	13.3252	0.308157	12.124	7.88471e-34	2.97074e-32			Olr1	181.122	0.116028	0.437616	-7.10087	1.23975e-12	4.54848e-11
Gm2115	357.112	3.73608	0.308157	12.124	7.88471e-34	2.97074e-32				Olr1	181.122	-3.10745	0.437616	-7.10087	1.23975e-12	4.54848e-11			Commd3	2591.27	0.251751	0.164249	-12.1153	8.76079e-34	3.29134e-32			D16Ertd472e	248.181	4.70693	0.315159	7.09097	1.33176e-12	4.87203e-11
Commd3	2591.27	-1.98993	0.164249	-12.1153	8.76079e-34	3.29134e-32				D16Ertd472e	248.181	2.23479	0.315159	7.09097	1.33176e-12	4.87203e-11			Aim2	349.661	145.916	0.593853	12.1057	9.85379e-34	3.69136e-32			Kazn	64.2798	0.0156379	0.846863	-7.08357	1.40489e-12	5.12482e-11
Aim2	349.661	7.189	0.593853	12.1057	9.85379e-34	3.69136e-32				Kazn	64.2798	-5.99881	0.846863	-7.08357	1.40489e-12	5.12482e-11			Zbtb46	224.733	0.070743	0.315797	-12.1004	1.05115e-33	3.92648e-32			Fgfr1	495.142	4.38368	0.3012	7.07882	1.45388e-12	5.28839e-11
Zbtb46	224.733	-3.82127	0.315797	-12.1004	1.05115e-33	3.92648e-32				Fgfr1	495.142	2.13214	0.3012	7.07882	1.45388e-12	5.28839e-11			Btg2	1489.49	0.235412	0.17269	-12.0838	1.28711e-33	4.79421e-32			Tmem47	133.981	9.14525	0.451139	7.0777	1.4657e-12	5.3162e-11
Btg2	1489.49	-2.08674	0.17269	-12.0838	1.28711e-33	4.79421e-32				Tmem47	133.981	3.19302	0.451139	7.0777	1.4657e-12	5.3162e-11			Hoxc5	438.084	5.78775	0.209631	12.0831	1.2966e-33	4.81585e-32			Usp18	117.168	16.4845	0.571291	7.07702	1.47288e-12	5.32706e-11
Hoxc5	438.084	2.533	0.209631	12.0831	1.2966e-33	4.81585e-32				Usp18	117.168	4.04304	0.571291	7.07702	1.47288e-12	5.32706e-11			Gch1	497.073	7.35961	0.238424	12.0778	1.38446e-33	5.1276e-32			Slfn9	180.332	13.7316	0.534963	7.06484	1.60799e-12	5.79923e-11
Gch1	497.073	2.87963	0.238424	12.0778	1.38446e-33	5.1276e-32				Slfn9	180.332	3.77943	0.534963	7.06484	1.60799e-12	5.79923e-11			Lin28b	148.148	0.0254624	0.438655	-12.0721	1.48309e-33	5.47739e-32			Gas2	383.478	6.92176	0.395165	7.06322	1.62684e-12	5.85066e-11
Lin28b	148.148	-5.29549	0.438655	-12.0721	1.48309e-33	5.47739e-32				Gas2	383.478	2.79114	0.395165	7.06322	1.62684e-12	5.85066e-11			Adgrl2	699.056	4.98859	0.192185	12.0646	1.62479e-33	5.9838e-32			Tacc1	276.343	0.168687	0.363956	-7.05465	1.73038e-12	6.20549e-11
Adgrl2	699.056	2.31863	0.192185	12.0646	1.62479e-33	5.9838e-32				Tacc1	276.343	-2.56758	0.363956	-7.05465	1.73038e-12	6.20549e-11			Arhgap6	671.148	4.49905	0.180047	12.0503	1.93294e-33	7.09865e-32			Tprn	293.034	0.0929567	0.486379	-7.04656	1.83392e-12	6.55832e-11
Arhgap6	671.148	2.16962	0.180047	12.0503	1.93294e-33	7.09865e-32				Tprn	293.034	-3.4273	0.486379	-7.04656	1.83392e-12	6.55832e-11			Esr1	174.104	0.00653949	0.603821	-12.0178	2.86458e-33	1.04906e-31			Bscl2	438.345	0.130407	0.417122	-7.04567	1.8457e-12	6.58196e-11
Esr1	174.104	-7.25661	0.603821	-12.0178	2.86458e-33	1.04906e-31				Bscl2	438.345	-2.9389	0.417122	-7.04567	1.8457e-12	6.58196e-11			Kcnq1ot1	159.566	0.0141522	0.511895	-12.0002	3.54566e-33	1.29486e-31			Col6a3	307.412	9.0061	0.450182	7.04359	1.87345e-12	6.66225e-11
Kcnq1ot1	159.566	-6.14283	0.511895	-12.0002	3.54566e-33	1.29486e-31				Col6a3	307.412	3.1709	0.450182	7.04359	1.87345e-12	6.66225e-11			Rpl22l1	1835.2	0.295514	0.146741	-11.9851	4.25553e-33	1.54977e-31			Ltbp1	258.212	4.57085	0.311906	7.02925	2.07649e-12	7.36375e-11
Rpl22l1	1835.2	-1.7587	0.146741	-11.9851	4.25553e-33	1.54977e-31				Ltbp1	258.212	2.19246	0.311906	7.02925	2.07649e-12	7.36375e-11			Mmp3	199.866	51.2317	0.474077	11.979	4.57914e-33	1.66299e-31			Ccng1	9885.89	0.276436	0.263917	-7.02865	2.08541e-12	7.37483e-11
Mmp3	199.866	5.67896	0.474077	11.979	4.57914e-33	1.66299e-31				Ccng1	9885.89	-1.85498	0.263917	-7.02865	2.08541e-12	7.37483e-11			Eif4g3	1770.3	0.279731	0.153554	-11.969	5.16546e-33	1.86556e-31			Tmem45a	235.637	7.17511	0.404802	7.0232	2.16845e-12	7.64724e-11
Eif4g3	1770.3	-1.83789	0.153554	-11.969	5.16546e-33	1.86556e-31				Tmem45a	235.637	2.843	0.404802	7.0232	2.16845e-12	7.64724e-11			Fosl1	291.459	34.0547	0.425244	11.9691	5.15955e-33	1.86556e-31			Krt18	8180.34	0.00243392	1.23762	-7.01548	2.29167e-12	8.05945e-11
Fosl1	291.459	5.08978	0.425244	11.9691	5.15955e-33	1.86556e-31				Krt18	8180.34	-8.6825	1.23762	-7.01548	2.29167e-12	8.05945e-11			Ddah1	3532.4	3.87984	0.163468	11.9656	5.37985e-33	1.93764e-31			Arhgap18	368.671	0.236092	0.297036	-7.0112	2.36286e-12	8.28694e-11
Ddah1	3532.4	1.956	0.163468	11.9656	5.37985e-33	1.93764e-31				Arhgap18	368.671	-2.08258	0.297036	-7.0112	2.36286e-12	8.28694e-11			Krt18	13803.2	0.0251521	0.444046	-11.9654	5.39623e-33	1.9382e-31			Tspan11	133.966	1689.03	1.52942	7.01049	2.3749e-12	8.30629e-11
Krt18	13803.2	-5.31318	0.444046	-11.9654	5.39623e-33	1.9382e-31				Tspan11	133.966	10.722	1.52942	7.01049	2.3749e-12	8.30629e-11			Ninl	823.854	0.264703	0.160484	-11.9486	6.60333e-33	2.36526e-31			Iigp1	157.035	25.813	0.669127	7.00917	2.39733e-12	8.36176e-11
Ninl	823.854	-1.91756	0.160484	-11.9486	6.60333e-33	2.36526e-31				Iigp1	157.035	4.69002	0.669127	7.00917	2.39733e-12	8.36176e-11			Scarb2	412.304	0.170849	0.213409	-11.9452	6.87876e-33	2.45718e-31			Gab1	201.244	0.116117	0.443736	-7.00044	2.55159e-12	8.8513e-11
Scarb2	412.304	-2.54921	0.213409	-11.9452	6.87876e-33	2.45718e-31				Gab1	201.244	-3.10635	0.443736	-7.00044	2.55159e-12	8.8513e-11			Zfp36l1	4526.45	0.226099	0.179837	-11.9273	8.52702e-33	3.03767e-31			Stbd1	497.869	0.102869	0.468694	-7.00057	2.54928e-12	8.8513e-11
Zfp36l1	4526.45	-2.14497	0.179837	-11.9273	8.52702e-33	3.03767e-31				Stbd1	497.869	-3.28112	0.468694	-7.00057	2.54928e-12	8.8513e-11			4931406P16Rik	2224.95	0.306847	0.14294	-11.924	8.87907e-33	3.15448e-31			Tmem150a	188.933	0.131351	0.418634	-6.99539	2.64527e-12	9.15133e-11
4931406P16Rik	2224.95	-1.70441	0.14294	-11.924	8.87907e-33	3.15448e-31				Tmem150a	188.933	-2.9285	0.418634	-6.99539	2.64527e-12	9.15133e-11			Smim1	1344.17	0.023574	0.454088	-11.9066	1.09299e-32	3.87257e-31			Trpc6	195.482	0.00122492	1.38304	-6.99408	2.67001e-12	9.21188e-11
Smim1	1344.17	-5.40666	0.454088	-11.9066	1.09299e-32	3.87257e-31				Trpc6	195.482	-9.6731	1.38304	-6.99408	2.67001e-12	9.21188e-11			Ppm1e	247.549	0.127876	0.249231	-11.9053	1.10999e-32	3.92215e-31			Slfn8	86.8508	19.5297	0.613244	6.99167	2.71626e-12	9.34613e-11
Ppm1e	247.549	-2.96718	0.249231	-11.9053	1.10999e-32	3.92215e-31				Slfn8	86.8508	4.2876	0.613244	6.99167	2.71626e-12	9.34613e-11			Flnc	7049.6	0.357266	0.124811	-11.8974	1.22034e-32	4.30046e-31			Dpysl5	101.419	0.000691086	1.50427	-6.97937	2.96505e-12	1.01747e-10
Flnc	7049.6	-1.48493	0.124811	-11.8974	1.22034e-32	4.30046e-31				Dpysl5	101.419	-10.4988	1.50427	-6.97937	2.96505e-12	1.01747e-10			44809	1397.42	3.97053	0.167231	11.8957	1.24623e-32	4.3799e-31			2210011C24Rik	91.6242	0.000657456	1.51573	-6.97409	3.07846e-12	1.05072e-10
44809	1397.42	1.98933	0.167231	11.8957	1.24623e-32	4.3799e-31				2210011C24Rik	91.6242	-10.5708	1.51573	-6.97409	3.07846e-12	1.05072e-10			Tmem151a	156.684	0.0135117	0.52204	-11.895	1.25708e-32	4.40618e-31			Dctn6	2489.69	0.31007	0.242222	-6.97433	3.07331e-12	1.05072e-10
Tmem151a	156.684	-6.20965	0.52204	-11.895	1.25708e-32	4.40618e-31				Dctn6	2489.69	-1.68933	0.242222	-6.97433	3.07331e-12	1.05072e-10			Grb10	30390.2	0.332617	0.133617	-11.8852	1.41217e-32	4.93656e-31			Rnf181	2498.23	0.33271	0.227678	-6.97329	3.09622e-12	1.05396e-10
Grb10	30390.2	-1.58807	0.133617	-11.8852	1.41217e-32	4.93656e-31				Rnf181	2498.23	-1.58766	0.227678	-6.97329	3.09622e-12	1.05396e-10			Uap1l1	2528.16	0.339618	0.131132	-11.8813	1.4812e-32	5.16406e-31			Ecscr	102.368	0.0095101	0.964123	-6.96625	3.25492e-12	1.10502e-10
Uap1l1	2528.16	-1.55801	0.131132	-11.8813	1.4812e-32	5.16406e-31				Ecscr	102.368	-6.71632	0.964123	-6.96625	3.25492e-12	1.10502e-10			Kbtbd7	153.027	0.01853	0.484355	-11.8797	1.50916e-32	5.24754e-31			Mnd1	174.044	5.38994	0.350065	6.94233	3.85685e-12	1.30356e-10
Kbtbd7	153.027	-5.75399	0.484355	-11.8797	1.50916e-32	5.24754e-31				Mnd1	174.044	2.43027	0.350065	6.94233	3.85685e-12	1.30356e-10			Gnb4	324.523	7.52076	0.245043	11.879	1.521e-32	5.27469e-31			Uty	116.982	1400.29	1.5055	6.94221	3.86021e-12	1.30356e-10
Gnb4	324.523	2.91088	0.245043	11.879	1.521e-32	5.27469e-31				Uty	116.982	10.4515	1.5055	6.94221	3.86021e-12	1.30356e-10			Gas2	276.379	12.1379	0.303635	11.8611	1.88449e-32	6.51795e-31			Adgrl3	64.6586	18.9925	0.612261	6.93717	4.00026e-12	1.34728e-10
Gas2	276.379	3.60145	0.303635	11.8611	1.88449e-32	6.51795e-31				Adgrl3	64.6586	4.24736	0.612261	6.93717	4.00026e-12	1.34728e-10			Bin1	2299.52	4.09759	0.171655	11.8539	2.05478e-32	7.08818e-31			Bche	141.368	0.000719983	1.50548	-6.9345	4.0766e-12	1.36937e-10
Bin1	2299.52	2.03478	0.171655	11.8539	2.05478e-32	7.08818e-31				Bche	141.368	-10.4398	1.50548	-6.9345	4.0766e-12	1.36937e-10			Ebf1	477.652	5.18152	0.200899	11.8138	3.31283e-32	1.13979e-30			Fry	85.2386	0.00503271	1.10274	-6.92314	4.41752e-12	1.47998e-10
Ebf1	477.652	2.37338	0.200899	11.8138	3.31283e-32	1.13979e-30				Fry	85.2386	-7.63445	1.10274	-6.92314	4.41752e-12	1.47998e-10			Ist1	1729.04	0.356067	0.126193	-11.8056	3.65238e-32	1.25331e-30			D5Ertd605e	88.0854	13.7557	0.546315	6.92267	4.43207e-12	1.48096e-10
Ist1	1729.04	-1.48978	0.126193	-11.8056	3.65238e-32	1.25331e-30				D5Ertd605e	88.0854	3.78196	0.546315	6.92267	4.43207e-12	1.48096e-10			Hoxc13	185.457	0.0137687	0.5237	-11.8053	3.66283e-32	1.25361e-30			Crb2	144.276	0.000731713	1.50861	-6.90466	5.03239e-12	1.67716e-10
Hoxc13	185.457	-6.18246	0.5237	-11.8053	3.66283e-32	1.25361e-30				Crb2	144.276	-10.4164	1.50861	-6.90466	5.03239e-12	1.67716e-10			Gng11	280.754	14.8705	0.330097	11.7977	4.01167e-32	1.36941e-30			Psmd8	8797.98	0.337809	0.226838	-6.90237	5.11407e-12	1.6955e-10
Gng11	280.754	3.89439	0.330097	11.7977	4.01167e-32	1.36941e-30				Psmd8	8797.98	-1.56572	0.226838	-6.90237	5.11407e-12	1.6955e-10			Ccnd1	3008.43	2.91469	0.130936	11.787	4.55408e-32	1.55052e-30			Tmem98	1923.16	0.238077	0.299955	-6.90269	5.10252e-12	1.6955e-10
Ccnd1	3008.43	1.54334	0.130936	11.787	4.55408e-32	1.55052e-30				Tmem98	1923.16	-2.0705	0.299955	-6.90269	5.10252e-12	1.6955e-10			Stc1	196.322	30.7749	0.419573	11.7827	4.79596e-32	1.62863e-30			Dennd2d	71.1934	23.3633	0.659038	6.89819	5.26701e-12	1.74167e-10
Stc1	196.322	4.94368	0.419573	11.7827	4.79596e-32	1.62863e-30				Dennd2d	71.1934	4.54617	0.659038	6.89819	5.26701e-12	1.74167e-10			Map3k5	326.466	0.0623751	0.339744	-11.7821	4.82901e-32	1.63561e-30			Dctd	590.322	3.42446	0.258263	6.87623	6.14588e-12	2.02703e-10
Map3k5	326.466	-4.00289	0.339744	-11.7821	4.82901e-32	1.63561e-30				Dctd	590.322	1.77588	0.258263	6.87623	6.14588e-12	2.02703e-10			Vamp8	945.539	0.290797	0.151322	-11.7756	5.21143e-32	1.76058e-30			Cacna1c	459.15	9.07635	0.462848	6.87507	6.19597e-12	2.03827e-10
Vamp8	945.539	-1.78192	0.151322	-11.7756	5.21143e-32	1.76058e-30				Cacna1c	459.15	3.18211	0.462848	6.87507	6.19597e-12	2.03827e-10			Psmd8	5611.47	0.318368	0.140503	-11.7523	6.87116e-32	2.3153e-30			Ctnna2	101.351	15.7527	0.580376	6.85336	7.21332e-12	2.36682e-10
Psmd8	5611.47	-1.65123	0.140503	-11.7523	6.87116e-32	2.3153e-30				Ctnna2	101.351	3.97753	0.580376	6.85336	7.21332e-12	2.36682e-10			Nadk2	1220.06	3.55188	0.155601	11.7517	6.91975e-32	2.32568e-30			Rgma	126.114	9.58835	0.476444	6.84505	7.64498e-12	2.4956e-10
Nadk2	1220.06	1.82858	0.155601	11.7517	6.91975e-32	2.32568e-30				Rgma	126.114	3.26128	0.476444	6.84505	7.64498e-12	2.4956e-10			Aebp1	1227.92	0.295145	0.150004	-11.7364	8.29359e-32	2.78027e-30			Nkd1	118.366	0.0552928	0.610539	-6.84111	7.858e-12	2.55857e-10
Aebp1	1227.92	-1.7605	0.150004	-11.7364	8.29359e-32	2.78027e-30				Nkd1	118.366	-4.17676	0.610539	-6.84111	7.858e-12	2.55857e-10			Capns1	6524.08	0.401297	0.112523	-11.7065	1.18004e-31	3.94575e-30			Bicc1	482.819	0.285395	0.264447	-6.84056	7.88852e-12	2.56196e-10
Capns1	6524.08	-1.31726	0.112523	-11.7065	1.18004e-31	3.94575e-30				Bicc1	482.819	-1.80897	0.264447	-6.84056	7.88852e-12	2.56196e-10			Des	1754.27	0.0146608	0.520403	-11.7061	1.18599e-31	3.95551e-30			Sulf1	413.001	0.162922	0.382854	-6.83747	8.06056e-12	2.61117e-10
Des	1754.27	-6.0919	0.520403	-11.7061	1.18599e-31	3.95551e-30				Sulf1	413.001	-2.61775	0.382854	-6.83747	8.06056e-12	2.61117e-10			Bche	238.096	0.00654716	0.619804	-11.7052	1.19916e-31	3.98927e-30			Ccdc68	199.719	0.0013856	1.38967	-6.83277	8.32882e-12	2.69122e-10
Bche	238.096	-7.25492	0.619804	-11.7052	1.19916e-31	3.98927e-30				Ccdc68	199.719	-9.49528	1.38967	-6.83277	8.32882e-12	2.69122e-10			Olr1	471.811	0.131646	0.250383	-11.6831	1.55429e-31	5.15757e-30			Lrp1	1156.79	3.67502	0.274994	6.82834	8.59052e-12	2.76876e-10
Olr1	471.811	-2.92527	0.250383	-11.6831	1.55429e-31	5.15757e-30				Lrp1	1156.79	1.87775	0.274994	6.82834	8.59052e-12	2.76876e-10			Rgs2	225.367	120.982	0.592865	11.6699	1.81736e-31	6.01522e-30			Mbnl2	1718.12	0.33039	0.234157	-6.82346	8.88737e-12	2.8572e-10
Rgs2	225.367	6.91864	0.592865	11.6699	1.81736e-31	6.01522e-30				Mbnl2	1718.12	-1.59776	0.234157	-6.82346	8.88737e-12	2.8572e-10			Chp1	4451.08	0.397262	0.114169	-11.6655	1.91287e-31	6.31538e-30			Gtpbp10	191.459	0.0014192	1.38673	-6.82231	8.95903e-12	2.87298e-10
Chp1	4451.08	-1.33184	0.114169	-11.6655	1.91287e-31	6.31538e-30				Gtpbp10	191.459	-9.4607	1.38673	-6.82231	8.95903e-12	2.87298e-10			1810058I24Rik	1937	0.332865	0.13605	-11.6648	1.92856e-31	6.33518e-30			Spink2	59.8394	37.7068	0.770957	6.79254	1.10179e-11	3.52435e-10
1810058I24Rik	1937	-1.58699	0.13605	-11.6648	1.92856e-31	6.33518e-30				Spink2	59.8394	5.23675	0.770957	6.79254	1.10179e-11	3.52435e-10			Rnf181	2310.97	0.369854	0.123016	-11.6649	1.9269e-31	6.33518e-30			Sdc4	796.243	0.211969	0.329538	-6.79156	1.1093e-11	3.53947e-10
Rnf181	2310.97	-1.43497	0.123016	-11.6649	1.9269e-31	6.33518e-30				Sdc4	796.243	-2.23807	0.329538	-6.79156	1.1093e-11	3.53947e-10			Igfbp6	269.977	0.102329	0.282403	-11.6455	2.41921e-31	7.927e-30			Tcf24	88.0692	0.00550626	1.10641	-6.78293	1.1776e-11	3.74799e-10
Igfbp6	269.977	-3.28872	0.282403	-11.6455	2.41921e-31	7.927e-30				Tcf24	88.0692	-7.50471	1.10641	-6.78293	1.1776e-11	3.74799e-10			Aldh1a2	195.291	0.00966077	0.575914	-11.6227	3.16145e-31	1.03332e-29			Ankrd44	291.143	0.222546	0.31987	-6.77722	1.22513e-11	3.88956e-10
Aldh1a2	195.291	-6.69365	0.575914	-11.6227	3.16145e-31	1.03332e-29				Ankrd44	291.143	-2.16783	0.31987	-6.77722	1.22513e-11	3.88956e-10			Arhgef28	603.072	0.148535	0.236787	-11.6185	3.31744e-31	1.0816e-29			Scamp5	84.8426	0.0725464	0.558884	-6.77234	1.26713e-11	4.01288e-10
Arhgef28	603.072	-2.75112	0.236787	-11.6185	3.31744e-31	1.0816e-29				Scamp5	84.8426	-3.78495	0.558884	-6.77234	1.26713e-11	4.01288e-10			Hoxa11	297.4	9.21959	0.276087	11.6076	3.77055e-31	1.22627e-29			Dpp4	114.278	0.000835696	1.51069	-6.76826	1.30342e-11	4.11757e-10
Hoxa11	297.4	3.2047	0.276087	11.6076	3.77055e-31	1.22627e-29				Dpp4	114.278	-10.2247	1.51069	-6.76826	1.30342e-11	4.11757e-10			Stx3	1137.01	0.256695	0.169096	-11.6021	4.01963e-31	1.30404e-29			Dnajc6	83.4136	0.000824398	1.51557	-6.75941	1.3855e-11	4.36605e-10
Stx3	1137.01	-1.96187	0.169096	-11.6021	4.01963e-31	1.30404e-29				Dnajc6	83.4136	-10.2444	1.51557	-6.75941	1.3855e-11	4.36605e-10			Camk1d	358.395	6.07338	0.224549	11.5899	4.63654e-31	1.50045e-29			Gucy1a3	89.5698	0.00520702	1.12278	-6.75585	1.42e-11	4.46371e-10
Camk1d	358.395	2.6025	0.224549	11.5899	4.63654e-31	1.50045e-29				Gucy1a3	89.5698	-7.58533	1.12278	-6.75585	1.42e-11	4.46371e-10			Mrvi1	275.405	0.104358	0.281929	-11.5646	6.22767e-31	2.01038e-29			Runx2	170.491	5.08013	0.347973	6.73865	1.59869e-11	5.01303e-10
Mrvi1	275.405	-3.26039	0.281929	-11.5646	6.22767e-31	2.01038e-29				Runx2	170.491	2.34487	0.347973	6.73865	1.59869e-11	5.01303e-10			2900026A02Rik	164.708	0.0207593	0.483469	-11.5625	6.38379e-31	2.05571e-29			Lmcd1	85.4988	0.0486836	0.647112	-6.73828	1.60271e-11	5.0133e-10
2900026A02Rik	164.708	-5.5901	0.483469	-11.5625	6.38379e-31	2.05571e-29				Lmcd1	85.4988	-4.36042	0.647112	-6.73828	1.60271e-11	5.0133e-10			Ank2	974.683	3.54907	0.158186	11.5525	7.17197e-31	2.29819e-29			Perp	272.607	0.00159069	1.38038	-6.73448	1.64515e-11	5.13344e-10
Ank2	974.683	1.82744	0.158186	11.5525	7.17197e-31	2.29819e-29				Perp	272.607	-9.29613	1.38038	-6.73448	1.64515e-11	5.13344e-10			Adgrg2	176.728	0.00779283	0.606339	-11.5507	7.32192e-31	2.34051e-29			Lefty1	94.7613	0.000898375	1.50336	-6.73184	1.67533e-11	5.21481e-10
Adgrg2	176.728	-7.00364	0.606339	-11.5507	7.32192e-31	2.34051e-29				Lefty1	94.7613	-10.1204	1.50336	-6.73184	1.67533e-11	5.21481e-10			Ptprf	273.085	0.0712781	0.330198	-11.5397	8.31884e-31	2.65269e-29			Kitl	357.782	0.213378	0.331974	-6.71293	1.90756e-11	5.92319e-10
Ptprf	273.085	-3.8104	0.330198	-11.5397	8.31884e-31	2.65269e-29				Kitl	357.782	-2.22852	0.331974	-6.71293	1.90756e-11	5.92319e-10			Eya1	344.685	8.02093	0.260407	11.5349	8.79743e-31	2.79848e-29			1500009L16Rik	164.578	10.6802	0.509207	6.71018	1.94381e-11	6.02108e-10
Eya1	344.685	3.00377	0.260407	11.5349	8.79743e-31	2.79848e-29				1500009L16Rik	164.578	3.41687	0.509207	6.71018	1.94381e-11	6.02108e-10			Stard10	157.068	0.0533841	0.366567	-11.5325	9.0452e-31	2.87031e-29			Hoxa11	135.431	6.97883	0.417764	6.70949	1.95304e-11	6.035e-10
Stard10	157.068	-4.22745	0.366567	-11.5325	9.0452e-31	2.87031e-29				Hoxa11	135.431	2.80298	0.417764	6.70949	1.95304e-11	6.035e-10			Zcchc24	2696.69	3.08607	0.141229	11.5116	1.15366e-30	3.65206e-29			Arhgdig	138.293	0.109237	0.476437	-6.7049	2.01548e-11	6.20108e-10
Zcchc24	2696.69	1.62577	0.141229	11.5116	1.15366e-30	3.65206e-29				Arhgdig	138.293	-3.19446	0.476437	-6.7049	2.01548e-11	6.20108e-10			Prr15l	187.983	0.021435	0.482468	-11.4907	1.46946e-30	4.64053e-29			Scel	131.064	0.000921877	1.50386	-6.70482	2.01653e-11	6.20108e-10
Prr15l	187.983	-5.54389	0.482468	-11.4907	1.46946e-30	4.64053e-29				Scel	131.064	-10.0831	1.50386	-6.70482	2.01653e-11	6.20108e-10			Spns2	124.17	0.0147861	0.529423	-11.4835	1.59731e-30	5.03209e-29			Plau	227.891	4.69848	0.333148	6.7003	2.07985e-11	6.3659e-10
Spns2	124.17	-6.07961	0.529423	-11.4835	1.59731e-30	5.03209e-29				Plau	227.891	2.2322	0.333148	6.7003	2.07985e-11	6.3659e-10			Lmcd1	166.86	0.0404138	0.403938	-11.4597	2.1027e-30	6.60834e-29			Ppfibp2	148.273	0.00153819	1.39465	-6.70029	2.08013e-11	6.3659e-10
Lmcd1	166.86	-4.62901	0.403938	-11.4597	2.1027e-30	6.60834e-29				Ppfibp2	148.273	-9.34455	1.39465	-6.70029	2.08013e-11	6.3659e-10			Zmynd8	3834.27	0.390886	0.118273	-11.458	2.14344e-30	6.72022e-29			Wt1os	98.4158	0.000923538	1.50545	-6.69605	2.14135e-11	6.53755e-10
Zmynd8	3834.27	-1.35518	0.118273	-11.458	2.14344e-30	6.72022e-29				Wt1os	98.4158	-10.0805	1.50545	-6.69605	2.14135e-11	6.53755e-10			Cped1	902.173	3.8132	0.168609	11.4526	2.28247e-30	7.13899e-29			Gcnt4	83.5136	11.9244	0.53445	6.69071	2.22093e-11	6.76426e-10
Cped1	902.173	1.931	0.168609	11.4526	2.28247e-30	7.13899e-29				Gcnt4	83.5136	3.57585	0.53445	6.69071	2.22093e-11	6.76426e-10			Ptgs2os2	213.476	99.6629	0.580557	11.4355	2.77789e-30	8.6678e-29			Tcea3	174.496	0.0630673	0.596392	-6.68514	2.30699e-11	7.00961e-10
Ptgs2os2	213.476	6.63899	0.580557	11.4355	2.77789e-30	8.6678e-29				Tcea3	174.496	-3.98696	0.596392	-6.68514	2.30699e-11	7.00961e-10			Errfi1	1109.31	3.3472	0.152841	11.4037	4.00546e-30	1.24684e-28			Irs1	380.656	3.71809	0.283572	6.68105	2.37242e-11	7.19125e-10
Errfi1	1109.31	1.74295	0.152841	11.4037	4.00546e-30	1.24684e-28				Irs1	380.656	1.89456	0.283572	6.68105	2.37242e-11	7.19125e-10			Plcl2	263.314	107.682	0.591987	11.4033	4.02336e-30	1.24944e-28			Mtmr10	438.471	7.05429	0.422108	6.6772	2.43543e-11	7.36473e-10
Plcl2	263.314	6.75064	0.591987	11.4033	4.02336e-30	1.24944e-28				Mtmr10	438.471	2.8185	0.422108	6.6772	2.43543e-11	7.36473e-10			Pdlim1	3855.24	0.287709	0.157685	-11.3982	4.26985e-30	1.32285e-28			Dnmt3l	112.326	1312.42	1.55307	6.66936	2.56919e-11	7.75078e-10
Pdlim1	3855.24	-1.79732	0.157685	-11.3982	4.26985e-30	1.32285e-28				Dnmt3l	112.326	10.358	1.55307	6.66936	2.56919e-11	7.75078e-10			Nav2	615.696	0.0981611	0.293806	-11.3977	4.29428e-30	1.32727e-28			Slc12a8	68.6512	0.0306512	0.754045	-6.66793	2.59444e-11	7.80848e-10
Nav2	615.696	-3.3487	0.293806	-11.3977	4.29428e-30	1.32727e-28				Slc12a8	68.6512	-5.02791	0.754045	-6.66793	2.59444e-11	7.80848e-10			Hspa12b	399.911	5.29736	0.211101	11.394	4.48134e-30	1.38182e-28			Hoxc13	84.2262	0.0055747	1.12425	-6.65947	2.74818e-11	8.25167e-10
Hspa12b	399.911	2.40527	0.211101	11.394	4.48134e-30	1.38182e-28				Hoxc13	84.2262	-7.48689	1.12425	-6.65947	2.74818e-11	8.25167e-10			Dcaf12l1	203.643	0.00864429	0.601726	-11.3906	4.6561e-30	1.43233e-28			Etv1	120.87	10.1526	0.503163	6.64551	3.0216e-11	9.05129e-10
Dcaf12l1	203.643	-6.85404	0.601726	-11.3906	4.6561e-30	1.43233e-28				Etv1	120.87	3.34377	0.503163	6.64551	3.0216e-11	9.05129e-10			Srpr	2237.86	2.74266	0.127806	11.389	4.74473e-30	1.45616e-28			44629	132.839	0.0792108	0.551222	-6.63646	3.21313e-11	9.60242e-10
Srpr	2237.86	1.45558	0.127806	11.389	4.74473e-30	1.45616e-28				44629	132.839	-3.65816	0.551222	-6.63646	3.21313e-11	9.60242e-10			Lgalsl	1290.87	3.25208	0.149578	11.3744	5.60572e-30	1.71638e-28			Trp53inp1	902.269	0.166791	0.389503	-6.63382	3.27108e-11	9.75273e-10
Lgalsl	1290.87	1.70136	0.149578	11.3744	5.60572e-30	1.71638e-28				Trp53inp1	902.269	-2.58389	0.389503	-6.63382	3.27108e-11	9.75273e-10			Fgd4	170.367	0.0264849	0.460901	-11.3662	6.16139e-30	1.8821e-28			Eif2b3	456.13	4.31036	0.318077	6.62671	3.43254e-11	1.02102e-09
Fgd4	170.367	-5.23869	0.460901	-11.3662	6.16139e-30	1.8821e-28				Eif2b3	456.13	2.10781	0.318077	6.62671	3.43254e-11	1.02102e-09			Npr1	146.879	0.0174503	0.51561	-11.3276	9.58248e-30	2.92031e-28			Igfbp5	134.607	18.1931	0.631681	6.62568	3.45659e-11	1.02578e-09
Npr1	146.879	-5.84061	0.51561	-11.3276	9.58248e-30	2.92031e-28				Igfbp5	134.607	4.18532	0.631681	6.62568	3.45659e-11	1.02578e-09			Ctdspl	1029.7	0.317092	0.146309	-11.3255	9.8082e-30	2.98215e-28			Sowahd	66.3435	0.0207476	0.843893	-6.62514	3.46912e-11	1.0271e-09
Ctdspl	1029.7	-1.65703	0.146309	-11.3255	9.8082e-30	2.98215e-28				Sowahd	66.3435	-5.59091	0.843893	-6.62514	3.46912e-11	1.0271e-09			Pde4d	865.76	3.67064	0.165687	11.3227	1.01257e-29	3.07153e-28			Zfp185	69.3944	0.0224872	0.827361	-6.61713	3.66235e-11	1.0818e-09
Pde4d	865.76	1.87603	0.165687	11.3227	1.01257e-29	3.07153e-28				Zfp185	69.3944	-5.47475	0.827361	-6.61713	3.66235e-11	1.0818e-09			Tgm5	151.761	0.0129272	0.554283	-11.3181	1.06732e-29	3.23013e-28			Arhgef26	78.665	0.0187306	0.867627	-6.61397	3.74151e-11	1.10262e-09
Tgm5	151.761	-6.27344	0.554283	-11.3181	1.06732e-29	3.23013e-28				Arhgef26	78.665	-5.73846	0.867627	-6.61397	3.74151e-11	1.10262e-09			Gabarapl2	1298.73	0.284929	0.160049	-11.3173	1.07762e-29	3.25376e-28			Gm13139	477.463	0.1655	0.392503	-6.61166	3.80038e-11	1.11738e-09
Gabarapl2	1298.73	-1.81132	0.160049	-11.3173	1.07762e-29	3.25376e-28				Gm13139	477.463	-2.59509	0.392503	-6.61166	3.80038e-11	1.11738e-09			Vat1l	159.112	0.0539725	0.372227	-11.3147	1.11007e-29	3.34402e-28			Ophn1	63.7015	0.0701111	0.580509	-6.60491	3.97749e-11	1.16676e-09
Vat1l	159.112	-4.21163	0.372227	-11.3147	1.11007e-29	3.34402e-28				Ophn1	63.7015	-3.83421	0.580509	-6.60491	3.97749e-11	1.16676e-09			Fam180a	199.75	0.0491866	0.384316	-11.3073	1.20692e-29	3.62741e-28			Map1lc3b	5174.84	0.387271	0.208049	-6.57819	4.76196e-11	1.39367e-09
Fam180a	199.75	-4.34559	0.384316	-11.3073	1.20692e-29	3.62741e-28				Map1lc3b	5174.84	-1.36859	0.208049	-6.57819	4.76196e-11	1.39367e-09			Garem	699.978	4.10005	0.180159	11.2992	1.32488e-29	3.97283e-28			Smyd1	62.2061	0.00095745	1.52492	-6.57643	4.81889e-11	1.40709e-09
Garem	699.978	2.03564	0.180159	11.2992	1.32488e-29	3.97283e-28				Smyd1	62.2061	-10.0285	1.52492	-6.57643	4.81889e-11	1.40709e-09			Stard13	973.257	0.285773	0.159975	-11.2959	1.37466e-29	4.11267e-28			Ppp2r5b	710.337	0.285336	0.275135	-6.57592	4.83535e-11	1.40867e-09
Stard13	973.257	-1.80706	0.159975	-11.2959	1.37466e-29	4.11267e-28				Ppp2r5b	710.337	-1.80927	0.275135	-6.57592	4.83535e-11	1.40867e-09			Etv5	958.601	4.43924	0.190732	11.274	1.76369e-29	5.2645e-28			Net1	1035.13	0.357111	0.226021	-6.57264	4.94319e-11	1.4368e-09
Etv5	958.601	2.15031	0.190732	11.274	1.76369e-29	5.2645e-28				Net1	1035.13	-1.48556	0.226021	-6.57264	4.94319e-11	1.4368e-09			Anxa11	2101.8	0.384554	0.122328	-11.2709	1.82733e-29	5.44203e-28			Kcnq1ot1	72.6837	0.0302349	0.76974	-6.55759	5.46853e-11	1.58587e-09
Anxa11	2101.8	-1.37874	0.122328	-11.2709	1.82733e-29	5.44203e-28				Kcnq1ot1	72.6837	-5.04764	0.76974	-6.55759	5.46853e-11	1.58587e-09			Cth	1759	7.1942	0.252654	11.2677	1.89459e-29	5.62951e-28			Dusp9	137.506	11.9151	0.545336	6.55509	5.56078e-11	1.60896e-09
Cth	1759	2.84683	0.252654	11.2677	1.89459e-29	5.62951e-28				Dusp9	137.506	3.57472	0.545336	6.55509	5.56078e-11	1.60896e-09			Klhl30	149.04	0.0366262	0.423489	-11.2659	1.93417e-29	5.73408e-28			Bdh1	88.8042	0.0566387	0.632578	-6.54792	5.83444e-11	1.68431e-09
Klhl30	149.04	-4.77098	0.423489	-11.2659	1.93417e-29	5.73408e-28				Bdh1	88.8042	-4.14207	0.632578	-6.54792	5.83444e-11	1.68431e-09			9430020K01Rik	1106.55	3.06254	0.143348	11.2644	1.96722e-29	5.81889e-28			Adgrl2	226.634	4.49699	0.331364	6.54555	5.9278e-11	1.7074e-09
9430020K01Rik	1106.55	1.61473	0.143348	11.2644	1.96722e-29	5.81889e-28				Adgrl2	226.634	2.16896	0.331364	6.54555	5.9278e-11	1.7074e-09			Setbp1	1443.35	3.48559	0.15997	11.2609	2.0474e-29	6.04236e-28			44813	1549.42	4.1777	0.315407	6.53983	6.15883e-11	1.76993e-09
Setbp1	1443.35	1.8014	0.15997	11.2609	2.0474e-29	6.04236e-28				44813	1549.42	2.06271	0.315407	6.53983	6.15883e-11	1.76993e-09			Gadd45b	1782.01	0.315388	0.14786	-11.2593	2.08347e-29	6.13496e-28			Mmrn1	87.5168	0.00109803	1.50755	-6.52108	6.9801e-11	1.99693e-09
Gadd45b	1782.01	-1.6648	0.14786	-11.2593	2.08347e-29	6.13496e-28				Mmrn1	87.5168	-9.83087	1.50755	-6.52108	6.9801e-11	1.99693e-09			Dgkk	265.391	10.8418	0.305534	11.2542	2.20928e-29	6.49081e-28			Ramp3	62.9812	96.7722	1.01156	6.52115	6.97712e-11	1.99693e-09
Dgkk	265.391	3.43853	0.305534	11.2542	2.20928e-29	6.49081e-28				Ramp3	62.9812	6.59652	1.01156	6.52115	6.97712e-11	1.99693e-09			Plekhg2	1020.45	0.312542	0.149157	-11.2491	2.3403e-29	6.85819e-28			A230050P20Rik	208.223	7.08179	0.433938	6.50811	7.61033e-11	2.17236e-09
Plekhg2	1020.45	-1.67788	0.149157	-11.2491	2.3403e-29	6.85819e-28				A230050P20Rik	208.223	2.82411	0.433938	6.50811	7.61033e-11	2.17236e-09			Ugcg	939.784	3.9733	0.176936	11.2489	2.34481e-29	6.85819e-28			Slco2a1	70.4634	0.0140634	0.946189	-6.50178	7.93746e-11	2.25562e-09
Ugcg	939.784	1.99034	0.176936	11.2489	2.34481e-29	6.85819e-28				Slco2a1	70.4634	-6.15192	0.946189	-6.50178	7.93746e-11	2.25562e-09			Myh11	109.698	0.015773	0.532327	-11.2457	2.43093e-29	7.09418e-28			Flywch2	123.545	9.80833	0.506684	6.50111	7.97286e-11	2.25686e-09
Myh11	109.698	-5.9864	0.532327	-11.2457	2.43093e-29	7.09418e-28				Flywch2	123.545	3.29401	0.506684	6.50111	7.97286e-11	2.25686e-09			Wnt9a	213.07	0.0715342	0.339018	-11.2242	3.10025e-29	9.02733e-28			Nes	142.978	0.0619736	0.617164	-6.50103	7.97729e-11	2.25686e-09
Wnt9a	213.07	-3.80522	0.339018	-11.2242	3.10025e-29	9.02733e-28				Nes	142.978	-4.0122	0.617164	-6.50103	7.97729e-11	2.25686e-09			Foxo6	129.915	0.0169809	0.524227	-11.2164	3.38807e-29	9.84347e-28			Ncf2	121.396	0.00116565	1.49924	-6.49971	8.04744e-11	2.27166e-09
Foxo6	129.915	-5.87994	0.524227	-11.2164	3.38807e-29	9.84347e-28				Ncf2	121.396	-9.74465	1.49924	-6.49971	8.04744e-11	2.27166e-09			Optn	404.506	0.165805	0.231476	-11.1996	4.09405e-29	1.18682e-27			Bend4	111.042	0.000921708	1.55249	-6.49497	8.30483e-11	2.33913e-09
Optn	404.506	-2.59244	0.231476	-11.1996	4.09405e-29	1.18682e-27				Bend4	111.042	-10.0834	1.55249	-6.49497	8.30483e-11	2.33913e-09			Dusp9	331.203	7.53859	0.260232	11.1988	4.13153e-29	1.19504e-27			6530402F18Rik	61.0462	0.0400411	0.714854	-6.49416	8.3499e-11	2.34663e-09
Dusp9	331.203	2.9143	0.260232	11.1988	4.13153e-29	1.19504e-27				6530402F18Rik	61.0462	-4.64238	0.714854	-6.49416	8.3499e-11	2.34663e-09			Fam65a	1602.34	0.298156	0.156065	-11.1867	4.73487e-29	1.36653e-27			Pdxk	238.529	5.10947	0.362546	6.49069	8.54438e-11	2.396e-09
Fam65a	1602.34	-1.74586	0.156065	-11.1867	4.73487e-29	1.36653e-27				Pdxk	238.529	2.35317	0.362546	6.49069	8.54438e-11	2.396e-09			Zcwpw1	262.807	24.3722	0.411937	11.1841	4.87609e-29	1.40418e-27			Ahcy	2520.04	0.317347	0.255361	-6.48442	8.90761e-11	2.49237e-09
Zcwpw1	262.807	4.60717	0.411937	11.1841	4.87609e-29	1.40418e-27				Ahcy	2520.04	-1.65587	0.255361	-6.48442	8.90761e-11	2.49237e-09			Ppp2r5b	837.992	0.29482	0.157599	-11.1808	5.0608e-29	1.45417e-27			Vav2	131.674	0.133958	0.447299	-6.48369	8.95056e-11	2.49889e-09
Ppp2r5b	837.992	-1.76209	0.157599	-11.1808	5.0608e-29	1.45417e-27				Vav2	131.674	-2.90015	0.447299	-6.48369	8.95056e-11	2.49889e-09			Myo1d	3805.05	0.40174	0.117781	-11.1704	5.69105e-29	1.63168e-27			Scarb2	284.297	0.210621	0.346778	-6.48046	9.14457e-11	2.54747e-09
Myo1d	3805.05	-1.31566	0.117781	-11.1704	5.69105e-29	1.63168e-27				Scarb2	284.297	-2.24728	0.346778	-6.48046	9.14457e-11	2.54747e-09			C530008M17Rik	233.581	19.8055	0.385699	11.1689	5.78989e-29	1.65639e-27			Pkia	509.23	0.194231	0.364936	-6.47828	9.27762e-11	2.57889e-09
C530008M17Rik	233.581	4.30783	0.385699	11.1689	5.78989e-29	1.65639e-27				Pkia	509.23	-2.36416	0.364936	-6.47828	9.27762e-11	2.57889e-09			C430049B03Rik	825.865	0.217441	0.197175	-11.1642	6.10477e-29	1.74266e-27			Shc2	102.603	9.98154	0.51269	6.47421	9.53093e-11	2.64353e-09
C430049B03Rik	825.865	-2.2013	0.197175	-11.1642	6.10477e-29	1.74266e-27				Shc2	102.603	3.31926	0.51269	6.47421	9.53093e-11	2.64353e-09			Pde8b	442.753	6.01366	0.231906	11.1607	6.34743e-29	1.80798e-27			Anp32e	758.59	2.94777	0.241288	6.46373	1.02154e-10	2.82723e-09
Pde8b	442.753	2.58824	0.231906	11.1607	6.34743e-29	1.80798e-27				Anp32e	758.59	1.55962	0.241288	6.46373	1.02154e-10	2.82723e-09			Nat2	156.018	0.0585205	0.367794	-11.1337	8.59816e-29	2.44375e-27			Osr2	67.8141	26.9379	0.735372	6.46144	1.03709e-10	2.86403e-09
Nat2	156.018	-4.09491	0.367794	-11.1337	8.59816e-29	2.44375e-27				Osr2	67.8141	4.75156	0.735372	6.46144	1.03709e-10	2.86403e-09			Nkd2	199.383	82.0292	0.571125	11.1325	8.71234e-29	2.47083e-27			Il18rap	129.774	27.253	0.74045	6.43979	1.1964e-10	3.29684e-09
Nkd2	199.383	6.35807	0.571125	11.1325	8.71234e-29	2.47083e-27				Il18rap	129.774	4.76834	0.74045	6.43979	1.1964e-10	3.29684e-09			Speg	788.715	0.29871	0.156718	-11.123	9.69096e-29	2.74242e-27			Sema3c	313.022	0.182331	0.381745	-6.43195	1.25973e-10	3.46386e-09
Speg	788.715	-1.74318	0.156718	-11.123	9.69096e-29	2.74242e-27				Sema3c	313.022	-2.45537	0.381745	-6.43195	1.25973e-10	3.46386e-09			Smtn	2633.42	0.223468	0.19452	-11.1138	1.0746e-28	3.0344e-27			Pcsk5	105.147	0.108656	0.497976	-6.43035	1.27314e-10	3.49317e-09
Smtn	2633.42	-2.16186	0.19452	-11.1138	1.0746e-28	3.0344e-27				Pcsk5	105.147	-3.20216	0.497976	-6.43035	1.27314e-10	3.49317e-09			Actn3	347.883	0.0615953	0.362071	-11.1057	1.17757e-28	3.318e-27			1700003F12Rik	54.2678	24.5958	0.719139	6.42482	1.32023e-10	3.61458e-09
Actn3	347.883	-4.02104	0.362071	-11.1057	1.17757e-28	3.318e-27				1700003F12Rik	54.2678	4.62034	0.719139	6.42482	1.32023e-10	3.61458e-09			Fam32a	1458.92	0.333763	0.142581	-11.1032	1.21002e-28	3.40211e-27			Gpr149	82.2421	855.892	1.51758	6.41894	1.37225e-10	3.74091e-09
Fam32a	1458.92	-1.58311	0.142581	-11.1032	1.21002e-28	3.40211e-27				Gpr149	82.2421	9.74129	1.51758	6.41894	1.37225e-10	3.74091e-09			Dync1i2	8152.92	0.341994	0.139517	-11.0951	1.32453e-28	3.71606e-27			Meis3	285.321	0.150134	0.426184	-6.419	1.3717e-10	3.74091e-09
Dync1i2	8152.92	-1.54796	0.139517	-11.0951	1.32453e-28	3.71606e-27				Meis3	285.321	-2.73568	0.426184	-6.419	1.3717e-10	3.74091e-09			Uty	323.413	238.512	0.711976	11.093	1.35722e-28	3.79962e-27			Nat2	107.685	0.111062	0.494415	-6.41276	1.42907e-10	3.88749e-09
Uty	323.413	7.89792	0.711976	11.093	1.35722e-28	3.79962e-27				Nat2	107.685	-3.17057	0.494415	-6.41276	1.42907e-10	3.88749e-09			Ap1g1	4036.31	0.422457	0.112194	-11.0802	1.56555e-28	4.37351e-27			Papss1	1004.39	4.25068	0.325668	6.4105	1.45039e-10	3.93707e-09
Ap1g1	4036.31	-1.24312	0.112194	-11.0802	1.56555e-28	4.37351e-27				Papss1	1004.39	2.0877	0.325668	6.4105	1.45039e-10	3.93707e-09			Kazn	205.916	0.00459742	0.701038	-11.0764	1.63361e-28	4.5539e-27			Gpr85	84.0071	9.82352	0.51528	6.39699	1.58473e-10	4.29259e-09
Kazn	205.916	-7.76496	0.701038	-11.0764	1.63361e-28	4.5539e-27				Gpr85	84.0071	3.29624	0.51528	6.39699	1.58473e-10	4.29259e-09			Paf1	1304.12	0.291325	0.160747	-11.0689	1.77505e-28	4.93767e-27			Hmcn1	182.407	0.165441	0.406021	-6.39279	1.62883e-10	4.40268e-09
Paf1	1304.12	-1.7793	0.160747	-11.0689	1.77505e-28	4.93767e-27				Hmcn1	182.407	-2.59561	0.406021	-6.39279	1.62883e-10	4.40268e-09			Rab27b	297.914	0.157617	0.241086	-11.0562	2.04484e-28	5.67605e-27			Adam22	89.5702	0.0773219	0.577889	-6.39047	1.65381e-10	4.46074e-09
Rab27b	297.914	-2.66551	0.241086	-11.0562	2.04484e-28	5.67605e-27				Adam22	89.5702	-3.69298	0.577889	-6.39047	1.65381e-10	4.46074e-09			Myl12b	4967.04	0.391844	0.122364	-11.0461	2.28927e-28	6.34109e-27			Ptprd	89.941	0.110952	0.496492	-6.38882	1.67176e-10	4.49961e-09
Myl12b	4967.04	-1.35165	0.122364	-11.0461	2.28927e-28	6.34109e-27				Ptprd	89.941	-3.172	0.496492	-6.38882	1.67176e-10	4.49961e-09			Csrnp1	554.814	0.23089	0.19145	-11.0458	2.29646e-28	6.34754e-27			Ctdspl	339.799	0.219385	0.343041	-6.3796	1.77547e-10	4.76867e-09
Csrnp1	554.814	-2.11472	0.19145	-11.0458	2.29646e-28	6.34754e-27				Ctdspl	339.799	-2.18847	0.343041	-6.3796	1.77547e-10	4.76867e-09			Inadl	694.453	0.27655	0.167944	-11.0417	2.40348e-28	6.62934e-27			Bend6	168.553	5.46968	0.384461	6.37635	1.81354e-10	4.86068e-09
Inadl	694.453	-1.85439	0.167944	-11.0417	2.40348e-28	6.62934e-27				Bend6	168.553	2.45146	0.384461	6.37635	1.81354e-10	4.86068e-09			44808	338.759	0.150933	0.247191	-11.0361	2.55991e-28	7.04596e-27			Snap23	1499.47	0.380434	0.218919	-6.36894	1.90333e-10	5.09061e-09
44808	338.759	-2.72802	0.247191	-11.0361	2.55991e-28	7.04596e-27				Snap23	1499.47	-1.39428	0.218919	-6.36894	1.90333e-10	5.09061e-09			Prnp	579.32	0.156941	0.24218	-11.0319	2.68173e-28	7.36575e-27			AI662270	74.1565	0.00124659	1.51504	-6.36803	1.9147e-10	5.11029e-09
Prnp	579.32	-2.6717	0.24218	-11.0319	2.68173e-28	7.36575e-27				AI662270	74.1565	-9.64779	1.51504	-6.36803	1.9147e-10	5.11029e-09			Ssh3	243.33	0.0612167	0.365544	-11.0245	2.91248e-28	7.98277e-27			Nfatc4	193.265	5.62202	0.391221	6.36746	1.9218e-10	5.11774e-09
Ssh3	243.33	-4.02993	0.365544	-11.0245	2.91248e-28	7.98277e-27				Nfatc4	193.265	2.49109	0.391221	6.36746	1.9218e-10	5.11774e-09			Lrba	1029.36	0.323859	0.147576	-11.0218	2.99908e-28	8.20292e-27			Phgdh	4903.44	3.74632	0.299266	6.36717	1.92554e-10	5.11774e-09
Lrba	1029.36	-1.62656	0.147576	-11.0218	2.99908e-28	8.20292e-27				Phgdh	4903.44	1.90547	0.299266	6.36717	1.92554e-10	5.11774e-09			Rasgrf2	157.375	0.0266425	0.474654	-11.0188	3.10122e-28	8.4646e-27			Tinagl1	336.616	0.242308	0.321209	-6.36684	1.92962e-10	5.11791e-09
Rasgrf2	157.375	-5.23013	0.474654	-11.0188	3.10122e-28	8.4646e-27				Tinagl1	336.616	-2.04509	0.321209	-6.36684	1.92962e-10	5.11791e-09			Lrrc75b	230.156	0.131222	0.266542	-10.9923	4.1599e-28	1.13305e-26			Frmd6	408.267	4.26601	0.329117	6.35911	2.02925e-10	5.37097e-09
Lrrc75b	230.156	-2.92992	0.266542	-10.9923	4.1599e-28	1.13305e-26				Frmd6	408.267	2.09289	0.329117	6.35911	2.02925e-10	5.37097e-09			Slc4a7	1043.6	3.75048	0.17362	10.9842	4.5512e-28	1.23706e-26			Jup	509.463	0.165663	0.407901	-6.3586	2.03603e-10	5.37774e-09
Slc4a7	1043.6	1.90708	0.17362	10.9842	4.5512e-28	1.23706e-26				Jup	509.463	-2.59368	0.407901	-6.3586	2.03603e-10	5.37774e-09			Sh3kbp1	2876.14	2.79707	0.135248	10.9718	5.22088e-28	1.41614e-26			Slc7a6	175.202	0.219932	0.343698	-6.35694	2.0581e-10	5.42477e-09
Sh3kbp1	2876.14	1.48392	0.135248	10.9718	5.22088e-28	1.41614e-26				Slc7a6	175.202	-2.18487	0.343698	-6.35694	2.0581e-10	5.42477e-09			Pcdh18	255.118	9.01909	0.289391	10.9643	5.67198e-28	1.53531e-26			Adgrg2	50.9393	0.0258206	0.830428	-6.35255	2.11773e-10	5.57041e-09
Pcdh18	255.118	3.17298	0.289391	10.9643	5.67198e-28	1.53531e-26				Adgrg2	50.9393	-5.27534	0.830428	-6.35255	2.11773e-10	5.57041e-09			Mmrn1	153.421	0.0141266	0.560673	-10.9608	5.89633e-28	1.59274e-26			Smim1	3524.71	0.0274161	0.816881	-6.35201	2.12525e-10	5.57867e-09
Mmrn1	153.421	-6.14544	0.560673	-10.9608	5.89633e-28	1.59274e-26				Smim1	3524.71	-5.18883	0.816881	-6.35201	2.12525e-10	5.57867e-09			Aass	107.287	0.0392962	0.426309	-10.9533	6.41023e-28	1.72799e-26			Usp53	326.076	0.147081	0.435798	-6.34542	2.21825e-10	5.81081e-09
Aass	107.287	-4.66947	0.426309	-10.9533	6.41023e-28	1.72799e-26				Usp53	326.076	-2.76532	0.435798	-6.34542	2.21825e-10	5.81081e-09			Sema3c	376.204	0.135766	0.263075	-10.9505	6.60668e-28	1.77728e-26			Fam13c	179.072	0.200494	0.365772	-6.3383	2.3231e-10	6.07297e-09
Sema3c	376.204	-2.88081	0.263075	-10.9505	6.60668e-28	1.77728e-26				Fam13c	179.072	-2.31837	0.365772	-6.3383	2.3231e-10	6.07297e-09			Glipr2	2468.2	2.84559	0.137845	10.9451	7.01328e-28	1.88278e-26			Tmc6	65.3505	0.0594091	0.64282	-6.33641	2.35184e-10	6.13551e-09
Glipr2	2468.2	1.50873	0.137845	10.9451	7.01328e-28	1.88278e-26				Tmc6	65.3505	-4.07317	0.64282	-6.33641	2.35184e-10	6.13551e-09			Tgfb3	869.901	0.254325	0.180642	-10.9347	7.86939e-28	2.10829e-26			Rasa1	1223.68	3.63746	0.29405	6.33541	2.36705e-10	6.16255e-09
Tgfb3	869.901	-1.97526	0.180642	-10.9347	7.86939e-28	2.10829e-26				Rasa1	1223.68	1.86293	0.29405	6.33541	2.36705e-10	6.16255e-09			Tmem98	755.594	0.278419	0.168905	-10.9214	9.11165e-28	2.43611e-26			Gstt3	104.336	0.120819	0.482097	-6.32461	2.5387e-10	6.59595e-09
Tmem98	755.594	-1.84467	0.168905	-10.9214	9.11165e-28	2.43611e-26				Gstt3	104.336	-3.04908	0.482097	-6.32461	2.5387e-10	6.59595e-09			Fhl3	1126.8	3.26493	0.156471	10.9097	1.03568e-27	2.76337e-26			Vcan	434.741	4.44433	0.340389	6.32207	2.58084e-10	6.69178e-09
Fhl3	1126.8	1.70705	0.156471	10.9097	1.03568e-27	2.76337e-26				Vcan	434.741	2.15196	0.340389	6.32207	2.58084e-10	6.69178e-09			Lgals1	25009.3	2.73071	0.132846	10.9094	1.03908e-27	2.76679e-26			Cxcl14	477.143	348.328	1.33798	6.31123	2.76818e-10	7.16295e-09
Lgals1	25009.3	1.44928	0.132846	10.9094	1.03908e-27	2.76679e-26				Cxcl14	477.143	8.4443	1.33798	6.31123	2.76818e-10	7.16295e-09			Dhrs3	357.809	0.110675	0.291099	-10.909	1.04378e-27	2.77367e-26			Daam2	229.775	0.173314	0.400866	-6.3077	2.83221e-10	7.31376e-09
Dhrs3	357.809	-3.1756	0.291099	-10.909	1.04378e-27	2.77367e-26				Daam2	229.775	-2.52854	0.400866	-6.3077	2.83221e-10	7.31376e-09			Irx1	531.372	4.67058	0.204076	10.8959	1.20513e-27	3.19592e-26			Pir	82.4759	0.00132697	1.51658	-6.30209	2.93653e-10	7.56781e-09
Irx1	531.372	2.2236	0.204076	10.8959	1.20513e-27	3.19592e-26				Pir	82.4759	-9.55765	1.51658	-6.30209	2.93653e-10	7.56781e-09			Micall2	699.504	4.96029	0.212232	10.8863	1.3392e-27	3.54427e-26			Prelid2	585.579	5.24216	0.37972	6.29453	3.08341e-10	7.93027e-09
Micall2	699.504	2.31043	0.212232	10.8863	1.3392e-27	3.54427e-26				Prelid2	585.579	2.39016	0.37972	6.29453	3.08341e-10	7.93027e-09			Gsdmd	491.288	0.194936	0.21684	-10.8787	1.45637e-27	3.84657e-26			Pcdhac2	77.0921	785.414	1.52845	6.29218	3.13029e-10	8.03463e-09
Gsdmd	491.288	-2.35893	0.21684	-10.8787	1.45637e-27	3.84657e-26				Pcdhac2	77.0921	9.61731	1.52845	6.29218	3.13029e-10	8.03463e-09			Pitx2	121.224	0.0344839	0.446882	-10.8707	1.58933e-27	4.18929e-26			Cfap69	162.979	5.36034	0.385685	6.28058	3.37318e-10	8.64064e-09
Pitx2	121.224	-4.85793	0.446882	-10.8707	1.58933e-27	4.18929e-26				Cfap69	162.979	2.42232	0.385685	6.28058	3.37318e-10	8.64064e-09			Prkg1	1255.9	0.235099	0.192143	-10.8704	1.5957e-27	4.19763e-26			Gjb4	67.5297	0.0194563	0.905843	-6.2744	3.50987e-10	8.97273e-09
Prkg1	1255.9	-2.08866	0.192143	-10.8704	1.5957e-27	4.19763e-26				Gjb4	67.5297	-5.68362	0.905843	-6.2744	3.50987e-10	8.97273e-09			Mab21l2	260.086	177.614	0.687481	10.8695	1.61024e-27	4.22736e-26			Map3k7cl	165.187	0.00683275	1.14672	-6.27293	3.54327e-10	9.03997e-09
Mab21l2	260.086	7.4726	0.687481	10.8695	1.61024e-27	4.22736e-26				Map3k7cl	165.187	-7.19332	1.14672	-6.27293	3.54327e-10	9.03997e-09			Rsbn1	1171.74	3.72098	0.174708	10.8506	1.98195e-27	5.19278e-26			Tmem100	61.2197	114.305	1.09013	6.27151	3.57556e-10	9.1041e-09
Rsbn1	1171.74	1.89568	0.174708	10.8506	1.98195e-27	5.19278e-26				Tmem100	61.2197	6.83675	1.09013	6.27151	3.57556e-10	9.1041e-09			Stk26	4996.74	0.00906929	0.626295	-10.8332	2.39543e-27	6.26358e-26			Nab1	1584.54	0.359656	0.235496	-6.2647	3.73551e-10	9.49238e-09
Stk26	4996.74	-6.78479	0.626295	-10.8332	2.39543e-27	6.26358e-26				Nab1	1584.54	-1.47531	0.235496	-6.2647	3.73551e-10	9.49238e-09			Tiam2	640.563	3.98861	0.184445	10.821	2.73678e-27	7.14185e-26			Nod1	220.51	0.175814	0.400498	-6.2619	3.80327e-10	9.6453e-09
Tiam2	640.563	1.99589	0.184445	10.821	2.73678e-27	7.14185e-26				Nod1	220.51	-2.50788	0.400498	-6.2619	3.80327e-10	9.6453e-09			Dnaja2	7499.44	0.412548	0.118073	-10.8184	2.81585e-27	7.31896e-26			Tob1	314.709	0.241657	0.327516	-6.25607	3.94797e-10	9.99236e-09
Dnaja2	7499.44	-1.27736	0.118073	-10.8184	2.81585e-27	7.31896e-26				Tob1	314.709	-2.04896	0.327516	-6.25607	3.94797e-10	9.99236e-09			Hoxc10	259.959	0.131706	0.270335	-10.8185	2.81497e-27	7.31896e-26			Rfc4	1127.01	2.83859	0.241271	6.23852	4.41732e-10	1.11581e-08
Hoxc10	259.959	-2.9246	0.270335	-10.8185	2.81497e-27	7.31896e-26				Rfc4	1127.01	1.50518	0.241271	6.23852	4.41732e-10	1.11581e-08			3110039I08Rik	2413.87	3.9053	0.181771	10.8127	2.99693e-27	7.77419e-26			Setmar	49.7658	0.0268017	0.837521	-6.23451	4.53192e-10	1.14249e-08
3110039I08Rik	2413.87	1.96543	0.181771	10.8127	2.99693e-27	7.77419e-26				Setmar	49.7658	-5.22153	0.837521	-6.23451	4.53192e-10	1.14249e-08			Zic1	117.187	0.0416088	0.42423	-10.8125	3.00487e-27	7.77933e-26			Hoxb13	73.9874	0.0922571	0.552224	-6.22609	4.78234e-10	1.20324e-08
Zic1	117.187	-4.58697	0.42423	-10.8125	3.00487e-27	7.77933e-26				Hoxb13	73.9874	-3.4382	0.552224	-6.22609	4.78234e-10	1.20324e-08			Mark1	764.741	6.76158	0.255092	10.8093	3.11076e-27	8.03755e-26			2610035D17Rik	71.1117	0.0892575	0.560861	-6.21524	5.12465e-10	1.28429e-08
Mark1	764.741	2.75736	0.255092	10.8093	3.11076e-27	8.03755e-26				2610035D17Rik	71.1117	-3.48588	0.560861	-6.21524	5.12465e-10	1.28429e-08			Bahd1	836.227	0.303806	0.159056	-10.8061	3.21981e-27	8.30291e-26			Cebpd	1328.71	3.34758	0.28045	6.21543	5.11828e-10	1.28429e-08
Bahd1	836.227	-1.71878	0.159056	-10.8061	3.21981e-27	8.30291e-26				Cebpd	1328.71	1.74312	0.28045	6.21543	5.11828e-10	1.28429e-08			Cacna1c	508.931	4.68229	0.206511	10.785	4.05365e-27	1.04326e-25			Nacc2	278.957	0.284109	0.292181	-6.21356	5.17971e-10	1.29554e-08
Cacna1c	508.931	2.22721	0.206511	10.785	4.05365e-27	1.04326e-25				Nacc2	278.957	-1.81549	0.292181	-6.21356	5.17971e-10	1.29554e-08			Naip2	155.7	0.053192	0.392592	-10.7813	4.21886e-27	1.08364e-25			Map3k9	54.2955	0.00137828	1.5297	-6.21228	5.22213e-10	1.30359e-08
Naip2	155.7	-4.23265	0.392592	-10.7813	4.21886e-27	1.08364e-25				Map3k9	54.2955	-9.50292	1.5297	-6.21228	5.22213e-10	1.30359e-08			Vcan	757.2	3.9497	0.184338	10.7506	5.88729e-27	1.50922e-25			Star	73.3291	0.0468868	0.711324	-6.20628	5.42551e-10	1.35171e-08
Vcan	757.2	1.98174	0.184338	10.7506	5.88729e-27	1.50922e-25				Star	73.3291	-4.41467	0.711324	-6.20628	5.42551e-10	1.35171e-08			Usp25	1600.38	0.375269	0.131532	-10.7503	5.90933e-27	1.51191e-25			Amdhd1	66.2239	0.094833	0.547768	-6.20421	5.4974e-10	1.36694e-08
Usp25	1600.38	-1.414	0.131532	-10.7503	5.90933e-27	1.51191e-25				Amdhd1	66.2239	-3.39847	0.547768	-6.20421	5.4974e-10	1.36694e-08			Lurap1l	841.749	3.22209	0.157054	10.7479	6.06521e-27	1.54876e-25			Cgn	94.0026	0.00137792	1.53255	-6.20095	5.61238e-10	1.39281e-08
Lurap1l	841.749	1.688	0.157054	10.7479	6.06521e-27	1.54876e-25				Cgn	94.0026	-9.50329	1.53255	-6.20095	5.61238e-10	1.39281e-08			Daam2	2324.66	0.195073	0.219513	-10.7416	6.49075e-27	1.65419e-25			Prkcz	128.582	0.0476012	0.709195	-6.19415	5.8602e-10	1.45148e-08
Daam2	2324.66	-2.35792	0.219513	-10.7416	6.49075e-27	1.65419e-25				Prkcz	128.582	-4.39286	0.709195	-6.19415	5.8602e-10	1.45148e-08			Pparg	150.224	0.0518433	0.397599	-10.7387	6.69811e-27	1.70372e-25			Maoa	2785.25	0.196618	0.379174	-6.18854	6.07226e-10	1.50109e-08
Pparg	150.224	-4.2697	0.397599	-10.7387	6.69811e-27	1.70372e-25				Maoa	2785.25	-2.34653	0.379174	-6.18854	6.07226e-10	1.50109e-08			Fndc3c1	119.973	0.0120856	0.593374	-10.7362	6.88304e-27	1.74736e-25			Bmper	131.475	0.170483	0.41246	-6.18799	6.09343e-10	1.5034e-08
Fndc3c1	119.973	-6.37057	0.593374	-10.7362	6.88304e-27	1.74736e-25				Bmper	131.475	-2.5523	0.41246	-6.18799	6.09343e-10	1.5034e-08			Gsta4	2678.61	0.0325094	0.461401	-10.713	8.84201e-27	2.24032e-25			Nadk2	545.547	3.17675	0.269743	6.182	6.32936e-10	1.55859e-08
Gsta4	2678.61	-4.943	0.461401	-10.713	8.84201e-27	2.24032e-25				Nadk2	545.547	1.66755	0.269743	6.182	6.32936e-10	1.55859e-08			Hal	142.644	0.0200545	0.526997	-10.702	9.95899e-27	2.51845e-25			Mettl7a1	171.835	0.129921	0.476437	-6.17981	6.41784e-10	1.57733e-08
Hal	142.644	-5.63993	0.526997	-10.702	9.95899e-27	2.51845e-25				Mettl7a1	171.835	-2.94429	0.476437	-6.17981	6.41784e-10	1.57733e-08			Epn3	148.491	0.0346388	0.453398	-10.7002	1.01515e-26	2.56218e-25			Igf1	335.77	5.45495	0.397146	6.16288	7.14317e-10	1.75221e-08
Epn3	148.491	-4.85147	0.453398	-10.7002	1.01515e-26	2.56218e-25				Igf1	335.77	2.44756	0.397146	6.16288	7.14317e-10	1.75221e-08			Mbnl2	4771.77	0.422726	0.116099	-10.6995	1.02341e-26	2.57805e-25			Nt5e	69.947	46.6582	0.899738	6.16186	7.18963e-10	1.76022e-08
Mbnl2	4771.77	-1.2422	0.116099	-10.6995	1.02341e-26	2.57805e-25				Nt5e	69.947	5.54406	0.899738	6.16186	7.18963e-10	1.76022e-08			Pcdhb16	254.071	13.9618	0.355603	10.6957	1.06656e-26	2.68158e-25			Cdc42ep3	1280.68	0.331958	0.258482	-6.1549	7.51255e-10	1.83526e-08
Pcdhb16	254.071	3.80341	0.355603	10.6957	1.06656e-26	2.68158e-25				Cdc42ep3	1280.68	-1.59093	0.258482	-6.1549	7.51255e-10	1.83526e-08			Mtmr10	1600.57	6.55912	0.253752	10.6935	1.0914e-26	2.73877e-25			Plcl2	62.3528	674.999	1.52717	6.15433	7.53941e-10	1.83526e-08
Mtmr10	1600.57	2.7135	0.253752	10.6935	1.0914e-26	2.73877e-25				Plcl2	62.3528	9.39874	1.52717	6.15433	7.53941e-10	1.83526e-08			Mmp19	584.312	3.87846	0.182899	10.6916	1.11431e-26	2.7909e-25			Trnp1	339.412	0.281292	0.297321	-6.15448	7.5322e-10	1.83526e-08
Mmp19	584.312	1.95548	0.182899	10.6916	1.11431e-26	2.7909e-25				Trnp1	339.412	-1.82986	0.297321	-6.15448	7.5322e-10	1.83526e-08			Dpp4	186.94	0.00557452	0.700672	-10.6854	1.19186e-26	2.97942e-25			Foxf1	100.025	10.5001	0.552683	6.13793	8.36033e-10	2.03121e-08
Dpp4	186.94	-7.48694	0.700672	-10.6854	1.19186e-26	2.97942e-25				Foxf1	100.025	3.39233	0.552683	6.13793	8.36033e-10	2.03121e-08			Tbx3	456.772	4.34856	0.198734	10.6703	1.40242e-26	3.49909e-25			Wnt11	65.7791	0.0134728	1.01259	-6.13654	8.43358e-10	2.0451e-08
Tbx3	456.772	2.12054	0.198734	10.6703	1.40242e-26	3.49909e-25				Wnt11	65.7791	-6.21381	1.01259	-6.13654	8.43358e-10	2.0451e-08			Unc5b	707.827	0.263912	0.180599	-10.6417	1.90682e-26	4.74852e-25			Tagln	9975.56	0.283562	0.296486	-6.13271	8.63957e-10	2.09107e-08
Unc5b	707.827	-1.92187	0.180599	-10.6417	1.90682e-26	4.74852e-25				Tagln	9975.56	-1.81826	0.296486	-6.13271	8.63957e-10	2.09107e-08			Hlf	436.819	9.91251	0.311078	10.638	1.98309e-26	4.92907e-25			Gadd45b	1650.96	0.338442	0.255133	-6.1263	8.99478e-10	2.17291e-08
Hlf	436.819	3.30925	0.311078	10.638	1.98309e-26	4.92907e-25				Gadd45b	1650.96	-1.56302	0.255133	-6.1263	8.99478e-10	2.17291e-08			Daam1	1476.3	0.324157	0.152873	-10.6313	2.13192e-26	5.28894e-25			Ptp4a3	395.392	3.34564	0.284465	6.12478	9.08098e-10	2.18958e-08
Daam1	1476.3	-1.62524	0.152873	-10.6313	2.13192e-26	5.28894e-25				Ptp4a3	395.392	1.74228	0.284465	6.12478	9.08098e-10	2.18958e-08			Snap23	2576.89	0.373977	0.133475	-10.631	2.13745e-26	5.29262e-25			Gnb4	223.777	4.93518	0.376127	6.12321	9.17096e-10	2.2071e-08
Snap23	2576.89	-1.41898	0.133475	-10.631	2.13745e-26	5.29262e-25				Gnb4	223.777	2.3031	0.376127	6.12321	9.17096e-10	2.2071e-08			Mark2	1199.52	0.32943	0.150691	-10.6307	2.14387e-26	5.29848e-25			Rspo1	896.541	0.0060057	1.20764	-6.11063	9.92407e-10	2.38384e-08
Mark2	1199.52	-1.60196	0.150691	-10.6307	2.14387e-26	5.29848e-25				Rspo1	896.541	-7.37945	1.20764	-6.11063	9.92407e-10	2.38384e-08			Gda	178.651	0.0332757	0.462396	-10.6173	2.47642e-26	6.10881e-25			Ppl	80.775	0.00160689	1.5192	-6.10946	9.99657e-10	2.39258e-08
Gda	178.651	-4.90939	0.462396	-10.6173	2.47642e-26	6.10881e-25				Ppl	80.775	-9.28151	1.5192	-6.10946	9.99657e-10	2.39258e-08			Trp53inp1	3452.13	0.166974	0.243301	-10.6136	2.57555e-26	6.34138e-25			Tmem173	482.365	3.21979	0.276125	6.10944	9.99804e-10	2.39258e-08
Trp53inp1	3452.13	-2.58231	0.243301	-10.6136	2.57555e-26	6.34138e-25				Tmem173	482.365	1.68697	0.276125	6.10944	9.99804e-10	2.39258e-08			Grpel2	1072.61	3.10832	0.154298	10.6037	2.86314e-26	7.03622e-25			Ctsf	83.7177	0.0310514	0.820111	-6.10795	1.0092e-09	2.41053e-08
Grpel2	1072.61	1.63613	0.154298	10.6037	2.86314e-26	7.03622e-25				Ctsf	83.7177	-5.0092	0.820111	-6.10795	1.0092e-09	2.41053e-08			Clip2	932.384	3.02912	0.150794	10.6032	2.87885e-26	7.06155e-25			Pcdh18	147.78	5.32192	0.395647	6.09621	1.08611e-09	2.58938e-08
Clip2	932.384	1.5989	0.150794	10.6032	2.87885e-26	7.06155e-25				Pcdh18	147.78	2.41195	0.395647	6.09621	1.08611e-09	2.58938e-08			Igsf10	368.133	334.232	0.79091	10.6013	2.93731e-26	7.19146e-25			Tns1	554.573	0.325421	0.265847	-6.09231	1.11296e-09	2.64842e-08
Igsf10	368.133	8.3847	0.79091	10.6013	2.93731e-26	7.19146e-25				Tns1	554.573	-1.61962	0.265847	-6.09231	1.11296e-09	2.64842e-08			Nfib	7443.11	0.428207	0.11546	-10.5978	3.05063e-26	7.45493e-25			Rapgef5	69.9231	0.00163567	1.51937	-6.09193	1.11558e-09	2.6497e-08
Nfib	7443.11	-1.22362	0.11546	-10.5978	3.05063e-26	7.45493e-25				Rapgef5	69.9231	-9.2559	1.51937	-6.09193	1.11558e-09	2.6497e-08			Ptgr2	627.552	0.196607	0.221442	-10.597	3.07851e-26	7.50905e-25			Ebf1	119.529	6.97428	0.46028	6.08769	1.14551e-09	2.71572e-08
Ptgr2	627.552	-2.34661	0.221442	-10.597	3.07851e-26	7.50905e-25				Ebf1	119.529	2.80204	0.46028	6.08769	1.14551e-09	2.71572e-08			Mex3b	896.423	3.17484	0.157561	10.578	3.76954e-26	9.17745e-25			Kdm5d	47.1134	695.546	1.55209	6.08342	1.17647e-09	2.78394e-08
Mex3b	896.423	1.66668	0.157561	10.578	3.76954e-26	9.17745e-25				Kdm5d	47.1134	9.442	1.55209	6.08342	1.17647e-09	2.78394e-08			Ahcy	7014.99	0.374147	0.13423	-10.5664	4.26566e-26	1.0366e-24			Msantd3	990.481	2.616	0.228104	6.08214	1.18592e-09	2.8011e-08
Ahcy	7014.99	-1.41832	0.13423	-10.5664	4.26566e-26	1.0366e-24				Msantd3	990.481	1.38736	0.228104	6.08214	1.18592e-09	2.8011e-08			Pde3a	126.08	0.0576779	0.390217	-10.5476	5.2125e-26	1.26435e-24			Pnpo	198.443	0.230997	0.347735	-6.0795	1.20558e-09	2.84227e-08
Pde3a	126.08	-4.11584	0.390217	-10.5476	5.2125e-26	1.26435e-24				Pnpo	198.443	-2.11405	0.347735	-6.0795	1.20558e-09	2.84227e-08			Gab2	471.24	0.214906	0.21033	-10.5464	5.27825e-26	1.27792e-24			Gm2a	318.527	0.191424	0.39251	-6.07669	1.22692e-09	2.88723e-08
Gab2	471.24	-2.21822	0.21033	-10.5464	5.27825e-26	1.27792e-24				Gm2a	318.527	-2.38516	0.39251	-6.07669	1.22692e-09	2.88723e-08			Rpl39l	179.074	0.0134996	0.590095	-10.5253	6.60294e-26	1.59569e-24			Alx4	48.4159	0.0457545	0.732739	-6.07302	1.25525e-09	2.94844e-08
Rpl39l	179.074	-6.21094	0.590095	-10.5253	6.60294e-26	1.59569e-24				Alx4	48.4159	-4.44994	0.732739	-6.07302	1.25525e-09	2.94844e-08			Tmem47	184.631	9.98144	0.315553	10.5188	7.07388e-26	1.70635e-24			Zfp105	45.0477	0.0193941	0.937151	-6.06972	1.28137e-09	3.00425e-08
Tmem47	184.631	3.31925	0.315553	10.5188	7.07388e-26	1.70635e-24				Zfp105	45.0477	-5.68824	0.937151	-6.06972	1.28137e-09	3.00425e-08			Asph	485.731	4.32691	0.200938	10.5173	7.18841e-26	1.73078e-24			Stap2	55.9542	0.0301983	0.83214	-6.06796	1.29545e-09	3.03168e-08
Asph	485.731	2.11334	0.200938	10.5173	7.18841e-26	1.73078e-24				Stap2	55.9542	-5.04939	0.83214	-6.06796	1.29545e-09	3.03168e-08			Il22ra1	133.715	0.0158365	0.569156	-10.5078	7.94987e-26	1.9106e-24			Hlf	103.279	7.84259	0.49002	6.06369	1.33031e-09	3.10756e-08
Il22ra1	133.715	-5.9806	0.569156	-10.5078	7.94987e-26	1.9106e-24				Hlf	103.279	2.97133	0.49002	6.06369	1.33031e-09	3.10756e-08			Dstn	14076	0.418766	0.119528	-10.5062	8.09128e-26	1.94102e-24			Sfrp2	141.924	10.1109	0.550622	6.06194	1.34487e-09	3.13581e-08
Dstn	14076	-1.25578	0.119528	-10.5062	8.09128e-26	1.94102e-24				Sfrp2	141.924	3.33784	0.550622	6.06194	1.34487e-09	3.13581e-08			Fgfr1	1030.91	3.5831	0.175917	10.4663	1.23348e-25	2.95357e-24			Gm19705	301.127	0.214689	0.366628	-6.05432	1.41016e-09	3.28203e-08
Fgfr1	1030.91	1.84121	0.175917	10.4663	1.23348e-25	2.95357e-24				Gm19705	301.127	-2.21968	0.366628	-6.05432	1.41016e-09	3.28203e-08			Pepd	645.434	0.309544	0.16168	-10.4638	1.2672e-25	3.02878e-24			Cox7a1	118.849	0.0790216	0.605205	-6.0502	1.4467e-09	3.36095e-08
Pepd	645.434	-1.69178	0.16168	-10.4638	1.2672e-25	3.02878e-24				Cox7a1	118.849	-3.66161	0.605205	-6.0502	1.4467e-09	3.36095e-08			Dkk2	183.883	103.93	0.640745	10.4558	1.37883e-25	3.28956e-24			Fbn2	184.01	9.62023	0.539891	6.0495	1.45296e-09	3.36339e-08
Dkk2	183.883	6.69947	0.640745	10.4558	1.37883e-25	3.28956e-24				Fbn2	184.01	3.26607	0.539891	6.0495	1.45296e-09	3.36339e-08			Ptgis	870.07	0.2537	0.189259	-10.4555	1.38236e-25	3.29198e-24			P2rx7	84.0353	0.104004	0.539762	-6.04949	1.45304e-09	3.36339e-08
Ptgis	870.07	-1.97881	0.189259	-10.4555	1.38236e-25	3.29198e-24				P2rx7	84.0353	-3.26529	0.539762	-6.04949	1.45304e-09	3.36339e-08			1010001N08Rik	118.886	0.0575392	0.393999	-10.4551	1.38787e-25	3.2991e-24			Gata4	72.8576	0.0523801	0.703453	-6.0485	1.46199e-09	3.37798e-08
1010001N08Rik	118.886	-4.11931	0.393999	-10.4551	1.38787e-25	3.2991e-24				Gata4	72.8576	-4.25484	0.703453	-6.0485	1.46199e-09	3.37798e-08			Sh3tc1	121.723	0.0108922	0.624231	-10.4458	1.53239e-25	3.63602e-24			Atp6v0d1	1400.95	0.337642	0.259077	-6.04621	1.48295e-09	3.4202e-08
Sh3tc1	121.723	-6.52056	0.624231	-10.4458	1.53239e-25	3.63602e-24				Atp6v0d1	1400.95	-1.56643	0.259077	-6.04621	1.48295e-09	3.4202e-08			Ccdc149	119.438	0.038983	0.448234	-10.4432	1.57348e-25	3.72675e-24			Cracr2b	55.8728	0.0283801	0.850376	-6.04318	1.51106e-09	3.47871e-08
Ccdc149	119.438	-4.68101	0.448234	-10.4432	1.57348e-25	3.72675e-24				Cracr2b	55.8728	-5.13898	0.850376	-6.04318	1.51106e-09	3.47871e-08			Gas7	386.134	5.37715	0.23265	10.4313	1.78403e-25	4.21779e-24			Dusp22	596.776	0.337878	0.259243	-6.03844	1.55612e-09	3.57599e-08
Gas7	386.134	2.42684	0.23265	10.4313	1.78403e-25	4.21779e-24				Dusp22	596.776	-1.56543	0.259243	-6.03844	1.55612e-09	3.57599e-08			Mvp	1676.7	0.294839	0.169145	-10.4171	2.0714e-25	4.88836e-24			Ccser1	127.375	0.0793772	0.60589	-6.03266	1.61282e-09	3.69962e-08
Mvp	1676.7	-1.762	0.169145	-10.4171	2.0714e-25	4.88836e-24				Ccser1	127.375	-3.65513	0.60589	-6.03266	1.61282e-09	3.69962e-08			Fam101b	801.806	4.30139	0.202272	10.4058	2.33238e-25	5.49433e-24			Nup62cl	54.2222	0.0289573	0.847714	-6.0279	1.66108e-09	3.80346e-08
Fam101b	801.806	2.1048	0.202272	10.4058	2.33238e-25	5.49433e-24				Nup62cl	54.2222	-5.10993	0.847714	-6.0279	1.66108e-09	3.80346e-08			Tpk1	443.3	0.223524	0.20808	-10.3878	2.81712e-25	6.62428e-24			Khdrbs3	486.028	3.35725	0.290134	6.02232	1.71932e-09	3.92975e-08
Tpk1	443.3	-2.1615	0.20808	-10.3878	2.81712e-25	6.62428e-24				Khdrbs3	486.028	1.74728	0.290134	6.02232	1.71932e-09	3.92975e-08			Mbnl1	6749.31	2.43881	0.124118	10.3625	3.67211e-25	8.61924e-24			Cyp2s1	89.2342	0.1125	0.523923	-6.01615	1.78613e-09	4.0735e-08
Mbnl1	6749.31	1.28618	0.124118	10.3625	3.67211e-25	8.61924e-24				Cyp2s1	89.2342	-3.152	0.523923	-6.01615	1.78613e-09	4.0735e-08			Tfdp2	1610.65	0.320899	0.158522	-10.3444	4.43782e-25	1.03979e-23			Tbx1	186.402	205.589	1.27721	6.01593	1.78862e-09	4.0735e-08
Tfdp2	1610.65	-1.63981	0.158522	-10.3444	4.43782e-25	1.03979e-23				Tbx1	186.402	7.68362	1.27721	6.01593	1.78862e-09	4.0735e-08			Sox5	131.499	0.082492	0.348132	-10.3397	4.65759e-25	1.08933e-23			Psrc1	2213.94	2.47614	0.217534	6.01329	1.81791e-09	4.13282e-08
Sox5	131.499	-3.5996	0.348132	-10.3397	4.65759e-25	1.08933e-23				Psrc1	2213.94	1.3081	0.217534	6.01329	1.81791e-09	4.13282e-08			2200002D01Rik	130.272	0.0125328	0.611223	-10.3369	4.79802e-25	1.12017e-23			Gab2	72.1961	0.0983176	0.556577	-6.01248	1.82707e-09	4.14624e-08
2200002D01Rik	130.272	-6.31815	0.611223	-10.3369	4.79802e-25	1.12017e-23				Gab2	72.1961	-3.34641	0.556577	-6.01248	1.82707e-09	4.14624e-08			Elk3	1644.49	3.5421	0.176785	10.3211	5.65945e-25	1.31892e-23			Ptprf	120.974	0.0724584	0.630059	-6.01007	1.85438e-09	4.20074e-08
Elk3	1644.49	1.8246	0.176785	10.3211	5.65945e-25	1.31892e-23				Ptprf	120.974	-3.7867	0.630059	-6.01007	1.85438e-09	4.20074e-08			Pogk	830.377	3.03378	0.155147	10.32	5.72259e-25	1.33127e-23			Avpr1a	218.005	0.192049	0.396225	-6.00782	1.88036e-09	4.25203e-08
Pogk	830.377	1.60112	0.155147	10.32	5.72259e-25	1.33127e-23				Avpr1a	218.005	-2.38045	0.396225	-6.00782	1.88036e-09	4.25203e-08			Pde8a	377.04	4.74116	0.217882	10.3048	6.70169e-25	1.55627e-23			Haus7	511.027	4.3612	0.353706	6.00704	1.88946e-09	4.26501e-08
Pde8a	377.04	2.24524	0.217882	10.3048	6.70169e-25	1.55627e-23				Haus7	511.027	2.12473	0.353706	6.00704	1.88946e-09	4.26501e-08			Gpr39	134.782	0.0323973	0.480503	-10.2975	7.23132e-25	1.67628e-23			Clcf1-pold4	298.116	0.18083	0.411186	-6.00044	1.96782e-09	4.43403e-08
Gpr39	134.782	-4.94798	0.480503	-10.2975	7.23132e-25	1.67628e-23				Clcf1-pold4	298.116	-2.4673	0.411186	-6.00044	1.96782e-09	4.43403e-08			Gsta3	1933.41	0.0171097	0.570072	-10.2953	7.40201e-25	1.71281e-23			Gm4737	2915.28	0.331476	0.265544	-5.99908	1.98434e-09	4.46336e-08
Gsta3	1933.41	-5.86904	0.570072	-10.2953	7.40201e-25	1.71281e-23				Gm4737	2915.28	-1.59302	0.265544	-5.99908	1.98434e-09	4.46336e-08			Angptl7	122.672	0.0225803	0.531402	-10.2913	7.71583e-25	1.78228e-23			Fgf9	73.6331	0.0016721	1.53844	-5.99576	2.02535e-09	4.54757e-08
Angptl7	122.672	-5.46879	0.531402	-10.2913	7.71583e-25	1.78228e-23				Fgf9	73.6331	-9.22412	1.53844	-5.99576	2.02535e-09	4.54757e-08			Cerk	685.88	0.280513	0.178204	-10.2908	7.75307e-25	1.78772e-23			Slit2	557.715	3.43953	0.29731	5.99445	2.04169e-09	4.57619e-08
Cerk	685.88	-1.83386	0.178204	-10.2908	7.75307e-25	1.78772e-23				Slit2	557.715	1.78221	0.29731	5.99445	2.04169e-09	4.57619e-08			Stk10	584.369	0.27569	0.180662	-10.2892	7.87987e-25	1.81376e-23			Vamp5	952.058	0.152215	0.453441	-5.98935	2.10679e-09	4.71381e-08
Stk10	584.369	-1.85888	0.180662	-10.2892	7.87987e-25	1.81376e-23				Vamp5	952.058	-2.71582	0.453441	-5.98935	2.10679e-09	4.71381e-08			Nacc2	1815.26	0.238731	0.200943	-10.2842	8.30132e-25	1.90741e-23			Fxyd3	56.3704	0.00150009	1.56655	-5.98815	2.12235e-09	4.74028e-08
Nacc2	1815.26	-2.06654	0.200943	-10.2842	8.30132e-25	1.90741e-23				Fxyd3	56.3704	-9.38073	1.56655	-5.98815	2.12235e-09	4.74028e-08			Sdc4	895.004	0.262784	0.187571	-10.279	8.76043e-25	2.00936e-23			4931406P16Rik	434.099	0.299482	0.290665	-5.98441	2.17169e-09	4.842e-08
Sdc4	895.004	-1.92805	0.187571	-10.279	8.76043e-25	2.00936e-23				4931406P16Rik	434.099	-1.73946	0.290665	-5.98441	2.17169e-09	4.842e-08			Cfap69	321.793	6.61984	0.265668	10.2639	1.02476e-24	2.34635e-23			Serpinb7	39.1965	0.00151596	1.56527	-5.98334	2.18605e-09	4.86548e-08
Cfap69	321.793	2.7268	0.265668	10.2639	1.02476e-24	2.34635e-23				Serpinb7	39.1965	-9.36555	1.56527	-5.98334	2.18605e-09	4.86548e-08			Nbl1	199.278	0.145013	0.271653	-10.2548	1.1258e-24	2.57319e-23			Gm11627	97.6457	0.00294167	1.40658	-5.97842	2.25308e-09	5.00592e-08
Nbl1	199.278	-2.78575	0.271653	-10.2548	1.1258e-24	2.57319e-23				Gm11627	97.6457	-8.40915	1.40658	-5.97842	2.25308e-09	5.00592e-08			Cystm1	127.375	0.0602999	0.396341	-10.2228	1.56784e-24	3.57731e-23			Nupr1	2834.07	0.266594	0.319149	-5.97616	2.28456e-09	5.06703e-08
Cystm1	127.375	-4.0517	0.396341	-10.2228	1.56784e-24	3.57731e-23				Nupr1	2834.07	-1.90728	0.319149	-5.97616	2.28456e-09	5.06703e-08			Slc9a3r2	540.117	0.267661	0.186042	-10.2209	1.59849e-24	3.64088e-23			Trib3	831.36	2.9571	0.261945	5.97142	2.35198e-09	5.20749e-08
Slc9a3r2	540.117	-1.90152	0.186042	-10.2209	1.59849e-24	3.64088e-23				Trib3	831.36	1.56418	0.261945	5.97142	2.35198e-09	5.20749e-08			Adamtsl3	260.817	13.6891	0.369895	10.2055	1.87382e-24	4.26057e-23			Cysltr1	55.5091	0.0144548	1.02403	-5.96888	2.38887e-09	5.27999e-08
Adamtsl3	260.817	3.77496	0.369895	10.2055	1.87382e-24	4.26057e-23				Cysltr1	55.5091	-6.11231	1.02403	-5.96888	2.38887e-09	5.27999e-08			Sp110	120.478	0.0202299	0.552076	-10.1931	2.12889e-24	4.83213e-23			Palm3	54.9613	0.00170988	1.54007	-5.96848	2.39471e-09	5.28372e-08
Sp110	120.478	-5.62736	0.552076	-10.1931	2.12889e-24	4.83213e-23				Palm3	54.9613	-9.19189	1.54007	-5.96848	2.39471e-09	5.28372e-08			Pard6g	413.321	4.15521	0.2017	10.188	2.24282e-24	5.08192e-23			Ptk2b	253.905	0.230623	0.354685	-5.96695	2.41724e-09	5.3242e-08
Pard6g	413.321	2.05492	0.2017	10.188	2.24282e-24	5.08192e-23				Ptk2b	253.905	-2.11639	0.354685	-5.96695	2.41724e-09	5.3242e-08			Lrp1	3515.98	3.01705	0.156434	10.1841	2.33555e-24	5.28288e-23			Serp2	222.374	0.199381	0.389928	-5.96623	2.42797e-09	5.33861e-08
Lrp1	3515.98	1.59314	0.156434	10.1841	2.33555e-24	5.28288e-23				Serp2	222.374	-2.3264	0.389928	-5.96623	2.42797e-09	5.33861e-08			Camk4	562.239	0.252051	0.19527	-10.1819	2.38954e-24	5.39566e-23			Mrgprf	48.8402	24.0123	0.768889	5.96406	2.4604e-09	5.40058e-08
Camk4	562.239	-1.98821	0.19527	-10.1819	2.38954e-24	5.39566e-23				Mrgprf	48.8402	4.5857	0.768889	5.96406	2.4604e-09	5.40058e-08			Mthfd2	2807.99	2.97333	0.154587	10.1695	2.71213e-24	6.11351e-23			Rtp4	241.049	13.6571	0.632862	5.95956	2.52916e-09	5.54195e-08
Mthfd2	2807.99	1.57208	0.154587	10.1695	2.71213e-24	6.11351e-23				Rtp4	241.049	3.77158	0.632862	5.95956	2.52916e-09	5.54195e-08			Rps6ka2	1336.83	3.28445	0.168755	10.1665	2.79717e-24	6.29436e-23			Nol4l	122.032	0.155419	0.450764	-5.95826	2.54941e-09	5.57673e-08
Rps6ka2	1336.83	1.71565	0.168755	10.1665	2.79717e-24	6.29436e-23				Nol4l	122.032	-2.68577	0.450764	-5.95826	2.54941e-09	5.57673e-08			Cfh	173.838	0.0499534	0.42564	-10.1571	3.08073e-24	6.92052e-23			Nup43	1050.02	2.75717	0.246029	5.9472	2.72767e-09	5.95643e-08
Cfh	173.838	-4.32327	0.42564	-10.1571	3.08073e-24	6.92052e-23				Nup43	1050.02	1.46319	0.246029	5.9472	2.72767e-09	5.95643e-08			Ampd3	364.545	0.176228	0.246842	-10.1461	3.44827e-24	7.73289e-23			Ak3	1420.21	0.313403	0.282058	-5.93464	2.94496e-09	6.41868e-08
Ampd3	364.545	-2.50448	0.246842	-10.1461	3.44827e-24	7.73289e-23				Ak3	1420.21	-1.67391	0.282058	-5.93464	2.94496e-09	6.41868e-08			Id1	2159.54	0.420307	0.123541	-10.122	4.41264e-24	9.87857e-23			Dnajb5	76.1023	6.80793	0.466324	5.93411	2.95448e-09	6.41868e-08
Id1	2159.54	-1.25049	0.123541	-10.122	4.41264e-24	9.87857e-23				Dnajb5	76.1023	2.76722	0.466324	5.93411	2.95448e-09	6.41868e-08			Nab2	2090.3	3.06819	0.159906	10.1146	4.75721e-24	1.06318e-22			Papss2	260.741	0.274895	0.313945	-5.93431	2.9509e-09	6.41868e-08
Nab2	2090.3	1.61739	0.159906	10.1146	4.75721e-24	1.06318e-22				Papss2	260.741	-1.86305	0.313945	-5.93431	2.9509e-09	6.41868e-08			Eif3f	4378.97	0.427478	0.121235	-10.1132	4.8277e-24	1.07709e-22			Eml2	46.2289	0.00171115	1.54992	-5.92987	3.03172e-09	6.57527e-08
Eif3f	4378.97	-1.22608	0.121235	-10.1132	4.8277e-24	1.07709e-22				Eml2	46.2289	-9.19082	1.54992	-5.92987	3.03172e-09	6.57527e-08			Pcx	650.382	6.51015	0.267383	10.1079	5.09466e-24	1.13471e-22			Mpv17l	119.855	0.160976	0.444956	-5.92213	3.17804e-09	6.88088e-08
Pcx	650.382	2.70269	0.267383	10.1079	5.09466e-24	1.13471e-22				Mpv17l	119.855	-2.63508	0.444956	-5.92213	3.17804e-09	6.88088e-08			Pnpla2	302.102	0.204714	0.226468	-10.1044	5.28387e-24	1.17485e-22			Igsf5	46.5001	569.301	1.54741	5.91508	3.31709e-09	7.16976e-08
Pnpla2	302.102	-2.28832	0.226468	-10.1044	5.28387e-24	1.17485e-22				Igsf5	46.5001	9.15305	1.54741	5.91508	3.31709e-09	7.16976e-08			Tcf24	139.151	0.00707558	0.707351	-10.0981	5.62953e-24	1.24958e-22			Cib2	149.017	9.68446	0.553835	5.91452	3.32835e-09	7.18191e-08
Tcf24	139.151	-7.14294	0.707351	-10.0981	5.62953e-24	1.24958e-22				Cib2	149.017	3.27567	0.553835	5.91452	3.32835e-09	7.18191e-08			Fgf18	118.317	0.0338198	0.483859	-10.098	5.6405e-24	1.2499e-22			Fam134b	96.8028	0.0918959	0.582397	-5.91324	3.35434e-09	7.22573e-08
Fgf18	118.317	-4.88599	0.483859	-10.098	5.6405e-24	1.2499e-22				Fam134b	96.8028	-3.44386	0.582397	-5.91324	3.35434e-09	7.22573e-08			Dync1i1	152.241	0.0598687	0.402722	-10.0865	6.33984e-24	1.40249e-22			Card10	63.9821	0.0812453	0.612553	-5.91226	3.37452e-09	7.25693e-08
Dync1i1	152.241	-4.06205	0.402722	-10.0865	6.33984e-24	1.40249e-22				Card10	63.9821	-3.62157	0.612553	-5.91226	3.37452e-09	7.25693e-08			Arhgef1	1372.12	0.391245	0.13424	-10.0853	6.41675e-24	1.4171e-22			Chmp4c	63.1076	0.0467471	0.748257	-5.9057	3.5116e-09	7.53899e-08
Arhgef1	1372.12	-1.35385	0.13424	-10.0853	6.41675e-24	1.4171e-22				Chmp4c	63.1076	-4.41898	0.748257	-5.9057	3.5116e-09	7.53899e-08			Sec23ip	2405.15	0.412125	0.126836	-10.0827	6.58922e-24	1.45274e-22			Speg	571.736	0.283921	0.307646	-5.90431	3.54127e-09	7.58988e-08
Sec23ip	2405.15	-1.27884	0.126836	-10.0827	6.58922e-24	1.45274e-22				Speg	571.736	-1.81644	0.307646	-5.90431	3.54127e-09	7.58988e-08			Clmp	442.089	4.24644	0.207082	10.0745	7.16019e-24	1.57597e-22			Sh3bgrl2	123.888	8.23372	0.515487	5.90033	3.62783e-09	7.76233e-08
Clmp	442.089	2.08625	0.207082	10.0745	7.16019e-24	1.57597e-22				Sh3bgrl2	123.888	3.04154	0.515487	5.90033	3.62783e-09	7.76233e-08			Oxr1	2184.63	3.24519	0.169037	10.0469	9.47605e-24	2.08218e-22			Ly6a	1101.94	0.299848	0.294645	-5.8976	3.68836e-09	7.86542e-08
Oxr1	2184.63	1.6983	0.169037	10.0469	9.47605e-24	2.08218e-22				Ly6a	1101.94	-1.7377	0.294645	-5.8976	3.68836e-09	7.86542e-08			Gspt2	132.607	0.0161076	0.593556	-10.0346	1.07357e-23	2.35501e-22			Spry4	241.955	4.31923	0.357889	5.89785	3.68271e-09	7.86542e-08
Gspt2	132.607	-5.95611	0.593556	-10.0346	1.07357e-23	2.35501e-22				Spry4	241.955	2.11077	0.357889	5.89785	3.68271e-09	7.86542e-08			Cdk6	1970.3	0.373017	0.141882	-10.0272	1.15697e-23	2.53371e-22			Sdk1	41.5187	589.553	1.56111	5.89549	3.73576e-09	7.95318e-08
Cdk6	1970.3	-1.42269	0.141882	-10.0272	1.15697e-23	2.53371e-22				Sdk1	41.5187	9.20348	1.56111	5.89549	3.73576e-09	7.95318e-08			C77080	702.213	0.317866	0.16504	-10.0188	1.25979e-23	2.75426e-22			Tsc22d1	6061.32	0.309577	0.286974	-5.89471	3.75351e-09	7.97762e-08
C77080	702.213	-1.65351	0.16504	-10.0188	1.25979e-23	2.75426e-22				Tsc22d1	6061.32	-1.69163	0.286974	-5.89471	3.75351e-09	7.97762e-08			Chd9	1004.79	0.354417	0.149491	-10.0105	1.37019e-23	2.99063e-22			Mctp1	79.9603	374.866	1.45128	5.89152	3.82653e-09	8.11926e-08
Chd9	1004.79	-1.49648	0.149491	-10.0105	1.37019e-23	2.99063e-22				Mctp1	79.9603	8.55023	1.45128	5.89152	3.82653e-09	8.11926e-08			Ltbp1	613.943	4.49117	0.216677	10.0015	1.50158e-23	3.27194e-22			Tmem158	58.3186	11.8504	0.60556	5.8902	3.85735e-09	8.17103e-08
Ltbp1	613.943	2.16709	0.216677	10.0015	1.50158e-23	3.27194e-22				Tmem158	58.3186	3.56687	0.60556	5.8902	3.85735e-09	8.17103e-08			Pdgfrb	664.094	3.81309	0.193173	9.99602	1.58638e-23	3.45097e-22			Upp1	41.0582	644.625	1.58494	5.88811	3.90632e-09	8.26103e-08
Pdgfrb	664.094	1.93096	0.193173	9.99602	1.58638e-23	3.45097e-22				Upp1	41.0582	9.33232	1.58494	5.88811	3.90632e-09	8.26103e-08			Slco2a1	137.755	0.0221339	0.550577	-9.98517	1.77001e-23	3.84404e-22			Stard13	205.691	0.223097	0.367967	-5.88166	4.06177e-09	8.57553e-08
Slco2a1	137.755	-5.4976	0.550577	-9.98517	1.77001e-23	3.84404e-22				Stard13	205.691	-2.16426	0.367967	-5.88166	4.06177e-09	8.57553e-08			Fam131b	315.529	4.91322	0.231095	9.93822	2.83854e-23	6.1544e-22			Ptgis	1788.94	0.2587	0.331801	-5.87897	4.12828e-09	8.70152e-08
Fam131b	315.529	2.29667	0.231095	9.93822	2.83854e-23	6.1544e-22				Ptgis	1788.94	-1.95065	0.331801	-5.87897	4.12828e-09	8.70152e-08			Coro1b	3697.48	0.371252	0.143938	-9.93156	3.03472e-23	6.56886e-22			Rian	1289.58	0.197921	0.398072	-5.87081	4.3368e-09	9.12591e-08
Coro1b	3697.48	-1.42953	0.143938	-9.93156	3.03472e-23	6.56886e-22				Rian	1289.58	-2.337	0.398072	-5.87081	4.3368e-09	9.12591e-08			Sema3a	1054.75	3.22623	0.170245	9.926	3.20886e-23	6.93432e-22			Lin7c	2058.06	0.411824	0.218215	-5.86533	4.48239e-09	9.41673e-08
Sema3a	1054.75	1.68985	0.170245	9.926	3.20886e-23	6.93432e-22				Lin7c	2058.06	-1.2799	0.218215	-5.86533	4.48239e-09	9.41673e-08			Stbd1	547.838	0.167115	0.260403	-9.91191	3.6951e-23	7.97189e-22			S1pr1	78.7525	10.1369	0.569974	5.86263	4.55602e-09	9.55563e-08
Stbd1	547.838	-2.58109	0.260403	-9.91191	3.6951e-23	7.97189e-22				S1pr1	78.7525	3.34154	0.569974	5.86263	4.55602e-09	9.55563e-08			Emp1	1398.85	3.26882	0.172731	9.89266	4.47979e-23	9.64888e-22			Dusp3	818.126	0.347912	0.260212	-5.85371	4.80738e-09	1.00663e-07
Emp1	1398.85	1.70877	0.172731	9.89266	4.47979e-23	9.64888e-22				Dusp3	818.126	-1.52321	0.260212	-5.85371	4.80738e-09	1.00663e-07			Mkrn1	944.514	0.351641	0.152512	-9.88662	4.75845e-23	1.02322e-21			Fmo3	41.1957	0.04395	0.770258	-5.85257	4.84028e-09	1.01185e-07
Mkrn1	944.514	-1.50782	0.152512	-9.88662	4.75845e-23	1.02322e-21				Fmo3	41.1957	-4.50799	0.770258	-5.85257	4.84028e-09	1.01185e-07			Scamp5	176.283	0.127389	0.301305	-9.86604	5.84257e-23	1.25428e-21			Vamp8	4302.9	0.304663	0.293177	-5.84874	4.95325e-09	1.03377e-07
Scamp5	176.283	-2.97269	0.301305	-9.86604	5.84257e-23	1.25428e-21				Vamp8	4302.9	-1.71472	0.293177	-5.84874	4.95325e-09	1.03377e-07			Acox1	3317.1	0.450155	0.116891	-9.8511	6.78012e-23	1.45317e-21			Limch1	168.967	0.142148	0.481432	-5.84618	5.02987e-09	1.04804e-07
Acox1	3317.1	-1.15151	0.116891	-9.8511	6.78012e-23	1.45317e-21				Limch1	168.967	-2.81454	0.481432	-5.84618	5.02987e-09	1.04804e-07			Dab2	4400.97	0.414988	0.128885	-9.84488	7.21226e-23	1.54326e-21			Upk1b	591.971	0.00246535	1.48339	-5.84067	5.19908e-09	1.08153e-07
Dab2	4400.97	-1.26886	0.128885	-9.84488	7.21226e-23	1.54326e-21				Upk1b	591.971	-8.66399	1.48339	-5.84067	5.19908e-09	1.08153e-07			Cmtm7	420.488	0.258125	0.198667	-9.83481	7.97185e-23	1.70301e-21			Ifi47	158.075	5.75448	0.432315	5.83992	5.22273e-09	1.08467e-07
Cmtm7	420.488	-1.95386	0.198667	-9.83481	7.97185e-23	1.70301e-21				Ifi47	158.075	2.52469	0.432315	5.83992	5.22273e-09	1.08467e-07			Med12l	102.344	0.0598309	0.413489	-9.82605	8.69657e-23	1.85479e-21			Layn	232.501	4.75061	0.385035	5.83872	5.26034e-09	1.08893e-07
Med12l	102.344	-4.06296	0.413489	-9.82605	8.69657e-23	1.85479e-21				Layn	232.501	2.24811	0.385035	5.83872	5.26034e-09	1.08893e-07			Thsd4	109.094	0.0554632	0.424953	-9.81832	9.38997e-23	1.99942e-21			Ly6c1	470.084	0.28871	0.306967	-5.83876	5.25901e-09	1.08893e-07
Thsd4	109.094	-4.17232	0.424953	-9.81832	9.38997e-23	1.99942e-21				Ly6c1	470.084	-1.79231	0.306967	-5.83876	5.25901e-09	1.08893e-07			Shc2	237.942	5.81553	0.258763	9.81559	9.64716e-23	2.05084e-21			Abca4	46.8036	0.0473611	0.754434	-5.83239	5.46395e-09	1.12925e-07
Shc2	237.942	2.53991	0.258763	9.81559	9.64716e-23	2.05084e-21				Abca4	46.8036	-4.40015	0.754434	-5.83239	5.46395e-09	1.12925e-07			Atoh8	400.401	0.268595	0.193264	-9.81295	9.90278e-23	2.10177e-21			Cdkl2	95.7778	0.176347	0.429322	-5.83131	5.49932e-09	1.13471e-07
Atoh8	400.401	-1.89649	0.193264	-9.81295	9.90278e-23	2.10177e-21				Cdkl2	95.7778	-2.50351	0.429322	-5.83131	5.49932e-09	1.13471e-07			Prr16	134.931	58.7733	0.599058	9.81055	1.01419e-22	2.14903e-21			Cobl	120.691	0.115546	0.534432	-5.82574	5.68597e-09	1.17133e-07
Prr16	134.931	5.87709	0.599058	9.81055	1.01419e-22	2.14903e-21				Cobl	120.691	-3.11346	0.534432	-5.82574	5.68597e-09	1.17133e-07			Cmbl	105.569	0.0322189	0.505341	-9.80714	1.04895e-22	2.21909e-21			Sim2	37.8353	0.014296	1.05201	-5.82528	5.70184e-09	1.1727e-07
Cmbl	105.569	-4.95595	0.505341	-9.80714	1.04895e-22	2.21909e-21				Sim2	37.8353	-6.12824	1.05201	-5.82528	5.70184e-09	1.1727e-07			Renbp	1942.82	0.31241	0.171201	-9.80419	1.08012e-22	2.28134e-21			Chd9	198.349	0.266396	0.327618	-5.82494	5.7133e-09	1.17316e-07
Renbp	1942.82	-1.67849	0.171201	-9.80419	1.08012e-22	2.28134e-21				Chd9	198.349	-1.90836	0.327618	-5.82494	5.7133e-09	1.17316e-07			Jam2	123.196	0.0703469	0.390682	-9.80175	1.10652e-22	2.33334e-21			1700048O20Rik	46.0436	0.00186446	1.55715	-5.82283	5.78593e-09	1.18616e-07
Jam2	123.196	-3.82937	0.390682	-9.80175	1.10652e-22	2.33334e-21				1700048O20Rik	46.0436	-9.06702	1.55715	-5.82283	5.78593e-09	1.18616e-07			Fam84a	142.449	0.110057	0.324978	-9.7966	1.16438e-22	2.45138e-21			Ston2	45.9267	0.0355145	0.827457	-5.81958	5.89974e-09	1.20755e-07
Fam84a	142.449	-3.18368	0.324978	-9.7966	1.16438e-22	2.45138e-21				Ston2	45.9267	-4.81545	0.827457	-5.81958	5.89974e-09	1.20755e-07			Zfp521	654.891	3.51626	0.185206	9.79473	1.18615e-22	2.4932e-21			Frmd4b	697.45	0.00501158	1.31486	-5.81089	6.21409e-09	1.26985e-07
Zfp521	654.891	1.81404	0.185206	9.79473	1.18615e-22	2.4932e-21				Frmd4b	697.45	-7.64052	1.31486	-5.81089	6.21409e-09	1.26985e-07			Six1	304.756	5.15838	0.241664	9.79426	1.19169e-22	2.50083e-21			Gda	50.3801	0.00891146	1.17228	-5.80932	6.27281e-09	1.27979e-07
Six1	304.756	2.36692	0.241664	9.79426	1.19169e-22	2.50083e-21				Gda	50.3801	-6.81012	1.17228	-5.80932	6.27281e-09	1.27979e-07			Cat	2614.78	0.333361	0.161831	-9.79318	1.20448e-22	2.52361e-21			Chmp2b	882.591	0.377791	0.241764	-5.80872	6.29505e-09	1.28228e-07
Cat	2614.78	-1.58484	0.161831	-9.79318	1.20448e-22	2.52361e-21				Chmp2b	882.591	-1.40434	0.241764	-5.80872	6.29505e-09	1.28228e-07			Pim1	779.059	0.334683	0.161284	-9.79098	1.23097e-22	2.575e-21			Abi1	1405.64	0.39577	0.230241	-5.8081	6.31865e-09	1.28503e-07
Pim1	779.059	-1.57913	0.161284	-9.79098	1.23097e-22	2.575e-21				Abi1	1405.64	-1.33726	0.230241	-5.8081	6.31865e-09	1.28503e-07			Il1r1	1299.52	3.50802	0.185176	9.77802	1.3992e-22	2.92223e-21			Gabarapl2	2185.92	0.412248	0.22023	-5.8049	6.44056e-09	1.30773e-07
Il1r1	1299.52	1.81066	0.185176	9.77802	1.3992e-22	2.92223e-21				Gabarapl2	2185.92	-1.27841	0.22023	-5.8049	6.44056e-09	1.30773e-07			Serpina3g	389.571	5.16455	0.242416	9.771	1.49968e-22	3.12709e-21			Ripk2	556.539	0.338345	0.269357	-5.80432	6.4627e-09	1.31014e-07
Serpina3g	389.571	2.36864	0.242416	9.771	1.49968e-22	3.12709e-21				Ripk2	556.539	-1.56343	0.269357	-5.80432	6.4627e-09	1.31014e-07			Tcf23	107.973	0.0101939	0.677743	-9.76203	1.63835e-22	3.4108e-21			Cdc42se2	629.854	0.351421	0.260166	-5.7991	6.66722e-09	1.34945e-07
Tcf23	107.973	-6.61615	0.677743	-9.76203	1.63835e-22	3.4108e-21				Cdc42se2	629.854	-1.50873	0.260166	-5.7991	6.66722e-09	1.34945e-07			Ppp1r9a	176.463	0.0824971	0.368921	-9.75685	1.72423e-22	3.58387e-21			Arhgap6	171.732	6.68001	0.472659	5.79667	6.76443e-09	1.36695e-07
Ppp1r9a	176.463	-3.59951	0.368921	-9.75685	1.72423e-22	3.58387e-21				Arhgap6	171.732	2.73985	0.472659	5.79667	6.76443e-09	1.36695e-07			Nr4a2	226.094	9.3378	0.330724	9.74555	1.9274e-22	3.99982e-21			Nxnl2	34.1704	0.00177703	1.57721	-5.79272	6.92569e-09	1.39732e-07
Nr4a2	226.094	3.22308	0.330724	9.74555	1.9274e-22	3.99982e-21				Nxnl2	34.1704	-9.13632	1.57721	-5.79272	6.92569e-09	1.39732e-07			Foxa2	134.857	0.0226418	0.561288	-9.7363	2.11091e-22	4.3737e-21			S100a16	429.12	0.0226884	0.943725	-5.7876	7.14005e-09	1.43829e-07
Foxa2	134.857	-5.46487	0.561288	-9.7363	2.11091e-22	4.3737e-21				S100a16	429.12	-5.4619	0.943725	-5.7876	7.14005e-09	1.43829e-07			Cyth3	2736.37	2.33812	0.125981	9.72641	2.32652e-22	4.8128e-21			Actn3	82.2236	0.0668995	0.674624	-5.78376	7.30499e-09	1.46919e-07
Cyth3	2736.37	1.22535	0.125981	9.72641	2.32652e-22	4.8128e-21				Actn3	82.2236	-3.90186	0.674624	-5.78376	7.30499e-09	1.46919e-07			Fmnl3	1423.7	2.53437	0.137988	9.72275	2.4117e-22	4.98114e-21			Sepp1	960.686	0.148782	0.475561	-5.77997	7.4716e-09	1.50033e-07
Fmnl3	1423.7	1.34163	0.137988	9.72275	2.4117e-22	4.98114e-21				Sepp1	960.686	-2.74873	0.475561	-5.77997	7.4716e-09	1.50033e-07			Vamp5	144.388	0.122701	0.311393	-9.72013	2.47466e-22	5.10311e-21			Gsdmd	218.406	0.282638	0.315529	-5.77751	7.5815e-09	1.52e-07
Vamp5	144.388	-3.02678	0.311393	-9.72013	2.47466e-22	5.10311e-21				Gsdmd	218.406	-1.82297	0.315529	-5.77751	7.5815e-09	1.52e-07			Nipsnap1	564.343	0.137064	0.295382	-9.70634	2.83324e-22	5.83334e-21			Grpel2	766.692	2.79623	0.256797	5.77687	7.61034e-09	1.52338e-07
Nipsnap1	564.343	-2.86708	0.295382	-9.70634	2.83324e-22	5.83334e-21				Grpel2	766.692	1.48348	0.256797	5.77687	7.61034e-09	1.52338e-07			Frmd4a	2723.64	2.69039	0.147107	9.70594	2.84432e-22	5.84696e-21			Fbxo33	298.744	0.247976	0.348256	-5.77658	7.62339e-09	1.5236e-07
Frmd4a	2723.64	1.42782	0.147107	9.70594	2.84432e-22	5.84696e-21				Fbxo33	298.744	-2.01173	0.348256	-5.77658	7.62339e-09	1.5236e-07			5830416P10Rik	99.1514	0.018312	0.594958	-9.69995	3.01637e-22	6.19089e-21			Tnfsfm13	329.022	0.262593	0.335299	-5.75337	8.74812e-09	1.74565e-07
5830416P10Rik	99.1514	-5.77107	0.594958	-9.69995	3.01637e-22	6.19089e-21				Tnfsfm13	329.022	-1.9291	0.335299	-5.75337	8.74812e-09	1.74565e-07			Gm12603	106.565	27.5565	0.493525	9.69418	3.19176e-22	6.53441e-21			AI839979	55.1051	0.00195897	1.56445	-5.75007	8.92075e-09	1.77731e-07
Gm12603	106.565	4.78432	0.493525	9.69418	3.19176e-22	6.53441e-21				AI839979	55.1051	-8.99569	1.56445	-5.75007	8.92075e-09	1.77731e-07			Mbp	1195.39	0.186336	0.250051	-9.69412	3.19373e-22	6.53441e-21			2700069I18Rik	71.8325	14.0142	0.663729	5.73852	9.55092e-09	1.89899e-07
Mbp	1195.39	-2.42402	0.250051	-9.69412	3.19373e-22	6.53441e-21				2700069I18Rik	71.8325	3.80882	0.663729	5.73852	9.55092e-09	1.89899e-07			Tkfc	1279.09	0.278098	0.190504	-9.69185	3.26556e-22	6.67093e-21			Lrrc75b	49.6686	0.0540563	0.733557	-5.73833	9.56132e-09	1.89899e-07
Tkfc	1279.09	-1.84633	0.190504	-9.69185	3.26556e-22	6.67093e-21				Lrrc75b	49.6686	-4.20939	0.733557	-5.73833	9.56132e-09	1.89899e-07			Mtmr11	651.99	3.04151	0.165662	9.68711	3.42064e-22	6.97682e-21			Exoc6b	431.769	0.338897	0.272233	-5.73436	9.78834e-09	1.94105e-07
Mtmr11	651.99	1.60479	0.165662	9.68711	3.42064e-22	6.97682e-21				Exoc6b	431.769	-1.56108	0.272233	-5.73436	9.78834e-09	1.94105e-07			Znrf2	918.501	0.355423	0.154079	-9.68586	3.46274e-22	7.05169e-21			Top1mt	476.265	3.44649	0.311545	5.72991	1.00481e-08	1.98947e-07
Znrf2	918.501	-1.49239	0.154079	-9.68586	3.46274e-22	7.05169e-21				Top1mt	476.265	1.78513	0.311545	5.72991	1.00481e-08	1.98947e-07			Papss1	2714.09	2.61365	0.143116	9.68491	3.49522e-22	7.10676e-21			5830418P13Rik	60.2966	0.00232161	1.52991	-5.71972	1.06699e-08	2.10929e-07
Papss1	2714.09	1.38607	0.143116	9.68491	3.49522e-22	7.10676e-21				5830418P13Rik	60.2966	-8.75066	1.52991	-5.71972	1.06699e-08	2.10929e-07			Chmp4c	99.4571	0.0472677	0.454689	-9.68354	3.54244e-22	7.19159e-21			Nsg1	894.038	2.73108	0.253697	5.71339	1.10747e-08	2.18592e-07
Chmp4c	99.4571	-4.403	0.454689	-9.68354	3.54244e-22	7.19159e-21				Nsg1	894.038	1.44947	0.253697	5.71339	1.10747e-08	2.18592e-07			Rbmxl1	2692.03	0.405821	0.134403	-9.6805	3.64942e-22	7.3973e-21			Elk3	796.928	2.85637	0.265146	5.71075	1.12477e-08	2.21663e-07
Rbmxl1	2692.03	-1.30108	0.134403	-9.6805	3.64942e-22	7.3973e-21				Elk3	796.928	1.51418	0.265146	5.71075	1.12477e-08	2.21663e-07			Fmo3	103.479	0.0142121	0.634224	-9.67598	3.81426e-22	7.71945e-21			Mapk4	54.6212	0.00858378	1.20287	-5.70651	1.15316e-08	2.26907e-07
Fmo3	103.479	-6.13674	0.634224	-9.67598	3.81426e-22	7.71945e-21				Mapk4	54.6212	-6.86417	1.20287	-5.70651	1.15316e-08	2.26907e-07			Tcaf2	270.902	6.34825	0.275644	9.67319	3.91985e-22	7.92087e-21			Rab10os	52.2458	0.00991723	1.16666	-5.70503	1.16319e-08	2.28528e-07
Tcaf2	270.902	2.66636	0.275644	9.67319	3.91985e-22	7.92087e-21				Rab10os	52.2458	-6.65585	1.16666	-5.70503	1.16319e-08	2.28528e-07			Fkbp5	2023.49	2.67662	0.146847	9.67275	3.93649e-22	7.94223e-21			6720489N17Rik	240.859	3.59529	0.323615	5.70464	1.16589e-08	2.28706e-07
Fkbp5	2023.49	1.42041	0.146847	9.67275	3.93649e-22	7.94223e-21				6720489N17Rik	240.859	1.84611	0.323615	5.70464	1.16589e-08	2.28706e-07			Tnks1bp1	6133.42	0.305202	0.177135	-9.66584	4.21151e-22	8.48402e-21			Rps6ka6	55.6263	28.7241	0.849294	5.70379	1.17175e-08	2.29502e-07
Tnks1bp1	6133.42	-1.71216	0.177135	-9.66584	4.21151e-22	8.48402e-21				Rps6ka6	55.6263	4.84419	0.849294	5.70379	1.17175e-08	2.29502e-07			Zbtb44	2654.39	0.411121	0.132683	-9.66492	4.24948e-22	8.54734e-21			Hmga1-rs1	2786.85	3.23024	0.29671	5.70133	1.1888e-08	2.32482e-07
Zbtb44	2654.39	-1.28237	0.132683	-9.66492	4.24948e-22	8.54734e-21				Hmga1-rs1	2786.85	1.69164	0.29671	5.70133	1.1888e-08	2.32482e-07			2310030G06Rik	129.877	0.00849402	0.712902	-9.64976	4.92714e-22	9.89514e-21			Pde4d	194.461	4.32161	0.370564	5.69826	1.21039e-08	2.36342e-07
2310030G06Rik	129.877	-6.87934	0.712902	-9.64976	4.92714e-22	9.89514e-21				Pde4d	194.461	2.11157	0.370564	5.69826	1.21039e-08	2.36342e-07			Enah	4586.03	2.13987	0.113815	9.64305	5.25998e-22	1.05474e-20			Jph2	51.684	0.00207623	1.56528	-5.69343	1.24512e-08	2.42752e-07
Enah	4586.03	1.09752	0.113815	9.64305	5.25998e-22	1.05474e-20				Jph2	51.684	-8.91182	1.56528	-5.69343	1.24512e-08	2.42752e-07			Dock8	1425.64	3.3266	0.179882	9.63993	5.42263e-22	1.08569e-20			Ehd3	43.5154	0.0021727	1.55509	-5.68861	1.28077e-08	2.49319e-07
Dock8	1425.64	1.73405	0.179882	9.63993	5.42263e-22	1.08569e-20				Ehd3	43.5154	-8.84629	1.55509	-5.68861	1.28077e-08	2.49319e-07			Col6a3	734.279	3.56999	0.190569	9.63389	5.75107e-22	1.14969e-20			Hs2st1	555.894	2.90171	0.27028	5.68633	1.298e-08	2.52288e-07
Col6a3	734.279	1.83592	0.190569	9.63389	5.75107e-22	1.14969e-20				Hs2st1	555.894	1.5369	0.27028	5.68633	1.298e-08	2.52288e-07			4930452B06Rik	151.001	12.7429	0.381386	9.62706	6.14602e-22	1.22676e-20			Fam132a	403.335	3.7432	0.335362	5.67825	1.3608e-08	2.63689e-07
4930452B06Rik	151.001	3.67163	0.381386	9.62706	6.14602e-22	1.22676e-20				Fam132a	403.335	1.90427	0.335362	5.67825	1.3608e-08	2.63689e-07			Kifc3	469.965	0.271838	0.195298	-9.62213	6.44791e-22	1.28506e-20			Ptgr2	298.867	0.293657	0.31139	-5.67711	1.3699e-08	2.65049e-07
Kifc3	469.965	-1.87918	0.195298	-9.62213	6.44791e-22	1.28506e-20				Ptgr2	298.867	-1.76779	0.31139	-5.67711	1.3699e-08	2.65049e-07			Cyp2s1	112.883	0.0774725	0.383644	-9.61873	6.66462e-22	1.32623e-20			Zic1	40.8454	0.00203701	1.57503	-5.67565	1.38163e-08	2.66912e-07
Cyp2s1	112.883	-3.69017	0.383644	-9.61873	6.66462e-22	1.32623e-20				Zic1	40.8454	-8.93933	1.57503	-5.67565	1.38163e-08	2.66912e-07			Socs6	1272.94	2.68272	0.148205	9.6063	7.52038e-22	1.49425e-20			Camk1	2136.31	0.417673	0.22207	-5.67187	1.41244e-08	2.72451e-07
Socs6	1272.94	1.4237	0.148205	9.6063	7.52038e-22	1.49425e-20				Camk1	2136.31	-1.25956	0.22207	-5.67187	1.41244e-08	2.72451e-07			Tln2	916.784	3.6353	0.193884	9.60406	7.68528e-22	1.52469e-20			Lonrf3	36.7766	558.55	1.61152	5.6627	1.4901e-08	2.86997e-07
Tln2	916.784	1.86207	0.193884	9.60406	7.68528e-22	1.52469e-20				Lonrf3	36.7766	9.12554	1.61152	5.6627	1.4901e-08	2.86997e-07			Sh3bgrl2	503.045	3.39026	0.183974	9.57416	1.02693e-21	2.03426e-20			Dyrk3	137.729	4.813	0.400398	5.6617	1.49879e-08	2.87888e-07
Sh3bgrl2	503.045	1.7614	0.183974	9.57416	1.02693e-21	2.03426e-20				Dyrk3	137.729	2.26694	0.400398	5.6617	1.49879e-08	2.87888e-07			Tgfb2	229.149	0.169243	0.267689	-9.57392	1.02932e-21	2.03591e-20			Ptgs1	1079.83	0.33635	0.277651	-5.66165	1.49925e-08	2.87888e-07
Tgfb2	229.149	-2.56283	0.267689	-9.57392	1.02932e-21	2.03591e-20				Ptgs1	1079.83	-1.57196	0.277651	-5.66165	1.49925e-08	2.87888e-07			D16Ertd472e	464.423	3.6185	0.193809	9.5733	1.03548e-21	2.045e-20			Ddr1	383.223	0.171814	0.448848	-5.66133	1.50202e-08	2.87986e-07
D16Ertd472e	464.423	1.85539	0.193809	9.5733	1.03548e-21	2.045e-20				Ddr1	383.223	-2.54108	0.448848	-5.66133	1.50202e-08	2.87986e-07			Pde7b	194.783	7.30415	0.299918	9.56499	1.1221e-21	2.21272e-20			Cxadr	715.294	0.329142	0.283221	-5.66065	1.508e-08	2.88696e-07
Pde7b	194.783	2.86872	0.299918	9.56499	1.1221e-21	2.21272e-20				Cxadr	715.294	-1.60322	0.283221	-5.66065	1.508e-08	2.88696e-07			Ube2d2a	6078.05	2.03856	0.107549	9.55423	1.24507e-21	2.45151e-20			Dpt	54.0514	12.1723	0.637073	5.65951	1.51804e-08	2.90182e-07
Ube2d2a	6078.05	1.02755	0.107549	9.55423	1.24507e-21	2.45151e-20				Dpt	54.0514	3.60552	0.637073	5.65951	1.51804e-08	2.90182e-07			Map1b	6809.05	2.31776	0.126997	9.54927	1.30609e-21	2.56779e-20			Ddah1	953.548	2.8026	0.262792	5.65758	1.53524e-08	2.93031e-07
Map1b	6809.05	1.21273	0.126997	9.54927	1.30609e-21	2.56779e-20				Ddah1	953.548	1.48677	0.262792	5.65758	1.53524e-08	2.93031e-07			Slc25a12	2140.1	0.409031	0.135068	-9.54861	1.31446e-21	2.58038e-20			Megf6	39.096	0.0175424	1.03147	-5.65505	1.558e-08	2.96929e-07
Slc25a12	2140.1	-1.28972	0.135068	-9.54861	1.31446e-21	2.58038e-20				Megf6	39.096	-5.83301	1.03147	-5.65505	1.558e-08	2.96929e-07			Kif2a	3426.4	2.36875	0.130324	9.54643	1.34247e-21	2.63141e-20			Akap5	39.7529	0.00198995	1.58743	-5.65257	1.58063e-08	3.00793e-07
Kif2a	3426.4	1.24413	0.130324	9.54643	1.34247e-21	2.63141e-20				Akap5	39.7529	-8.97305	1.58743	-5.65257	1.58063e-08	3.00793e-07			Fgf9	107.527	0.0230386	0.570965	-9.52738	1.61307e-21	3.15708e-20			Zfp36	199.494	0.224765	0.38128	-5.64811	1.62225e-08	3.08251e-07
Fgf9	107.527	-5.4398	0.570965	-9.52738	1.61307e-21	3.15708e-20				Zfp36	199.494	-2.15351	0.38128	-5.64811	1.62225e-08	3.08251e-07			Myo1b	3017.39	2.87134	0.159739	9.52632	1.62957e-21	3.1846e-20			Abcd2	42.861	14.538	0.684216	5.64406	1.66087e-08	3.1512e-07
Myo1b	3017.39	1.52172	0.159739	9.52632	1.62957e-21	3.1846e-20				Abcd2	42.861	3.86176	0.684216	5.64406	1.66087e-08	3.1512e-07			Hoxa11os	180.166	8.67848	0.327502	9.51886	1.7509e-21	3.4166e-20			1810011O10Rik	160.926	9.42824	0.573618	5.64311	1.67003e-08	3.16386e-07
Hoxa11os	180.166	3.11744	0.327502	9.51886	1.7509e-21	3.4166e-20				1810011O10Rik	160.926	3.23699	0.573618	5.64311	1.67003e-08	3.16386e-07			Acaa2	1592.83	0.379198	0.146973	-9.51862	1.75493e-21	3.41937e-20			C3	97.7632	0.111286	0.561419	-5.64224	1.6785e-08	3.17519e-07
Acaa2	1592.83	-1.39898	0.146973	-9.51862	1.75493e-21	3.41937e-20				C3	97.7632	-3.16766	0.561419	-5.64224	1.6785e-08	3.17519e-07			Hmcn1	524.542	0.286876	0.189476	-9.50782	1.94695e-21	3.78785e-20			Cd200	52.3731	0.0437752	0.800121	-5.64132	1.68748e-08	3.18272e-07
Hmcn1	524.542	-1.8015	0.189476	-9.50782	1.94695e-21	3.78785e-20				Cd200	52.3731	-4.51374	0.800121	-5.64132	1.68748e-08	3.18272e-07			4930503L19Rik	753.734	3.09792	0.171628	9.50485	2.0033e-21	3.89171e-20			Slc5a3	196.147	4.19247	0.366543	5.64136	1.68714e-08	3.18272e-07
4930503L19Rik	753.734	1.6313	0.171628	9.50485	2.0033e-21	3.89171e-20				Slc5a3	196.147	2.0678	0.366543	5.64136	1.68714e-08	3.18272e-07			Tradd	345.012	0.241754	0.215519	-9.50445	2.01103e-21	3.90093e-20			Fabp5	6460.4	2.64561	0.248866	5.64	1.7005e-08	3.20253e-07
Tradd	345.012	-2.04839	0.215519	-9.50445	2.01103e-21	3.90093e-20				Fabp5	6460.4	1.4036	0.248866	5.64	1.7005e-08	3.20253e-07			Uqcrc2	3047.82	0.386469	0.144467	-9.49402	2.22285e-21	4.30542e-20			Isoc2b	43.2808	0.0241301	0.953763	-5.6335	1.76588e-08	3.31968e-07
Uqcrc2	3047.82	-1.37157	0.144467	-9.49402	2.22285e-21	4.30542e-20				Isoc2b	43.2808	-5.37302	0.953763	-5.6335	1.76588e-08	3.31968e-07			Gm7694	238.239	0.175349	0.264904	-9.48155	2.50527e-21	4.84525e-20			Serpina3g	424.059	3.13839	0.292905	5.6333	1.76792e-08	3.31968e-07
Gm7694	238.239	-2.5117	0.264904	-9.48155	2.50527e-21	4.84525e-20				Serpina3g	424.059	1.65002	0.292905	5.6333	1.76792e-08	3.31968e-07			Fbxo33	801.202	0.315983	0.175319	-9.48034	2.53467e-21	4.89487e-20			Commd3	5712.31	0.336341	0.2792	-5.6304	1.79791e-08	3.37102e-07
Fbxo33	801.202	-1.66208	0.175319	-9.48034	2.53467e-21	4.89487e-20				Commd3	5712.31	-1.57201	0.2792	-5.6304	1.79791e-08	3.37102e-07			Mylip	435.797	5.93177	0.271289	9.46763	2.86255e-21	5.51991e-20			E030003E18Rik	37.6804	0.016281	1.05542	-5.6287	1.81568e-08	3.39932e-07
Mylip	435.797	2.56846	0.271289	9.46763	2.86255e-21	5.51991e-20				E030003E18Rik	37.6804	-5.94067	1.05542	-5.6287	1.81568e-08	3.39932e-07			Elovl6	944.24	3.3346	0.183641	9.46145	3.037e-21	5.84768e-20			H19	580.745	0.149508	0.487547	-5.62347	1.87159e-08	3.49372e-07
Elovl6	944.24	1.73751	0.183641	9.46145	3.037e-21	5.84768e-20				H19	580.745	-2.7417	0.487547	-5.62347	1.87159e-08	3.49372e-07			Top1mt	374.489	5.09101	0.248258	9.4577	3.14787e-21	6.05224e-20			Micall2	199.087	4.96595	0.411143	5.62352	1.87108e-08	3.49372e-07
Top1mt	374.489	2.34795	0.248258	9.4577	3.14787e-21	6.05224e-20				Micall2	199.087	2.31207	0.411143	5.62352	1.87108e-08	3.49372e-07			Armcx3	2238.82	0.368151	0.15244	-9.45702	3.1684e-21	6.08276e-20			Cntn3	55.3127	0.00249619	1.53795	-5.62182	1.88961e-08	3.5222e-07
Armcx3	2238.82	-1.44163	0.15244	-9.45702	3.1684e-21	6.08276e-20				Cntn3	55.3127	-8.64606	1.53795	-5.62182	1.88961e-08	3.5222e-07			Fhdc1	356.611	0.252268	0.210113	-9.45668	3.17878e-21	6.09374e-20			Fgf5	52.4984	0.00235418	1.55405	-5.61794	1.9325e-08	3.59687e-07
Fhdc1	356.611	-1.98697	0.210113	-9.45668	3.17878e-21	6.09374e-20				Fgf5	52.4984	-8.73056	1.55405	-5.61794	1.9325e-08	3.59687e-07			Fbn2	503.084	6.80156	0.292886	9.44349	3.60558e-21	6.9018e-20			Pde4b	338.369	3.00739	0.282819	5.61671	1.94631e-08	3.6173e-07
Fbn2	503.084	2.76586	0.292886	9.44349	3.60558e-21	6.9018e-20				Pde4b	338.369	1.58851	0.282819	5.61671	1.94631e-08	3.6173e-07			Tns3	4854.46	0.428482	0.129485	-9.44279	3.62999e-21	6.93838e-20			Ggact	527.21	0.341471	0.276062	-5.61527	1.96258e-08	3.64221e-07
Tns3	4854.46	-1.22269	0.129485	-9.44279	3.62999e-21	6.93838e-20				Ggact	527.21	-1.55016	0.276062	-5.61527	1.96258e-08	3.64221e-07			Sh2b3	905.766	3.14083	0.17491	9.44	3.72763e-21	7.11459e-20			Aebp1	626.536	0.387808	0.24347	-5.61295	1.98903e-08	3.68511e-07
Sh2b3	905.766	1.65115	0.17491	9.44	3.72763e-21	7.11459e-20				Aebp1	626.536	-1.36659	0.24347	-5.61295	1.98903e-08	3.68511e-07			Birc3	333.326	5.06197	0.247903	9.43798	3.80048e-21	7.24308e-20			Pim1	316.891	0.271925	0.334724	-5.61274	1.99148e-08	3.68511e-07
Birc3	333.326	2.3397	0.247903	9.43798	3.80048e-21	7.24308e-20				Pim1	316.891	-1.87872	0.334724	-5.61274	1.99148e-08	3.68511e-07			Star	180.647	0.139057	0.301856	-9.42919	4.1325e-21	7.86438e-20			Col4a6	41.537	0.0023468	1.55726	-5.60926	2.0319e-08	3.75445e-07
Star	180.647	-2.84626	0.301856	-9.42919	4.1325e-21	7.86438e-20				Col4a6	41.537	-8.73509	1.55726	-5.60926	2.0319e-08	3.75445e-07			Timeless	1029.02	2.55173	0.143444	9.42162	4.44188e-21	8.44086e-20			Pxdc1	955.02	3.14742	0.295045	5.6065	2.06459e-08	3.80932e-07
Timeless	1029.02	1.35148	0.143444	9.42162	4.44188e-21	8.44086e-20				Pxdc1	955.02	1.65417	0.295045	5.6065	2.06459e-08	3.80932e-07			Cpe	1269.91	0.331613	0.169065	-9.41905	4.55172e-21	8.63704e-20			Gm38426	29.3621	0.00203022	1.59684	-5.60114	2.12945e-08	3.92331e-07
Cpe	1269.91	-1.59243	0.169065	-9.41905	4.55172e-21	8.63704e-20				Gm38426	29.3621	-8.94415	1.59684	-5.60114	2.12945e-08	3.92331e-07			Ripk2	580.435	0.32354	0.172885	-9.41658	4.66029e-21	8.83024e-20			Il1rn	374.421	0.118649	0.549904	-5.59229	2.24092e-08	4.1227e-07
Ripk2	580.435	-1.62799	0.172885	-9.41658	4.66029e-21	8.83024e-20				Il1rn	374.421	-3.07522	0.549904	-5.59229	2.24092e-08	4.1227e-07			Dock11	3070.88	0.38691	0.145582	-9.41002	4.9606e-21	9.38565e-20			Hist1h2bp	1390.8	3.85707	0.34849	5.58841	2.29158e-08	4.20983e-07
Dock11	3070.88	-1.36993	0.145582	-9.41002	4.9606e-21	9.38565e-20				Hist1h2bp	1390.8	1.9475	0.34849	5.58841	2.29158e-08	4.20983e-07			Aff2	292.075	0.192398	0.252764	-9.40733	5.08915e-21	9.61497e-20			Il16	46.2052	0.0453024	0.799117	-5.5865	2.31689e-08	4.2502e-07
Aff2	292.075	-2.37784	0.252764	-9.40733	5.08915e-21	9.61497e-20				Il16	46.2052	-4.46427	0.799117	-5.5865	2.31689e-08	4.2502e-07			Tango6	710.972	0.342708	0.164237	-9.40683	5.11301e-21	9.64611e-20			Ndst3	44.3872	123.771	1.24481	5.58443	2.34466e-08	4.29495e-07
Tango6	710.972	-1.54495	0.164237	-9.40683	5.11301e-21	9.64611e-20				Ndst3	44.3872	6.95153	1.24481	5.58443	2.34466e-08	4.29495e-07			Ehd2	4935.14	0.478589	0.113339	-9.3802	6.58485e-21	1.24049e-19			Zdhhc15	39.6242	30.6778	0.885164	5.57989	2.40667e-08	4.40221e-07
Ehd2	4935.14	-1.06314	0.113339	-9.3802	6.58485e-21	1.24049e-19				Zdhhc15	39.6242	4.93912	0.885164	5.57989	2.40667e-08	4.40221e-07			Lcor	525.538	0.243224	0.217531	-9.37634	6.8301e-21	1.28484e-19			Rtn2	49.7134	0.0180977	1.03777	-5.57737	2.44182e-08	4.46009e-07
Lcor	525.538	-2.03964	0.217531	-9.37634	6.8301e-21	1.28484e-19				Rtn2	49.7134	-5.78805	1.03777	-5.57737	2.44182e-08	4.46009e-07			Pkia	1042.46	0.366021	0.154693	-9.37342	7.02184e-21	1.31902e-19			Mecom	112.324	5.63314	0.447304	5.57549	2.46835e-08	4.49565e-07
Pkia	1042.46	-1.45	0.154693	-9.37342	7.02184e-21	1.31902e-19				Mecom	112.324	2.49394	0.447304	5.57549	2.46835e-08	4.49565e-07			Ahcyl1	10504.1	2.11851	0.11566	9.36411	7.66904e-21	1.43852e-19			Timp3	1075.09	0.350092	0.271569	-5.57572	2.46509e-08	4.49565e-07
Ahcyl1	10504.1	1.08305	0.11566	9.36411	7.66904e-21	1.43852e-19				Timp3	1075.09	-1.51419	0.271569	-5.57572	2.46509e-08	4.49565e-07			Mapk4	79.3995	0.0233922	0.578609	-9.36353	7.71133e-21	1.44438e-19			Cd82	91.0994	0.118226	0.552642	-5.57392	2.49066e-08	4.52981e-07
Mapk4	79.3995	-5.41783	0.578609	-9.36353	7.71133e-21	1.44438e-19				Cd82	91.0994	-3.08038	0.552642	-5.57392	2.49066e-08	4.52981e-07			Bcam	148.44	0.00646808	0.776813	-9.3619	7.83149e-21	1.46479e-19			Emp1	947.679	2.50262	0.237502	5.57233	2.51355e-08	4.5649e-07
Bcam	148.44	-7.27245	0.776813	-9.3619	7.83149e-21	1.46479e-19				Emp1	947.679	1.32344	0.237502	5.57233	2.51355e-08	4.5649e-07			Amdhd1	96.5022	0.0427957	0.485645	-9.36155	7.85772e-21	1.46587e-19			Rspo2	46.1557	98.9092	1.19055	5.56718	2.58889e-08	4.69503e-07
Amdhd1	96.5022	-4.54639	0.485645	-9.36155	7.85772e-21	1.46587e-19				Rspo2	46.1557	6.62803	1.19055	5.56718	2.58889e-08	4.69503e-07			Rap1gds1	4004.01	2.09344	0.113857	9.36152	7.85966e-21	1.46587e-19			Tox	34.3295	431.575	1.57296	5.56495	2.62225e-08	4.74877e-07
Rap1gds1	4004.01	1.06588	0.113857	9.36152	7.85966e-21	1.46587e-19				Tox	34.3295	8.75347	1.57296	5.56495	2.62225e-08	4.74877e-07			Tox	166.022	86.5222	0.688258	9.34969	8.79024e-21	1.63709e-19			Nr1h2	675.88	0.383919	0.24827	-5.56301	2.65164e-08	4.79517e-07
Tox	166.022	6.435	0.688258	9.34969	8.79024e-21	1.63709e-19				Nr1h2	675.88	-1.38113	0.24827	-5.56301	2.65164e-08	4.79517e-07			Serpinb9b	575.321	0.17537	0.26879	-9.34384	9.29049e-21	1.72779e-19			Ptpn2	1661.98	2.39469	0.226852	5.55357	2.79898e-08	5.05444e-07
Serpinb9b	575.321	-2.51153	0.26879	-9.34384	9.29049e-21	1.72779e-19				Ptpn2	1661.98	1.25984	0.226852	5.55357	2.79898e-08	5.05444e-07			Ube2h	5734.46	0.305329	0.183252	-9.33996	9.63718e-21	1.78972e-19			Zbtb44	731.672	0.363961	0.262689	-5.55083	2.84316e-08	5.12696e-07
Ube2h	5734.46	-1.71156	0.183252	-9.33996	9.63718e-21	1.78972e-19				Zbtb44	731.672	-1.45814	0.262689	-5.55083	2.84316e-08	5.12696e-07			Megf6	80.0411	0.0271897	0.556857	-9.33955	9.67483e-21	1.79417e-19			Gipc1	933.271	0.402763	0.236417	-5.54951	2.8647e-08	5.15849e-07
Megf6	80.0411	-5.20079	0.556857	-9.33955	9.67483e-21	1.79417e-19				Gipc1	933.271	-1.312	0.236417	-5.54951	2.8647e-08	5.15849e-07			Tnfaip8l3	72.1719	0.0130136	0.670833	-9.3374	9.87328e-21	1.82838e-19			Cdv3	1790.82	0.424233	0.222986	-5.54774	2.89382e-08	5.20357e-07
Tnfaip8l3	72.1719	-6.26383	0.670833	-9.3374	9.87328e-21	1.82838e-19				Cdv3	1790.82	-1.23707	0.222986	-5.54774	2.89382e-08	5.20357e-07			Strbp	2382.64	0.357902	0.158828	-9.33316	1.02758e-20	1.90022e-19			Nxf3	32.5968	0.00223947	1.58682	-5.54735	2.90034e-08	5.20792e-07
Strbp	2382.64	-1.48236	0.158828	-9.33316	1.02758e-20	1.90022e-19				Nxf3	32.5968	-8.80262	1.58682	-5.54735	2.90034e-08	5.20792e-07			Itpr1	1451.87	0.283267	0.195031	-9.33065	1.05219e-20	1.94299e-19			Epha2	342.833	0.210744	0.405099	-5.54541	2.93269e-08	5.25861e-07
Itpr1	1451.87	-1.81976	0.195031	-9.33065	1.05219e-20	1.94299e-19				Epha2	342.833	-2.24644	0.405099	-5.54541	2.93269e-08	5.25861e-07			Pygb	2939.56	0.303551	0.184676	-9.31354	1.23639e-20	2.2799e-19			Pbx4	94.0352	0.158193	0.480704	-5.53406	3.12904e-08	5.60278e-07
Pygb	2939.56	-1.71999	0.184676	-9.31354	1.23639e-20	2.2799e-19				Pbx4	94.0352	-2.66025	0.480704	-5.53406	3.12904e-08	5.60278e-07			Npas3	224.47	0.184944	0.261686	-9.30444	1.34703e-20	2.48044e-19			Dusp16	708.843	0.348648	0.274798	-5.53189	3.16792e-08	5.66443e-07
Npas3	224.47	-2.43484	0.261686	-9.30444	1.34703e-20	2.48044e-19				Dusp16	708.843	-1.52016	0.274798	-5.53189	3.16792e-08	5.66443e-07			Mab21l1	183.146	8.40192	0.330077	9.30304	1.36481e-20	2.50964e-19			Hacd4	343.345	0.200237	0.419624	-5.52928	3.21544e-08	5.74135e-07
Mab21l1	183.146	3.07072	0.330077	9.30304	1.36481e-20	2.50964e-19				Hacd4	343.345	-2.32022	0.419624	-5.52928	3.21544e-08	5.74135e-07			Tbx1	165.127	142.129	0.768768	9.30196	1.37876e-20	2.53172e-19			Nrn1	313.546	0.317406	0.299711	-5.52398	3.31397e-08	5.90072e-07
Tbx1	165.127	7.15106	0.768768	9.30196	1.37876e-20	2.53172e-19				Nrn1	313.546	-1.6556	0.299711	-5.52398	3.31397e-08	5.90072e-07			Lonp1	4291.21	2.26831	0.127127	9.2948	1.47487e-20	2.7044e-19			Prkg1	209.099	0.214435	0.402125	-5.52411	3.3116e-08	5.90072e-07
Lonp1	4291.21	1.18162	0.127127	9.2948	1.47487e-20	2.7044e-19				Prkg1	209.099	-2.22139	0.402125	-5.52411	3.3116e-08	5.90072e-07			Cd44	1077.4	3.8053	0.207555	9.28914	1.55534e-20	2.84797e-19			Dhx32	303.111	0.278394	0.334044	-5.52262	3.33981e-08	5.93843e-07
Cd44	1077.4	1.92801	0.207555	9.28914	1.55534e-20	2.84797e-19				Dhx32	303.111	-1.8448	0.334044	-5.52262	3.33981e-08	5.93843e-07			Btbd3	1634.23	0.400205	0.142352	-9.28113	1.67691e-20	3.06628e-19			Hmgxb4	496.917	0.333298	0.287614	-5.51125	3.56292e-08	6.32629e-07
Btbd3	1634.23	-1.32119	0.142352	-9.28113	1.67691e-20	3.06628e-19				Hmgxb4	496.917	-1.58511	0.287614	-5.51125	3.56292e-08	6.32629e-07			Tet1	194.352	9.11841	0.343857	9.27356	1.80031e-20	3.28733e-19			Rras2	3825.81	0.362186	0.265874	-5.51087	3.57056e-08	6.33103e-07
Tet1	194.352	3.18878	0.343857	9.27356	1.80031e-20	3.28733e-19				Rras2	3825.81	-1.4652	0.265874	-5.51087	3.57056e-08	6.33103e-07			Hivep3	284.141	5.37757	0.261841	9.26881	1.8824e-20	3.43243e-19			Laptm4b	950.93	0.338564	0.283562	-5.51026	3.58296e-08	6.34418e-07
Hivep3	284.141	2.42695	0.261841	9.26881	1.8824e-20	3.43243e-19				Laptm4b	950.93	-1.5625	0.283562	-5.51026	3.58296e-08	6.34418e-07			As3mt	100.324	0.0565548	0.447447	-9.26189	2.00844e-20	3.65716e-19			Clmp	249.997	3.55432	0.332225	5.50704	3.64918e-08	6.45246e-07
As3mt	100.324	-4.14421	0.447447	-9.26189	2.00844e-20	3.65716e-19				Clmp	249.997	1.82957	0.332225	5.50704	3.64918e-08	6.45246e-07			Zeb1	2032.28	2.61666	0.149844	9.26115	2.0224e-20	3.67744e-19			Cd44	533.831	3.07318	0.294179	5.50593	3.67215e-08	6.48407e-07
Zeb1	2032.28	1.38773	0.149844	9.26115	2.0224e-20	3.67744e-19				Cd44	533.831	1.61973	0.294179	5.50593	3.67215e-08	6.48407e-07			Psma1	6202.83	0.441699	0.127398	-9.25341	2.17435e-20	3.94826e-19			Wnt5a	106.283	4.68929	0.405068	5.50369	3.71913e-08	6.55794e-07
Psma1	6202.83	-1.17887	0.127398	-9.25341	2.17435e-20	3.94826e-19				Wnt5a	106.283	2.22937	0.405068	5.50369	3.71913e-08	6.55794e-07			Tsix	90.2433	0.0143314	0.661972	-9.25216	2.19999e-20	3.98927e-19			Aldh1a2	32.7069	0.00236566	1.58632	-5.49923	3.8145e-08	6.70751e-07
Tsix	90.2433	-6.12467	0.661972	-9.25216	2.19999e-20	3.98927e-19				Aldh1a2	32.7069	-8.72354	1.58632	-5.49923	3.8145e-08	6.70751e-07			Fabp5	1308.86	2.72743	0.156499	9.24955	2.25444e-20	4.08235e-19			Kcnh2	61.1548	0.0813285	0.658285	-5.49928	3.81342e-08	6.70751e-07
Fabp5	1308.86	1.44754	0.156499	9.24955	2.25444e-20	4.08235e-19				Kcnh2	61.1548	-3.6201	0.658285	-5.49928	3.81342e-08	6.70751e-07			Tfcp2l1	105.733	0.0466737	0.479163	-9.22703	2.78251e-20	5.03161e-19			Il1r1	386.031	2.7882	0.269066	5.49804	3.8403e-08	6.74356e-07
Tfcp2l1	105.733	-4.42125	0.479163	-9.22703	2.78251e-20	5.03161e-19				Il1r1	386.031	1.47934	0.269066	5.49804	3.8403e-08	6.74356e-07			Anxa3	10259.7	0.348997	0.164946	-9.20733	3.34345e-20	6.03761e-19			Prr9	51.0749	0.00225654	1.59916	-5.49769	3.84801e-08	6.7478e-07
Anxa3	10259.7	-1.51871	0.164946	-9.20733	3.34345e-20	6.03761e-19				Prr9	51.0749	-8.79167	1.59916	-5.49769	3.84801e-08	6.7478e-07			Smyd1	96.2864	0.00623968	0.796116	-9.20006	3.5775e-20	6.45135e-19			Mfsd6	73.176	0.115297	0.566931	-5.49728	3.85697e-08	6.75421e-07
Smyd1	96.2864	-7.32431	0.796116	-9.20006	3.5775e-20	6.45135e-19				Mfsd6	73.176	-3.11658	0.566931	-5.49728	3.85697e-08	6.75421e-07			Limd2	1691.76	2.46412	0.141504	9.19461	3.7635e-20	6.77741e-19			Ano3	59.1647	0.00291094	1.53258	-5.49681	3.86724e-08	6.76289e-07
Limd2	1691.76	1.30107	0.141504	9.19461	3.7635e-20	6.77741e-19				Ano3	59.1647	-8.4243	1.53258	-5.49681	3.86724e-08	6.76289e-07			Plagl2	842.857	0.312379	0.182844	-9.18069	4.28345e-20	7.70313e-19			Limk2	684.091	0.329989	0.291315	-5.49066	4.00431e-08	6.99299e-07
Plagl2	842.857	-1.67863	0.182844	-9.18069	4.28345e-20	7.70313e-19				Limk2	684.091	-1.59951	0.291315	-5.49066	4.00431e-08	6.99299e-07			Osr2	108.42	41.5134	0.585558	9.18014	4.30524e-20	7.73169e-19			H2-Ke6	299.274	0.231618	0.384678	-5.48557	4.12139e-08	7.1876e-07
Osr2	108.42	5.3755	0.585558	9.18014	4.30524e-20	7.73169e-19				H2-Ke6	299.274	-2.11018	0.384678	-5.48557	4.12139e-08	7.1876e-07			Cd151	579.196	0.226779	0.23334	-9.17393	4.56076e-20	8.17934e-19			Crebl2	84.9678	0.146394	0.505609	-5.48265	4.1901e-08	7.29742e-07
Cd151	579.196	-2.14064	0.23334	-9.17393	4.56076e-20	8.17934e-19				Crebl2	84.9678	-2.77207	0.505609	-5.48265	4.1901e-08	7.29742e-07			Zfp703	825.387	0.369381	0.156641	-9.17268	4.61402e-20	8.26352e-19			Klhl24	355.129	0.313724	0.305183	-5.4801	4.2508e-08	7.39302e-07
Zfp703	825.387	-1.43682	0.156641	-9.17268	4.61402e-20	8.26352e-19				Klhl24	355.129	-1.67243	0.305183	-5.4801	4.2508e-08	7.39302e-07			Sntb2	1830.69	0.41337	0.139048	-9.16582	4.91695e-20	8.79402e-19			Neto2	41.5728	0.00269886	1.55755	-5.47875	4.28338e-08	7.43952e-07
Sntb2	1830.69	-1.27449	0.139048	-9.16582	4.91695e-20	8.79402e-19				Neto2	41.5728	-8.53344	1.55755	-5.47875	4.28338e-08	7.43952e-07			Foxc2	88.1	0.0274014	0.566393	-9.16255	5.06864e-20	9.05292e-19			3110039I08Rik	786.734	2.87686	0.278288	5.47812	4.29859e-08	7.45578e-07
Foxc2	88.1	-5.18961	0.566393	-9.16255	5.06864e-20	9.05292e-19				3110039I08Rik	786.734	1.5245	0.278288	5.47812	4.29859e-08	7.45578e-07			Peg12	190.499	7.50768	0.317826	9.15082	5.65051e-20	1.00784e-18			Arhgdib	2591.71	2.43201	0.234381	5.47036	4.49112e-08	7.76855e-07
Peg12	190.499	2.90837	0.317826	9.15082	5.65051e-20	1.00784e-18				Arhgdib	2591.71	1.28215	0.234381	5.47036	4.49112e-08	7.76855e-07			Acsl4	8676.79	0.419272	0.137112	-9.14608	5.90349e-20	1.05153e-18			Gbp6	46.3701	407.078	1.58473	5.47045	4.48894e-08	7.76855e-07
Acsl4	8676.79	-1.25404	0.137112	-9.14608	5.90349e-20	1.05153e-18				Gbp6	46.3701	8.66916	1.58473	5.47045	4.48894e-08	7.76855e-07			Fam84b	986.584	0.266911	0.20843	-9.14248	6.10343e-20	1.08566e-18			A630001G21Rik	42.1401	0.0206576	1.02332	-5.4696	4.5104e-08	7.77022e-07
Fam84b	986.584	-1.90557	0.20843	-9.14248	6.10343e-20	1.08566e-18				A630001G21Rik	42.1401	-5.59718	1.02332	-5.4696	4.5104e-08	7.77022e-07			Car13	1172.13	2.91333	0.168839	9.13693	6.42512e-20	1.14133e-18			Myo1b	419.164	3.86987	0.356903	5.47007	4.4985e-08	7.77022e-07
Car13	1172.13	1.54267	0.168839	9.13693	6.42512e-20	1.14133e-18				Myo1b	419.164	1.95229	0.356903	5.47007	4.4985e-08	7.77022e-07			Lbh	5347.84	0.365977	0.158823	-9.13075	6.80256e-20	1.20674e-18			Tgm5	38.8025	0.00264225	1.56574	-5.46963	4.50965e-08	7.77022e-07
Lbh	5347.84	-1.45018	0.158823	-9.13075	6.80256e-20	1.20674e-18				Tgm5	38.8025	-8.56402	1.56574	-5.46963	4.50965e-08	7.77022e-07			Aspn	199.451	21.5956	0.485688	9.12656	7.07076e-20	1.25195e-18			Chmp1a	841.187	0.302704	0.315483	-5.46469	4.63706e-08	7.97762e-07
Aspn	199.451	4.43266	0.485688	9.12656	7.07076e-20	1.25195e-18				Chmp1a	841.187	-1.72402	0.315483	-5.46469	4.63706e-08	7.97762e-07			Cox6b1	1390.18	0.421253	0.136662	-9.12648	7.07655e-20	1.25195e-18			Aplp1	54.2217	0.0441225	0.824102	-5.46333	4.67279e-08	8.02825e-07
Cox6b1	1390.18	-1.24724	0.136662	-9.12648	7.07655e-20	1.25195e-18				Aplp1	54.2217	-4.50234	0.824102	-5.46333	4.67279e-08	8.02825e-07			Atg2a	1216.43	0.371365	0.156666	-9.12191	7.381e-20	1.30404e-18			Pcbp3	269.7	3.48457	0.329729	5.46199	4.70831e-08	8.07837e-07
Atg2a	1216.43	-1.42909	0.156666	-9.12191	7.381e-20	1.30404e-18				Pcbp3	269.7	1.80098	0.329729	5.46199	4.70831e-08	8.07837e-07			Wnt5a	388.894	4.97083	0.254386	9.09438	9.51297e-20	1.67844e-18			Wipf1	235.445	3.78943	0.352009	5.46004	4.76041e-08	8.15676e-07
Wnt5a	388.894	2.31349	0.254386	9.09438	9.51297e-20	1.67844e-18				Wipf1	235.445	1.92198	0.352009	5.46004	4.76041e-08	8.15676e-07			Tcof1	2173.31	2.82808	0.165178	9.08006	1.08519e-19	1.91209e-18			Zfp521	207.153	3.30461	0.315924	5.45853	4.80097e-08	8.21521e-07
Tcof1	2173.31	1.49982	0.165178	9.08006	1.08519e-19	1.91209e-18				Zfp521	207.153	1.72448	0.315924	5.45853	4.80097e-08	8.21521e-07			Dpp3	3192.69	0.435294	0.132194	-9.07712	1.1149e-19	1.9618e-18			Rnf144a	120.213	11.608	0.648922	5.45065	5.01861e-08	8.57609e-07
Dpp3	3192.69	-1.19994	0.132194	-9.07712	1.1149e-19	1.9618e-18				Rnf144a	120.213	3.53705	0.648922	5.45065	5.01861e-08	8.57609e-07			Rgs16	282.309	4.78246	0.249207	9.05974	1.30758e-19	2.29776e-18			Ripk3	368.668	4.33079	0.388503	5.44302	5.23835e-08	8.9396e-07
Rgs16	282.309	2.25775	0.249207	9.05974	1.30758e-19	2.29776e-18				Ripk3	368.668	2.11463	0.388503	5.44302	5.23835e-08	8.9396e-07			Atf4	8558.54	2.05186	0.114477	9.05797	1.32897e-19	2.33222e-18			Figf	180.971	6.5533	0.498598	5.4397	5.33717e-08	9.0839e-07
Atf4	8558.54	1.03693	0.114477	9.05797	1.32897e-19	2.33222e-18				Figf	180.971	2.71222	0.498598	5.4397	5.33717e-08	9.0839e-07			Fyn	1080.39	2.87487	0.168349	9.04961	1.43479e-19	2.51455e-18			Slc12a6	180.155	0.21174	0.411714	-5.43979	5.3344e-08	9.0839e-07
Fyn	1080.39	1.52349	0.168349	9.04961	1.43479e-19	2.51455e-18				Slc12a6	180.155	-2.23964	0.411714	-5.43979	5.3344e-08	9.0839e-07			Adgrl3	106.825	14.6779	0.428288	9.04898	1.44311e-19	2.52574e-18			Fbxo2	82.7239	0.125797	0.550048	-5.4374	5.40648e-08	9.18957e-07
Adgrl3	106.825	3.87557	0.428288	9.04898	1.44311e-19	2.52574e-18				Fbxo2	82.7239	-2.99083	0.550048	-5.4374	5.40648e-08	9.18957e-07			Snai1	733.376	2.95119	0.172544	9.04869	1.44688e-19	2.52895e-18			Ptpdc1	78.7871	5.70381	0.462305	5.43349	5.52636e-08	9.38081e-07
Snai1	733.376	1.5613	0.172544	9.04869	1.44688e-19	2.52895e-18				Ptpdc1	78.7871	2.51193	0.462305	5.43349	5.52636e-08	9.38081e-07			Twist2	772.356	7.1764	0.314232	9.04828	1.45244e-19	2.53527e-18			Mylk3	52.2182	0.00399032	1.4669	-5.43273	5.54995e-08	9.40831e-07
Twist2	772.356	2.84326	0.314232	9.04828	1.45244e-19	2.53527e-18				Mylk3	52.2182	-7.96928	1.4669	-5.43273	5.54995e-08	9.40831e-07			Tle1	613.617	0.338566	0.172813	-9.04153	1.545e-19	2.69324e-18			Etv5	161.04	4.12021	0.376241	5.42928	5.65824e-08	9.56641e-07
Tle1	613.617	-1.56249	0.172813	-9.04153	1.545e-19	2.69324e-18				Etv5	161.04	2.04272	0.376241	5.42928	5.65824e-08	9.56641e-07			Smad9	226.163	0.19873	0.257869	-9.03992	1.56792e-19	2.72955e-18			Rsbn1	295.902	4.83883	0.418952	5.4294	5.65431e-08	9.56641e-07
Smad9	226.163	-2.33112	0.257869	-9.03992	1.56792e-19	2.72955e-18				Rsbn1	295.902	2.27466	0.418952	5.4294	5.65431e-08	9.56641e-07			Vaultrc5	6145.13	0.323649	0.180251	-9.02907	1.73143e-19	3.01021e-18			Rarb	87.1795	0.119489	0.564936	-5.42549	5.77958e-08	9.75859e-07
Vaultrc5	6145.13	-1.6275	0.180251	-9.02907	1.73143e-19	3.01021e-18				Rarb	87.1795	-3.06505	0.564936	-5.42549	5.77958e-08	9.75859e-07			Anxa1	32049.3	0.435643	0.133054	-9.00976	2.06505e-19	3.58546e-18			Sp110	32.3613	0.0026244	1.58152	-5.42123	5.91917e-08	9.98105e-07
Anxa1	32049.3	-1.19878	0.133054	-9.00976	2.06505e-19	3.58546e-18				Sp110	32.3613	-8.5738	1.58152	-5.42123	5.91917e-08	9.98105e-07			Pir	122.301	0.0207332	0.620776	-9.00795	2.09953e-19	3.64048e-18			Usp29	35.2193	0.00243269	1.60254	-5.41844	6.01227e-08	1.01246e-06
Pir	122.301	-5.59192	0.620776	-9.00795	2.09953e-19	3.64048e-18				Usp29	35.2193	-8.68323	1.60254	-5.41844	6.01227e-08	1.01246e-06			6530402F18Rik	127.771	0.119679	0.340083	-9.00592	2.13865e-19	3.70341e-18			Ccdc149	29.7481	0.00236331	1.61204	-5.41239	6.21902e-08	1.0459e-06
6530402F18Rik	127.771	-3.06276	0.340083	-9.00592	2.13865e-19	3.70341e-18				Ccdc149	29.7481	-8.72498	1.61204	-5.41239	6.21902e-08	1.0459e-06			Sertad4	1028.06	2.74381	0.161749	9.00272	2.20198e-19	3.80803e-18			C330006A16Rik	353.62	0.343803	0.284721	-5.41002	6.30176e-08	1.05841e-06
Sertad4	1028.06	1.45618	0.161749	9.00272	2.20198e-19	3.80803e-18				C330006A16Rik	353.62	-1.54034	0.284721	-5.41002	6.30176e-08	1.05841e-06			44629	88.8195	0.05251	0.472698	-8.99361	2.3923e-19	4.13169e-18			Piezo1	256.947	0.31499	0.308236	-5.40697	6.41003e-08	1.07518e-06
44629	88.8195	-4.25126	0.472698	-8.99361	2.3923e-19	4.13169e-18				Piezo1	256.947	-1.66662	0.308236	-5.40697	6.41003e-08	1.07518e-06			Eif4e	6153.81	2.1254	0.121001	8.98947	2.48427e-19	4.28487e-18			Prkcdbp	1669.98	0.432211	0.223872	-5.40574	6.45402e-08	1.08113e-06
Eif4e	6153.81	1.08774	0.121001	8.98947	2.48427e-19	4.28487e-18				Prkcdbp	1669.98	-1.21019	0.223872	-5.40574	6.45402e-08	1.08113e-06			Rps13	6256.93	0.491368	0.114049	-8.98843	2.50785e-19	4.31985e-18			Ppp1r9a	55.2455	0.0429801	0.840486	-5.40186	6.59542e-08	1.10337e-06
Rps13	6256.93	-1.02513	0.114049	-8.98843	2.50785e-19	4.31985e-18				Ppp1r9a	55.2455	-4.54019	0.840486	-5.40186	6.59542e-08	1.10337e-06			Chmp1a	1169.57	0.401964	0.146378	-8.98264	2.64348e-19	4.54748e-18			Spry2	583.583	0.271508	0.348502	-5.3972	6.76893e-08	1.13091e-06
Chmp1a	1169.57	-1.31486	0.146378	-8.98264	2.64348e-19	4.54748e-18				Spry2	583.583	-1.88093	0.348502	-5.3972	6.76893e-08	1.13091e-06			Sgk1	1107.25	3.95077	0.221153	8.96274	3.16717e-19	5.4412e-18			Ift74	772.586	2.65901	0.261426	5.3969	6.78034e-08	1.13133e-06
Sgk1	1107.25	1.98213	0.221153	8.96274	3.16717e-19	5.4412e-18				Ift74	772.586	1.41089	0.261426	5.3969	6.78034e-08	1.13133e-06			Angpt1	125.215	40.7696	0.596863	8.96255	3.17242e-19	5.44307e-18			Epn3	41.0955	0.0118956	1.18523	-5.39427	6.88042e-08	1.14653e-06
Angpt1	125.215	5.34942	0.596863	8.96255	3.17242e-19	5.44307e-18				Epn3	41.0955	-6.39343	1.18523	-5.39427	6.88042e-08	1.14653e-06			Nqo1	649.331	3.82103	0.215958	8.95527	3.38911e-19	5.80723e-18			Angpt1	41.1072	14.7837	0.721395	5.38669	7.17677e-08	1.19435e-06
Nqo1	649.331	1.93396	0.215958	8.95527	3.38911e-19	5.80723e-18				Angpt1	41.1072	3.88593	0.721395	5.38669	7.17677e-08	1.19435e-06			Il6st	1624.76	2.68249	0.159072	8.94923	3.57979e-19	6.12593e-18			1810019D21Rik	92.4097	0.130858	0.545119	-5.38217	7.35914e-08	1.2231e-06
Il6st	1624.76	1.42357	0.159072	8.94923	3.57979e-19	6.12593e-18				1810019D21Rik	92.4097	-2.93393	0.545119	-5.38217	7.35914e-08	1.2231e-06			Add2	93.3782	26.6788	0.529804	8.94222	3.81441e-19	6.51891e-18			Cerk	241.657	0.302038	0.321076	-5.37941	7.47317e-08	1.24043e-06
Add2	93.3782	4.73762	0.529804	8.94222	3.81441e-19	6.51891e-18				Cerk	241.657	-1.7272	0.321076	-5.37941	7.47317e-08	1.24043e-06			Nos1ap	219.216	0.135617	0.32283	-8.92852	4.3173e-19	7.36872e-18			Hccs	773.035	2.687	0.265318	5.37468	7.672e-08	1.27177e-06
Nos1ap	219.216	-2.88239	0.32283	-8.92852	4.3173e-19	7.36872e-18				Hccs	773.035	1.426	0.265318	5.37468	7.672e-08	1.27177e-06			Colec12	722.891	2.99477	0.177254	8.92757	4.35487e-19	7.42315e-18			Rras	932.739	0.358861	0.275225	-5.37198	7.78783e-08	1.2893e-06
Colec12	722.891	1.58245	0.177254	8.92757	4.35487e-19	7.42315e-18				Rras	932.739	-1.4785	0.275225	-5.37198	7.78783e-08	1.2893e-06			Gnao1	194.114	0.179151	0.278045	-8.92212	4.57428e-19	7.787e-18			Gprc5a	66.514	0.0912637	0.643226	-5.36952	7.89454e-08	1.30526e-06
Gnao1	194.114	-2.48075	0.278045	-8.92212	4.57428e-19	7.787e-18				Gprc5a	66.514	-3.45382	0.643226	-5.36952	7.89454e-08	1.30526e-06			Gse1	768.304	0.308818	0.190134	-8.91567	4.84868e-19	8.24339e-18			Tmed1	298.222	3.5721	0.342323	5.36561	8.06747e-08	1.33213e-06
Gse1	768.304	-1.69517	0.190134	-8.91567	4.84868e-19	8.24339e-18				Tmed1	298.222	1.83677	0.342323	5.36561	8.06747e-08	1.33213e-06			Sox9	653.943	4.5328	0.244934	8.902	5.48492e-19	9.31297e-18			Prr5	416.662	0.332395	0.296183	-5.36503	8.09377e-08	1.33474e-06
Sox9	653.943	2.1804	0.244934	8.902	5.48492e-19	9.31297e-18				Prr5	416.662	-1.58903	0.296183	-5.36503	8.09377e-08	1.33474e-06			Hist1h2bh	2073.88	2.47181	0.14679	8.89411	5.88915e-19	9.98635e-18			Rbbp9	634.476	0.371684	0.266186	-5.36411	8.13483e-08	1.33977e-06
Hist1h2bh	2073.88	1.30557	0.14679	8.89411	5.88915e-19	9.98635e-18				Rbbp9	634.476	-1.42785	0.266186	-5.36411	8.13483e-08	1.33977e-06			Ncf2	98.3359	0.0423871	0.513373	-8.88289	6.5145e-19	1.10325e-17			Mab21l1	117.466	5.35823	0.451533	5.36341	8.16651e-08	1.34325e-06
Ncf2	98.3359	-4.56023	0.513373	-8.88289	6.5145e-19	1.10325e-17				Mab21l1	117.466	2.42176	0.451533	5.36341	8.16651e-08	1.34325e-06			Hdac3	1676.74	2.33694	0.13789	8.88115	6.61751e-19	1.11924e-17			Arhgef2	1175.43	2.4579	0.242062	5.35988	8.32765e-08	1.36799e-06
Hdac3	1676.74	1.22462	0.13789	8.88115	6.61751e-19	1.11924e-17				Arhgef2	1175.43	1.29743	0.242062	5.35988	8.32765e-08	1.36799e-06			Hoxd11	88.5673	0.0128832	0.707578	-8.87303	7.11843e-19	1.20241e-17			Antxr2	211.413	3.52321	0.339165	5.35695	8.46404e-08	1.3886e-06
Hoxd11	88.5673	-6.27836	0.707578	-8.87303	7.11843e-19	1.20241e-17				Antxr2	211.413	1.81689	0.339165	5.35695	8.46404e-08	1.3886e-06			Rhou	970.119	0.408273	0.145711	-8.86954	7.34467e-19	1.23902e-17			Areg	35.4257	437.895	1.63831	5.35578	8.51895e-08	1.39581e-06
Rhou	970.119	-1.29239	0.145711	-8.86954	7.34467e-19	1.23902e-17				Areg	35.4257	8.77444	1.63831	5.35578	8.51895e-08	1.39581e-06			Myo18a	1474.28	0.403923	0.147461	-8.86915	7.37077e-19	1.24022e-17			Id1	4912.84	0.387832	0.255184	-5.35494	8.55831e-08	1.40046e-06
Ccnd2	10202.4	-0.965834	0.108897	-8.86927	7.36292e-19	1.24022e-17				Id1	4912.84	-1.36649	0.255184	-5.35494	8.55831e-08	1.40046e-06			Olfml3	418.4	3.62908	0.209995	8.85547	8.33338e-19	1.40039e-17			Il22ra1	38.3284	0.00300408	1.56489	-5.35429	8.58937e-08	1.40374e-06
Myo18a	1474.28	-1.30785	0.147461	-8.86915	7.37077e-19	1.24022e-17				Il22ra1	38.3284	-8.37886	1.56489	-5.35429	8.58937e-08	1.40374e-06			Wwc1	916.081	0.175634	0.28392	-8.83823	9.72468e-19	1.6321e-17			Bin1	1071.21	4.36026	0.396865	5.35299	8.65125e-08	1.40843e-06
Olfml3	418.4	1.8596	0.209995	8.85547	8.33338e-19	1.40039e-17				Bin1	1071.21	2.12441	0.396865	5.35299	8.65125e-08	1.40843e-06			Obsl1	1359.46	0.268112	0.214965	-8.83441	1.00628e-18	1.68669e-17			Pbk	751.716	3.26033	0.318491	5.35343	8.63017e-08	1.40843e-06
Wwc1	916.081	-2.50935	0.28392	-8.83823	9.72468e-19	1.6321e-17				Pbk	751.716	1.70502	0.318491	5.35343	8.63017e-08	1.40843e-06			Ifi27	1122.19	3.79983	0.218056	8.83228	1.02559e-18	1.71685e-17			Tcf23	36.6319	0.00273133	1.59086	-5.35319	8.64179e-08	1.40843e-06
Obsl1	1359.46	-1.89909	0.214965	-8.83441	1.00628e-18	1.68669e-17				Tcf23	36.6319	-8.51618	1.59086	-5.35319	8.64179e-08	1.40843e-06			Bnc1	1511.32	0.265592	0.216911	-8.818	1.1652e-18	1.94806e-17			Rab6a	1181.83	0.408915	0.241431	-5.34366	9.10894e-08	1.48105e-06
Ifi27	1122.19	1.92593	0.218056	8.83228	1.02559e-18	1.71685e-17				Rab6a	1181.83	-1.29013	0.241431	-5.34366	9.10894e-08	1.48105e-06			Mat2b	3095.86	0.390756	0.153796	-8.81464	1.20073e-18	2.00489e-17			Foxa2	48.6138	0.00327996	1.54587	-5.33815	9.39017e-08	1.52305e-06
Bnc1	1511.32	-1.91272	0.216911	-8.818	1.1652e-18	1.94806e-17				Foxa2	48.6138	-8.25211	1.54587	-5.33815	9.39017e-08	1.52305e-06			Usp13	307.937	0.266881	0.21623	-8.81343	1.21371e-18	2.02398e-17			Sdr39u1	192.689	0.262974	0.36099	-5.33813	9.39118e-08	1.52305e-06
Mat2b	3095.86	-1.35566	0.153796	-8.81464	1.20073e-18	2.00489e-17				Sdr39u1	192.689	-1.92701	0.36099	-5.33813	9.39118e-08	1.52305e-06			Gm14139	182.036	0.0994027	0.377937	-8.8125	1.22382e-18	2.03824e-17			Gstm5	2893.91	3.17498	0.312281	5.33734	9.43201e-08	1.52625e-06
Usp13	307.937	-1.90573	0.21623	-8.81343	1.21371e-18	2.02398e-17				Gstm5	2893.91	1.66675	0.312281	5.33734	9.43201e-08	1.52625e-06			Gpi1	8902.64	0.457173	0.128166	-8.81038	1.24722e-18	2.07457e-17			Psmd11	2035.97	3.02878	0.299542	5.33728	9.4349e-08	1.52625e-06
Gm14139	182.036	-3.33057	0.377937	-8.8125	1.22382e-18	2.03824e-17				Psmd11	2035.97	1.59874	0.299542	5.33728	9.4349e-08	1.52625e-06			Shmt2	3608.67	2.28942	0.135719	8.80482	1.31065e-18	2.17731e-17			Ifit1	219.201	5.95668	0.482457	5.33624	9.48914e-08	1.53113e-06
Gpi1	8902.64	-1.12919	0.128166	-8.81038	1.24722e-18	2.07457e-17				Ifit1	219.201	2.57451	0.482457	5.33624	9.48914e-08	1.53113e-06			Irf3	632.811	0.328746	0.182426	-8.79781	1.39507e-18	2.31462e-17			Rgs2	170.369	137.965	1.33204	5.33629	9.48697e-08	1.53113e-06
Shmt2	3608.67	1.19498	0.135719	8.80482	1.31065e-18	2.17731e-17				Rgs2	170.369	7.10816	1.33204	5.33629	9.48697e-08	1.53113e-06			B4galt4	359.861	0.180496	0.28077	-8.79712	1.40374e-18	2.32604e-17			Lurap1l	770.878	2.6088	0.25953	5.33036	9.80192e-08	1.5796e-06
Irf3	632.811	-1.60495	0.182426	-8.79781	1.39507e-18	2.31462e-17				Lurap1l	770.878	1.38339	0.25953	5.33036	9.80192e-08	1.5796e-06			Wdr36	4002.74	2.16556	0.12673	8.79614	1.41605e-18	2.34347e-17			Sytl1	51.6929	0.0507635	0.808343	-5.3196	1.03994e-07	1.67376e-06
B4galt4	359.861	-2.46996	0.28077	-8.79712	1.40374e-18	2.32604e-17				Sytl1	51.6929	-4.30006	0.808343	-5.3196	1.03994e-07	1.67376e-06			Adamts1	849.937	4.56548	0.249165	8.79243	1.46365e-18	2.41918e-17			Bcar3	62.3347	0.0916182	0.648346	-5.31849	1.04631e-07	1.68189e-06
Wdr36	4002.74	1.11474	0.12673	8.79614	1.41605e-18	2.34347e-17				Bcar3	62.3347	-3.44822	0.648346	-5.31849	1.04631e-07	1.68189e-06			Lonp2	1436.54	0.295726	0.200031	-8.78697	1.53646e-18	2.53633e-17			Soga3	29.2255	0.00275307	1.59954	-5.31698	1.05502e-07	1.69375e-06
Adamts1	849.937	2.19077	0.249165	8.79243	1.46365e-18	2.41918e-17				Soga3	29.2255	-8.50474	1.59954	-5.31698	1.05502e-07	1.69375e-06			Ap2a2	6288.05	0.496095	0.115196	-8.77905	1.64865e-18	2.71809e-17			Lamc2	147.432	0.178015	0.469062	-5.30833	1.10637e-07	1.77395e-06
Lonp2	1436.54	-1.75767	0.200031	-8.78697	1.53646e-18	2.53633e-17				Lamc2	147.432	-2.48993	0.469062	-5.30833	1.10637e-07	1.77395e-06			Tpd52l2	2497.71	0.467685	0.124933	-8.77584	1.69633e-18	2.79317e-17			Sgsm1	44.4526	0.00296637	1.58234	-5.30675	1.11595e-07	1.78706e-06
Ap2a2	6288.05	-1.01131	0.115196	-8.77905	1.64865e-18	2.71809e-17				Sgsm1	44.4526	-8.39708	1.58234	-5.30675	1.11595e-07	1.78706e-06			Slc25a24	3922.62	3.02065	0.181779	8.7736	1.73041e-18	2.84571e-17			Efnb1	78.9627	0.124003	0.568291	-5.29932	1.16237e-07	1.85906e-06
Tpd52l2	2497.71	-1.09639	0.124933	-8.77584	1.69633e-18	2.79317e-17				Efnb1	78.9627	-3.01156	0.568291	-5.29932	1.16237e-07	1.85906e-06			Lhfpl2	638.547	3.31983	0.197336	8.77239	1.74917e-18	2.87294e-17			Gnptab	310.302	0.315882	0.313831	-5.29757	1.17351e-07	1.87452e-06
Slc25a24	3922.62	1.59486	0.181779	8.7736	1.73041e-18	2.84571e-17				Gnptab	310.302	-1.66254	0.313831	-5.29757	1.17351e-07	1.87452e-06			Arhgef17	1989.44	0.392781	0.153814	-8.76511	1.86588e-18	3.06079e-17			Dlg2	122.995	4.21214	0.391654	5.29689	1.17789e-07	1.87916e-06
Lhfpl2	638.547	1.73111	0.197336	8.77239	1.74917e-18	2.87294e-17				Dlg2	122.995	2.07455	0.391654	5.29689	1.17789e-07	1.87916e-06			Pik3cb	1089.66	0.290606	0.203572	-8.75791	1.98912e-18	3.25886e-17			Igfbp2	151.893	0.133759	0.548139	-5.29482	1.19137e-07	1.89829e-06
Arhgef17	1989.44	-1.3482	0.153814	-8.76511	1.86588e-18	3.06079e-17				Igfbp2	151.893	-2.9023	0.548139	-5.29482	1.19137e-07	1.89829e-06			Meox1	155.88	21.3753	0.504589	8.75538	2.03415e-18	3.32847e-17			Mafk	287.533	0.311931	0.317598	-5.29191	1.21047e-07	1.92631e-06
Pik3cb	1089.66	-1.78286	0.203572	-8.75791	1.98912e-18	3.25886e-17				Mafk	287.533	-1.6807	0.317598	-5.29191	1.21047e-07	1.92631e-06			Gale	277.905	0.225364	0.245615	-8.75219	2.09258e-18	3.4198e-17			Csrp1	5407.01	0.360535	0.278158	-5.29119	1.21523e-07	1.93148e-06
Meox1	155.88	4.41787	0.504589	8.75538	2.03415e-18	3.32847e-17				Csrp1	5407.01	-1.47179	0.278158	-5.29119	1.21523e-07	1.93148e-06			Pnma2	117.342	0.00824243	0.791	-8.75185	2.09884e-18	3.42575e-17			Npas3	69.8767	0.105963	0.612059	-5.29095	1.21682e-07	1.93159e-06
Gale	277.905	-2.14967	0.245615	-8.75219	2.09258e-18	3.4198e-17				Npas3	69.8767	-3.23837	0.612059	-5.29095	1.21682e-07	1.93159e-06			Oxsr1	1860.48	0.466676	0.125867	-8.73546	2.42666e-18	3.95588e-17			Myo6	87.0991	0.203967	0.433772	-5.28755	1.23965e-07	1.96539e-06
Pnma2	117.342	-6.92271	0.791	-8.75185	2.09884e-18	3.42575e-17				Myo6	87.0991	-2.29359	0.433772	-5.28755	1.23965e-07	1.96539e-06			Fam188a	1566.83	0.325384	0.185644	-8.72523	2.65643e-18	4.32506e-17			Amfr	302.079	0.278229	0.349271	-5.28431	1.26177e-07	1.99796e-06
Oxsr1	1860.48	-1.09951	0.125867	-8.73546	2.42666e-18	3.95588e-17				Amfr	302.079	-1.84566	0.349271	-5.28431	1.26177e-07	1.99796e-06			Cdc42ep3	903.176	0.396416	0.153099	-8.71924	2.80067e-18	4.55423e-17			B3galnt1	223.09	4.9905	0.439054	5.28223	1.27621e-07	2.01778e-06
Fam188a	1566.83	-1.61979	0.185644	-8.72523	2.65643e-18	4.32506e-17				B3galnt1	223.09	2.31918	0.439054	5.28223	1.27621e-07	2.01778e-06			Zfpm2	1652.23	0.439917	0.135899	-8.71746	2.84521e-18	4.62091e-17			Eif4g3	183.065	0.257071	0.371022	-5.28205	1.27746e-07	2.01778e-06
Cdc42ep3	903.176	-1.33491	0.153099	-8.71924	2.80067e-18	4.55423e-17				Eif4g3	183.065	-1.95976	0.371022	-5.28205	1.27746e-07	2.01778e-06			Hacd4	266.34	0.214523	0.254858	-8.71384	2.93744e-18	4.76477e-17			Tesc	39.6921	0.0103252	1.24975	-5.2792	1.29752e-07	2.04692e-06
Zfpm2	1652.23	-1.1847	0.135899	-8.71746	2.84521e-18	4.62091e-17				Tesc	39.6921	-6.59769	1.24975	-5.2792	1.29752e-07	2.04692e-06			Prss23	436.108	0.246356	0.23205	-8.71013	3.0353e-18	4.91742e-17			Pik3ip1	98.2906	0.141581	0.534503	-5.2765	1.31672e-07	2.07465e-06
Hacd4	266.34	-2.2208	0.254858	-8.71384	2.93744e-18	4.76477e-17				Pik3ip1	98.2906	-2.8203	0.534503	-5.2765	1.31672e-07	2.07465e-06			Cyld	1178.36	0.413703	0.146207	-8.70909	3.06312e-18	4.95635e-17			Gm6634	33.6965	31.467	0.943252	5.27512	1.32672e-07	2.08782e-06
Prss23	436.108	-2.02118	0.23205	-8.71013	3.0353e-18	4.91742e-17				Gm6634	33.6965	4.97577	0.943252	5.27512	1.32672e-07	2.08782e-06			Dpysl3	10784	2.23206	0.133016	8.70852	3.07857e-18	4.97517e-17			Ccdc64	54.085	0.116551	0.587929	-5.2744	1.3319e-07	2.09339e-06
Cyld	1178.36	-1.27333	0.146207	-8.70909	3.06312e-18	4.95635e-17				Ccdc64	54.085	-3.10097	0.587929	-5.2744	1.3319e-07	2.09339e-06			Pcbp3	271.808	4.29355	0.241603	8.70094	3.29145e-18	5.31264e-17			Afap1l2	75.3169	0.151047	0.517145	-5.27305	1.34173e-07	2.10624e-06
Dpysl3	10784	1.15838	0.133016	8.70852	3.07857e-18	4.97517e-17				Afap1l2	75.3169	-2.72693	0.517145	-5.27305	1.34173e-07	2.10624e-06			Exoc4	2845.53	0.384139	0.158662	-8.69963	3.32963e-18	5.36765e-17			Optn	91.8129	0.197498	0.443974	-5.27078	1.35844e-07	2.12985e-06
Pcbp3	271.808	2.10217	0.241603	8.70094	3.29145e-18	5.31264e-17				Optn	91.8129	-2.34009	0.443974	-5.27078	1.35844e-07	2.12985e-06			Mllt11	523.427	3.17567	0.19187	8.68852	3.67199e-18	5.91227e-17			Bmyc	40.2722	0.00331869	1.56273	-5.26972	1.36632e-07	2.13924e-06
Exoc4	2845.53	-1.3803	0.158662	-8.69963	3.32963e-18	5.36765e-17				Bmyc	40.2722	-8.23517	1.56273	-5.26972	1.36632e-07	2.13924e-06			Dcaf17	457.561	0.325623	0.18638	-8.68507	3.78497e-18	6.08667e-17			Olfml3	469.607	2.82167	0.284001	5.26952	1.3678e-07	2.13924e-06
Mllt11	523.427	1.66706	0.19187	8.68852	3.67199e-18	5.91227e-17				Olfml3	469.607	1.49655	0.284001	5.26952	1.3678e-07	2.13924e-06			Hmha1	97.7773	0.0278129	0.595663	-8.67622	4.09149e-18	6.55945e-17			Klhl30	38.5305	0.0291505	0.968015	-5.26886	1.37272e-07	2.1443e-06
Dcaf17	457.561	-1.61873	0.18638	-8.68507	3.78497e-18	6.08667e-17				Klhl30	38.5305	-5.10034	0.968015	-5.26886	1.37272e-07	2.1443e-06			Tfeb	215.862	0.223605	0.249071	-8.67615	4.09401e-18	6.55945e-17			Ankrd6	50.1424	229.662	1.48953	5.26567	1.39678e-07	2.17921e-06
Hmha1	97.7773	-5.1681	0.595663	-8.67622	4.09149e-18	6.55945e-17				Ankrd6	50.1424	7.84337	1.48953	5.26567	1.39678e-07	2.17921e-06			Mitf	149.872	9.31121	0.371345	8.66841	4.38178e-18	7.01192e-17			Tex9	194.457	3.52934	0.345842	5.26079	1.43437e-07	2.23512e-06
Tfeb	215.862	-2.16098	0.249071	-8.67615	4.09401e-18	6.55945e-17				Tex9	194.457	1.8194	0.345842	5.26079	1.43437e-07	2.23512e-06			Dnajb4	2133.8	0.429591	0.140651	-8.66661	4.45161e-18	7.11496e-17			Ttc22	26.3804	0.0028146	1.61179	-5.2568	1.46588e-07	2.28142e-06
Mitf	149.872	3.21897	0.371345	8.66841	4.38178e-18	7.01192e-17				Ttc22	26.3804	-8.47286	1.61179	-5.2568	1.46588e-07	2.28142e-06			Dnttip2	3064.88	2.43266	0.147997	8.66593	4.47843e-18	7.14909e-17			Hoxd11	43.6013	0.00492944	1.45961	-5.25096	1.51311e-07	2.35206e-06
Dnajb4	2133.8	-1.21896	0.140651	-8.66661	4.45161e-18	7.11496e-17				Hoxd11	43.6013	-7.66436	1.45961	-5.25096	1.51311e-07	2.35206e-06			Sipa1l1	3462.65	3.12757	0.189905	8.66247	4.61635e-18	7.36026e-17			AI429214	49.9451	0.130511	0.559742	-5.24841	1.53418e-07	2.38191e-06
Dnttip2	3064.88	1.28253	0.147997	8.66593	4.47843e-18	7.14909e-17				AI429214	49.9451	-2.93775	0.559742	-5.24841	1.53418e-07	2.38191e-06			Vcam1	944.423	2.73013	0.167351	8.6583	4.78856e-18	7.62553e-17			Camk2d	834.183	2.4204	0.242989	5.24816	1.53626e-07	2.38223e-06
Sipa1l1	3462.65	1.64504	0.189905	8.66247	4.61635e-18	7.36026e-17				Camk2d	834.183	1.27524	0.242989	5.24816	1.53626e-07	2.38223e-06			Far1	3225.27	0.447654	0.133986	-8.65423	4.96265e-18	7.89315e-17			Fabp3	304.442	0.244523	0.387642	-5.24184	1.58979e-07	2.46225e-06
Vcam1	944.423	1.44897	0.167351	8.6583	4.78856e-18	7.62553e-17				Fabp3	304.442	-2.03196	0.387642	-5.24184	1.58979e-07	2.46225e-06			Gimap9	85.5727	0.038877	0.541404	-8.65331	5.00266e-18	7.94712e-17			Foxg1	374.741	2.83491	0.287035	5.23736	1.62887e-07	2.51971e-06
Far1	3225.27	-1.15954	0.133986	-8.65423	4.96265e-18	7.89315e-17				Foxg1	374.741	1.5033	0.287035	5.23736	1.62887e-07	2.51971e-06			Trim47	459.638	0.273923	0.21621	-8.64049	5.59748e-18	8.88124e-17			Lamb1	505.015	2.61218	0.264542	5.23642	1.63718e-07	2.52948e-06
Gimap9	85.5727	-4.68494	0.541404	-8.65331	5.00266e-18	7.94712e-17				Lamb1	505.015	1.38525	0.264542	5.23642	1.63718e-07	2.52948e-06			Polr2m	7068.25	2.55104	0.156449	8.63592	5.82571e-18	9.23216e-17			Zfp454	68.574	8.80736	0.599593	5.23473	1.65224e-07	2.54966e-06
Trim47	459.638	-1.86816	0.21621	-8.64049	5.59748e-18	8.88124e-17				Zfp454	68.574	3.13871	0.599593	5.23473	1.65224e-07	2.54966e-06			Inpp5k	364.168	0.275294	0.215926	-8.61847	6.78518e-18	1.07396e-16			Speer3	80.9325	242.452	1.51405	5.23204	1.67645e-07	2.58389e-06
Polr2m	7068.25	1.35108	0.156449	8.63592	5.82571e-18	9.23216e-17				Speer3	80.9325	7.92155	1.51405	5.23204	1.67645e-07	2.58389e-06			Nsf	1475.16	0.419842	0.145304	-8.61696	6.87556e-18	1.08695e-16			Nfib	778.464	0.406064	0.24853	-5.23165	1.68e-07	2.58623e-06
Inpp5k	364.168	-1.86095	0.215926	-8.61847	6.78518e-18	1.07396e-16				Nfib	778.464	-1.30022	0.24853	-5.23165	1.68e-07	2.58623e-06			Nhs	311.938	4.30065	0.24468	8.60124	7.88585e-18	1.24516e-16			Postn	1447.36	3.16192	0.317869	5.22481	1.74336e-07	2.68052e-06
Nsf	1475.16	-1.25208	0.145304	-8.61696	6.87556e-18	1.08695e-16				Postn	1447.36	1.6608	0.317869	5.22481	1.74336e-07	2.68052e-06			Haus7	838.886	2.89789	0.178689	8.59035	8.67014e-18	1.3657e-16			Errfi1	535.031	2.58094	0.261942	5.22214	1.7687e-07	2.71621e-06
Nhs	311.938	2.10456	0.24468	8.60124	7.88585e-18	1.24516e-16				Errfi1	535.031	1.3679	0.261942	5.22214	1.7687e-07	2.71621e-06			Tbc1d9	133.263	8.52394	0.360337	8.57954	9.52567e-18	1.49686e-16			Cd34	61.0892	0.141734	0.539871	-5.22115	1.77818e-07	2.72748e-06
Slk	5195.77	-0.989474	0.115064	-8.59935	8.01665e-18	1.26429e-16				Cd34	61.0892	-2.81874	0.539871	-5.22115	1.77818e-07	2.72748e-06			Pnrc1	1639.94	0.385538	0.16061	-8.56145	1.11455e-17	1.7493e-16			Hoxd10	34.6108	0.00317445	1.59082	-5.21699	1.81853e-07	2.78601e-06
Haus7	838.886	1.535	0.178689	8.59035	8.67014e-18	1.3657e-16				Hoxd10	34.6108	-8.29928	1.59082	-5.21699	1.81853e-07	2.78601e-06			Lonrf3	175.684	179.505	0.87715	8.53661	1.38221e-17	2.16679e-16			Lin28a	38.8987	0.0032806	1.58415	-5.20898	1.89881e-07	2.9055e-06
Tbc1d9	133.263	3.09152	0.360337	8.57954	9.52567e-18	1.49686e-16				Lin28a	38.8987	-8.25182	1.58415	-5.20898	1.89881e-07	2.9055e-06			Rtn1	121.007	0.0275566	0.606983	-8.53642	1.38448e-17	2.16775e-16			Msrb3	868.552	0.371735	0.274127	-5.208	1.90887e-07	2.91388e-06
Pnrc1	1639.94	-1.37506	0.16061	-8.56145	1.11455e-17	1.7493e-16				Msrb3	868.552	-1.42765	0.274127	-5.208	1.90887e-07	2.91388e-06			Btg1	1642.62	2.70481	0.168203	8.53452	1.40734e-17	2.20091e-16			Thsd4	52.435	0.00527742	1.45273	-5.20809	1.90796e-07	2.91388e-06
Lonrf3	175.684	7.48788	0.87715	8.53661	1.38221e-17	2.16679e-16				Thsd4	52.435	-7.56595	1.45273	-5.20809	1.90796e-07	2.91388e-06			Mettl20	568.494	0.198749	0.273159	-8.53342	1.42083e-17	2.21935e-16			Itgae	35.363	31.4604	0.955649	5.20637	1.92571e-07	2.93607e-06
Rtn1	121.007	-5.18146	0.606983	-8.53642	1.38448e-17	2.16775e-16				Itgae	35.363	4.97546	0.955649	5.20637	1.92571e-07	2.93607e-06			Smarca1	426.136	0.153561	0.316798	-8.53262	1.43071e-17	2.23211e-16			Mtap	4399.52	2.69742	0.275066	5.20451	1.94506e-07	2.96203e-06
Btg1	1642.62	1.43553	0.168203	8.53452	1.40734e-17	2.20091e-16				Mtap	4399.52	1.43158	0.275066	5.20451	1.94506e-07	2.96203e-06			Pcgf6	352.687	0.272725	0.219799	-8.52815	1.48704e-17	2.31723e-16			Ccdc88c	35.3466	0.0490995	0.835523	-5.20411	1.94931e-07	2.96495e-06
Mettl20	568.494	-2.33098	0.273159	-8.53342	1.42083e-17	2.21935e-16				Ccdc88c	35.3466	-4.34815	0.835523	-5.20411	1.94931e-07	2.96495e-06			Rsu1	4307.02	0.473898	0.126507	-8.51617	1.64913e-17	2.56675e-16			Kalrn	160.449	0.196331	0.451427	-5.2027	1.96412e-07	2.98392e-06
Smarca1	426.136	-2.70311	0.316798	-8.53262	1.43071e-17	2.23211e-16				Kalrn	160.449	-2.34864	0.451427	-5.2027	1.96412e-07	2.98392e-06			Zfp36l2	4724.33	2.14222	0.129199	8.50711	1.78321e-17	2.77213e-16			Mlf1	340.38	3.28449	0.329996	5.19906	2.00304e-07	3.03942e-06
Pcgf6	352.687	-1.87448	0.219799	-8.52815	1.48704e-17	2.31723e-16				Mlf1	340.38	1.71567	0.329996	5.19906	2.00304e-07	3.03942e-06			Cdkn2b	1420.26	2.45113	0.152051	8.50665	1.79029e-17	2.77984e-16			Gm5424	597.798	3.8354	0.373429	5.19343	2.06456e-07	3.12844e-06
Rsu1	4307.02	-1.07735	0.126507	-8.51617	1.64913e-17	2.56675e-16				Gm5424	597.798	1.93938	0.373429	5.19343	2.06456e-07	3.12844e-06			Nid1	1315.11	2.67374	0.166808	8.50596	1.80093e-17	2.79304e-16			Nr1h4	26.131	0.00282328	1.63066	-5.19324	2.06663e-07	3.12844e-06
Zfp36l2	4724.33	1.09911	0.129199	8.50711	1.78321e-17	2.77213e-16				Nr1h4	26.131	-8.46841	1.63066	-5.19324	2.06663e-07	3.12844e-06			Oaf	153.762	8.92732	0.371654	8.49775	1.933e-17	2.99432e-16			Otub2	155.65	3.60617	0.356386	5.19231	2.07696e-07	3.13663e-06
Cdkn2b	1420.26	1.29345	0.152051	8.50665	1.79029e-17	2.77984e-16				Otub2	155.65	1.85047	0.356386	5.19231	2.07696e-07	3.13663e-06			Gabra4	83.8055	0.0524005	0.500928	-8.49279	2.01738e-17	3.12133e-16			Aqp5	42.4511	0.0589285	0.787354	-5.18812	2.12422e-07	3.2042e-06
Nid1	1315.11	1.41886	0.166808	8.50596	1.80093e-17	2.79304e-16				Aqp5	42.4511	-4.08489	0.787354	-5.18812	2.12422e-07	3.2042e-06			Dtna	353.698	3.6786	0.221286	8.49197	2.03155e-17	3.13953e-16			H2-T22	2041.7	2.40782	0.244614	5.18256	2.18863e-07	3.2923e-06
Oaf	153.762	3.15823	0.371654	8.49775	1.933e-17	2.99432e-16				H2-T22	2041.7	1.26773	0.244614	5.18256	2.18863e-07	3.2923e-06			Pcsk5	94.0592	0.10114	0.389277	-8.49158	2.0385e-17	3.14656e-16			Rbpj	995.399	2.73184	0.279768	5.18241	2.19038e-07	3.2923e-06
Gabra4	83.8055	-4.25428	0.500928	-8.49279	2.01738e-17	3.12133e-16				Rbpj	995.399	1.44987	0.279768	5.18241	2.19038e-07	3.2923e-06			Gpx3	83.5523	0.021227	0.654931	-8.48632	2.1328e-17	3.28823e-16			Gem	116.79	5.0943	0.453268	5.18211	2.19392e-07	3.29373e-06
Dtna	353.698	1.87916	0.221286	8.49197	2.03155e-17	3.13953e-16				Gem	116.79	2.34888	0.453268	5.18211	2.19392e-07	3.29373e-06			Arfgef2	2138.43	0.463434	0.130818	-8.48173	2.21864e-17	3.41655e-16			Galnt3	31.5217	337.53	1.62157	5.17948	2.22501e-07	3.33647e-06
Pcsk5	94.0592	-3.30558	0.389277	-8.49158	2.0385e-17	3.14656e-16				Galnt3	31.5217	8.39887	1.62157	5.17948	2.22501e-07	3.33647e-06			Bloc1s1	963.622	0.378775	0.165238	-8.4762	2.32666e-17	3.57867e-16			2310022B05Rik	905.444	0.432347	0.233629	-5.17803	2.24242e-07	3.35861e-06
Gpx3	83.5523	-5.55796	0.654931	-8.48632	2.1328e-17	3.28823e-16				2310022B05Rik	905.444	-1.20974	0.233629	-5.17803	2.24242e-07	3.35861e-06			Flt4	78.2347	0.0396218	0.549562	-8.47504	2.34991e-17	3.61019e-16			Ankrd66	26.9492	338.27	1.6231	5.17653	2.26051e-07	3.38173e-06
Arfgef2	2138.43	-1.10956	0.130818	-8.48173	2.21864e-17	3.41655e-16				Ankrd66	26.9492	8.40203	1.6231	5.17653	2.26051e-07	3.38173e-06			Hoxa3	167.695	0.149957	0.323029	-8.47409	2.36917e-17	3.63551e-16			Emp3	1337.81	0.240533	0.397455	-5.17214	2.31433e-07	3.45818e-06
Bloc1s1	963.622	-1.40059	0.165238	-8.4762	2.32666e-17	3.57867e-16				Emp3	1337.81	-2.05569	0.397455	-5.17214	2.31433e-07	3.45818e-06			Afg3l2	1508.86	2.1711	0.13202	8.47162	2.41996e-17	3.70909e-16			Plekhb2	399.498	0.305641	0.330692	-5.17125	2.32534e-07	3.47056e-06
Flt4	78.2347	-4.65756	0.549562	-8.47504	2.34991e-17	3.61019e-16				Plekhb2	399.498	-1.71009	0.330692	-5.17125	2.32534e-07	3.47056e-06			Akr1b8	1304.45	3.14885	0.19551	8.46412	2.58093e-17	3.95118e-16			Pax3	112.02	4.81498	0.438526	5.1708	2.33092e-07	3.47482e-06
Hoxa3	167.695	-2.73738	0.323029	-8.47409	2.36917e-17	3.63551e-16				Pax3	112.02	2.26753	0.438526	5.1708	2.33092e-07	3.47482e-06			Atxn7l2	214.363	4.73838	0.265179	8.46369	2.59038e-17	3.96101e-16			Col5a1	549.958	2.89341	0.296687	5.16629	2.38787e-07	3.55555e-06
Afg3l2	1508.86	1.11842	0.13202	8.47162	2.41996e-17	3.70909e-16				Col5a1	549.958	1.53277	0.296687	5.16629	2.38787e-07	3.55555e-06			Hs2st1	905.223	2.86724	0.179599	8.4614	2.64178e-17	4.03488e-16			Ly9	47.877	0.0054309	1.45694	-5.16465	2.40884e-07	3.58258e-06
Akr1b8	1304.45	1.65482	0.19551	8.46412	2.58093e-17	3.95118e-16				Ly9	47.877	-7.52459	1.45694	-5.16465	2.40884e-07	3.58258e-06			F3	698.984	3.04291	0.189798	8.45875	2.70249e-17	4.1228e-16			Gabra3	41.0621	0.00335697	1.59261	-5.16046	2.46341e-07	3.65946e-06
Atxn7l2	214.363	2.2444	0.265179	8.46369	2.59038e-17	3.96101e-16				Gabra3	41.0621	-8.21863	1.59261	-5.16046	2.46341e-07	3.65946e-06			Fgf2	239.666	0.187427	0.28573	-8.45413	2.81169e-17	4.27939e-16			Pxmp2	128.917	0.230703	0.410141	-5.15893	2.48368e-07	3.68529e-06
Hs2st1	905.223	1.51966	0.179599	8.4614	2.64178e-17	4.03488e-16				Pxmp2	128.917	-2.11589	0.410141	-5.15893	2.48368e-07	3.68529e-06			Sgms2	270.482	5.40155	0.28783	8.45421	2.80985e-17	4.27939e-16			Eya1	116.892	4.83135	0.441002	5.15288	2.56521e-07	3.79932e-06
F3	698.984	1.60545	0.189798	8.45875	2.70249e-17	4.1228e-16				Eya1	116.892	2.27243	0.441002	5.15288	2.56521e-07	3.79932e-06			Ubash3b	220.213	4.5409	0.258333	8.45025	2.90686e-17	4.41911e-16			Itpr1	206.986	0.282495	0.353926	-5.15278	2.5665e-07	3.79932e-06
Fgf2	239.666	-2.4156	0.28573	-8.45413	2.81169e-17	4.27939e-16				Itpr1	206.986	-1.8237	0.353926	-5.15278	2.5665e-07	3.79932e-06			Med14	2367.42	2.08799	0.125727	8.44781	2.96824e-17	4.50717e-16			Foxc2	34.4216	0.03705	0.922941	-5.15134	2.58631e-07	3.8215e-06
Sgms2	270.482	2.43337	0.28783	8.45421	2.80985e-17	4.27939e-16				Foxc2	34.4216	-4.75438	0.922941	-5.15134	2.58631e-07	3.8215e-06			Ctsh	92.9608	0.0468087	0.523002	-8.44562	3.02428e-17	4.58694e-16			Npr1	40.4315	0.00257788	1.66948	-5.15106	2.59013e-07	3.8215e-06
Ubash3b	220.213	2.18298	0.258333	8.45025	2.90686e-17	4.41911e-16				Npr1	40.4315	-8.5996	1.66948	-5.15106	2.59013e-07	3.8215e-06			Cntnap2	86.827	0.00501633	0.905705	-8.43448	3.32673e-17	5.03982e-16			Peg12	74.1898	7.42004	0.561329	5.15104	2.59049e-07	3.8215e-06
Med14	2367.42	1.06212	0.125727	8.44781	2.96824e-17	4.50717e-16				Peg12	74.1898	2.89143	0.561329	5.15104	2.59049e-07	3.8215e-06			Mpp5	1863.92	0.450151	0.136563	-8.43218	3.39275e-17	5.13388e-16			Wnt9a	57.0859	0.0672429	0.756315	-5.14928	2.61493e-07	3.85309e-06
Ctsh	92.9608	-4.41708	0.523002	-8.44562	3.02428e-17	4.58694e-16				Wnt9a	57.0859	-3.89447	0.756315	-5.14928	2.61493e-07	3.85309e-06			Nap1l2	144.752	7.77647	0.350945	8.43186	3.40208e-17	5.14205e-16			Gm11351	530.655	0.00429583	1.52805	-5.14566	2.66578e-07	3.92347e-06
Cntnap2	86.827	-7.63915	0.905705	-8.43448	3.32673e-17	5.03982e-16				Gm11351	530.655	-7.86285	1.52805	-5.14566	2.66578e-07	3.92347e-06			Prkab2	635.688	0.35472	0.177436	-8.42697	3.54716e-17	5.35514e-16			Arvcf	153.321	0.255985	0.382454	-5.14013	2.74546e-07	4.03609e-06
Mpp5	1863.92	-1.15152	0.136563	-8.43218	3.39275e-17	5.13388e-16				Arvcf	153.321	-1.96587	0.382454	-5.14013	2.74546e-07	4.03609e-06			Atp6v1b2	3942.05	0.484705	0.12412	-8.41785	3.83466e-17	5.78251e-16			1810058I24Rik	4126.27	0.364784	0.28314	-5.13839	2.77108e-07	4.06904e-06
Nap1l2	144.752	2.95912	0.350945	8.43186	3.40208e-17	5.14205e-16				1810058I24Rik	4126.27	-1.45488	0.28314	-5.13839	2.77108e-07	4.06904e-06			Sord	1768.32	0.401325	0.15656	-8.41313	3.99199e-17	6.01282e-16			Serpina3i	36.8431	58.8587	1.14532	5.13321	2.84836e-07	4.1777e-06
Prkab2	635.688	-1.49525	0.177436	-8.42697	3.54716e-17	5.35514e-16				Serpina3i	36.8431	5.87918	1.14532	5.13321	2.84836e-07	4.1777e-06			Rin3	231.115	0.240455	0.244514	-8.40918	4.12902e-17	6.21207e-16			St3gal4	634.82	2.45828	0.25286	5.1319	2.86837e-07	4.20222e-06
Atp6v1b2	3942.05	-1.04482	0.12412	-8.41785	3.83466e-17	5.78251e-16				St3gal4	634.82	1.29765	0.25286	5.1319	2.86837e-07	4.20222e-06			Klhl13	1034.53	0.0635839	0.472938	-8.40532	4.26694e-17	6.41218e-16			Gemin2	451.008	2.5918	0.267816	5.13021	2.89416e-07	4.23512e-06
Sord	1768.32	-1.31716	0.15656	-8.41313	3.99199e-17	6.01282e-16				Gemin2	451.008	1.37395	0.267816	5.13021	2.89416e-07	4.23512e-06			Nt5c	717.362	0.397146	0.158552	-8.40269	4.3638e-17	6.5502e-16			Tango6	153.677	0.243209	0.397725	-5.1285	2.92064e-07	4.26896e-06
Rin3	231.115	-2.05616	0.244514	-8.40918	4.12902e-17	6.21207e-16				Tango6	153.677	-2.03973	0.397725	-5.1285	2.92064e-07	4.26896e-06			Npdc1	172.302	0.192371	0.283181	-8.39759	4.55726e-17	6.83276e-16			Mrpl1	921.202	2.29802	0.234081	5.12811	2.92664e-07	4.27283e-06
Klhl13	1034.53	-3.97519	0.472938	-8.40532	4.26694e-17	6.41218e-16				Mrpl1	921.202	1.20039	0.234081	5.12811	2.92664e-07	4.27283e-06			Gpr149	169.333	116.906	0.818549	8.39193	4.78227e-17	7.1619e-16			Frmd3	41.3388	0.0611408	0.786421	-5.12667	2.94914e-07	4.29091e-06
Nt5c	717.362	-1.33226	0.158552	-8.40269	4.3638e-17	6.5502e-16				Frmd3	41.3388	-4.03172	0.786421	-5.12667	2.94914e-07	4.29091e-06			Bcl10	1145.31	2.27925	0.141653	8.39062	4.83571e-17	7.23365e-16			Lamtor1	4313.22	0.442156	0.229648	-5.12685	2.9463e-07	4.29091e-06
Npdc1	172.302	-2.37804	0.283181	-8.39759	4.55726e-17	6.83276e-16				Lamtor1	4313.22	-1.17737	0.229648	-5.12685	2.9463e-07	4.29091e-06			Col14a1	66.1432	0.0393289	0.556938	-8.38202	5.20281e-17	7.76501e-16			Pde8b	293.833	3.3343	0.338867	5.12704	2.94332e-07	4.29091e-06
Gpr149	169.333	6.86921	0.818549	8.39193	4.78227e-17	7.1619e-16				Pde8b	293.833	1.73739	0.338867	5.12704	2.94332e-07	4.29091e-06			Eaf1	1949.77	2.93969	0.1859	8.36829	5.84587e-17	8.71482e-16			Igdcc4	68.6353	0.0871225	0.687301	-5.12266	3.01251e-07	4.37811e-06
Bcl10	1145.31	1.18856	0.141653	8.39062	4.83571e-17	7.23365e-16				Igdcc4	68.6353	-3.52081	0.687301	-5.12266	3.01251e-07	4.37811e-06			Ddb1	39357.7	0.496394	0.12087	-8.35971	6.28751e-17	9.36251e-16			AI987944	142.303	0.273597	0.365146	-5.1209	3.04081e-07	4.40416e-06
Wac	3135.22	0.9583	0.11429	8.38485	5.07925e-17	7.58928e-16				AI987944	142.303	-1.86988	0.365146	-5.1209	3.04081e-07	4.40416e-06			Egr1	1614.83	4.11941	0.244391	8.35725	6.41993e-17	9.54882e-16			Map3k5	42.909	0.0653175	0.768679	-5.12098	3.03954e-07	4.40416e-06
Col14a1	66.1432	-4.66827	0.556938	-8.38202	5.20281e-17	7.76501e-16				Map3k5	42.909	-3.93639	0.768679	-5.12098	3.03954e-07	4.40416e-06			Dazap2	2200.43	0.481432	0.126206	-8.35614	6.48063e-17	9.62816e-16			Ninl	166.04	0.256554	0.383236	-5.12131	3.03427e-07	4.40416e-06
Eaf1	1949.77	1.55566	0.1859	8.36829	5.84587e-17	8.71482e-16				Ninl	166.04	-1.96267	0.383236	-5.12131	3.03427e-07	4.40416e-06			Kctd1	339.907	0.26095	0.232229	-8.34586	7.06964e-17	1.04913e-15			Csf1	1138.09	2.32522	0.237761	5.12013	3.05318e-07	4.40704e-06
Ddb1	39357.7	-1.01044	0.12087	-8.35971	6.28751e-17	9.36251e-16				Csf1	1138.09	1.21737	0.237761	5.12013	3.05318e-07	4.40704e-06			Prph	84.6094	0.00941556	0.806774	-8.34278	7.25645e-17	1.07563e-15			Igf2r	281.101	3.09191	0.318055	5.12018	3.0525e-07	4.40704e-06
Egr1	1614.83	2.04244	0.244391	8.35725	6.41993e-17	9.54882e-16				Igf2r	281.101	1.6285	0.318055	5.12018	3.0525e-07	4.40704e-06			Trerf1	621.381	2.9569	0.187496	8.34198	7.30547e-17	1.08167e-15			Rab23	350.04	2.87879	0.297925	5.12028	3.0508e-07	4.40704e-06
Dazap2	2200.43	-1.0546	0.126206	-8.35614	6.48063e-17	9.62816e-16				Rab23	350.04	1.52546	0.297925	5.12028	3.0508e-07	4.40704e-06			Spint2	87.8702	0.00819323	0.831112	-8.33986	7.43816e-17	1.10007e-15			Chst2	67.7474	14.7875	0.759183	5.11906	3.07068e-07	4.42728e-06
Kctd1	339.907	-1.93815	0.232229	-8.34586	7.06964e-17	1.04913e-15				Chst2	67.7474	3.8863	0.759183	5.11906	3.07068e-07	4.42728e-06			Cstf2t	1753.48	0.463493	0.133146	-8.33206	7.94459e-17	1.17364e-15			Esr1	30.1214	0.0267273	1.02115	-5.11733	3.09893e-07	4.46163e-06
Prph	84.6094	-6.73074	0.806774	-8.34278	7.25645e-17	1.07563e-15				Esr1	30.1214	-5.22554	1.02115	-5.11733	3.09893e-07	4.46163e-06			Hip1	1958.45	0.469624	0.130919	-8.32896	8.15533e-17	1.20342e-15			Gas6	829.835	0.363386	0.285397	-5.11717	3.10152e-07	4.46163e-06
Trerf1	621.381	1.56409	0.187496	8.34198	7.30547e-17	1.08167e-15				Gas6	829.835	-1.46043	0.285397	-5.11717	3.10152e-07	4.46163e-06			Psrc1	1932.81	2.27394	0.142363	8.32512	8.42432e-17	1.24171e-15			Tyms	2387.96	2.84713	0.295318	5.11147	3.19667e-07	4.58814e-06
Spint2	87.8702	-6.93135	0.831112	-8.33986	7.43816e-17	1.10007e-15				Tyms	2387.96	1.50951	0.295318	5.11147	3.19667e-07	4.58814e-06			Dock5	2581.37	0.405722	0.156431	-8.31953	8.83092e-17	1.30017e-15			Pitx1	22.7317	0.00287343	1.6521	-5.11046	3.21369e-07	4.60737e-06
Cstf2t	1753.48	-1.10938	0.133146	-8.33206	7.94459e-17	1.17364e-15				Pitx1	22.7317	-8.44301	1.6521	-5.11046	3.21369e-07	4.60737e-06			Rbpms2	1060.11	2.73887	0.174954	8.30834	9.70505e-17	1.42727e-15			Calr	1757.44	0.441952	0.230541	-5.10989	3.22339e-07	4.61609e-06
Hip1	1958.45	-1.09042	0.130919	-8.32896	8.15533e-17	1.20342e-15				Calr	1757.44	-1.17804	0.230541	-5.10989	3.22339e-07	4.61609e-06			Mdh1	5787.21	0.455414	0.136626	-8.30552	9.93802e-17	1.45988e-15			Ctsd	827.573	0.428907	0.239357	-5.10228	3.35589e-07	4.80043e-06
Psrc1	1932.81	1.18519	0.142363	8.32512	8.42432e-17	1.24171e-15				Ctsd	827.573	-1.22126	0.239357	-5.10228	3.35589e-07	4.80043e-06			Napa	2037.27	0.457196	0.13597	-8.30414	1.00542e-16	1.47529e-15			Hdac3	2744.59	2.14632	0.216143	5.09783	3.43567e-07	4.90903e-06
Dock5	2581.37	-1.30144	0.156431	-8.31953	8.83092e-17	1.30017e-15				Hdac3	2744.59	1.10186	0.216143	5.09783	3.43567e-07	4.90903e-06			Bend6	146.112	6.35829	0.321373	8.30387	1.00772e-16	1.47701e-15			Cytip	27.2303	308.082	1.62197	5.09698	3.45116e-07	4.92564e-06
Rbpms2	1060.11	1.45358	0.174954	8.30834	9.70505e-17	1.42727e-15				Cytip	27.2303	8.26717	1.62197	5.09698	3.45116e-07	4.92564e-06			Fmnl2	1099.81	2.64983	0.16932	8.30323	1.01316e-16	1.48333e-15			Dmpk	201.557	0.285162	0.355161	-5.09669	3.45642e-07	4.92763e-06
Mdh1	5787.21	-1.13475	0.136626	-8.30552	9.93802e-17	1.45988e-15				Dmpk	201.557	-1.81014	0.355161	-5.09669	3.45642e-07	4.92763e-06			Pdxk	890.842	2.65572	0.169721	8.3025	1.01944e-16	1.49084e-15			Znrf2	439.321	0.383142	0.271671	-5.09458	3.49512e-07	4.97722e-06
Napa	2037.27	-1.12912	0.13597	-8.30414	1.00542e-16	1.47529e-15				Znrf2	439.321	-1.38405	0.271671	-5.09458	3.49512e-07	4.97722e-06			Perp	132.258	0.0104948	0.792643	-8.29401	1.09497e-16	1.59951e-15			Itga8	28.4614	50.4914	1.11079	5.09362	3.51286e-07	4.9969e-06
Bend6	146.112	2.66864	0.321373	8.30387	1.00772e-16	1.47701e-15				Itga8	28.4614	5.65797	1.11079	5.09362	3.51286e-07	4.9969e-06			Ndufa2	2681.65	2.3251	0.146868	8.28835	1.14834e-16	1.67561e-15			Atp10d	85.2817	0.180997	0.484218	-5.09267	3.53059e-07	5.01651e-06
Fmnl2	1099.81	1.4059	0.16932	8.30323	1.01316e-16	1.48333e-15				Atp10d	85.2817	-2.46596	0.484218	-5.09267	3.53059e-07	5.01651e-06			Phtf1	661.307	2.95894	0.188849	8.28749	1.15666e-16	1.68585e-15			Tnip3	34.1919	0.00375048	1.5825	-5.09238	3.53594e-07	5.01851e-06
Pdxk	890.842	1.40911	0.169721	8.3025	1.01944e-16	1.49084e-15				Tnip3	34.1919	-8.05871	1.5825	-5.09238	3.53594e-07	5.01851e-06			Setd7	4604.31	0.430493	0.146958	-8.27403	1.29506e-16	1.88549e-15			Mark1	194.093	3.91873	0.387548	5.08423	3.69116e-07	5.22134e-06
Perp	132.258	-6.57419	0.792643	-8.29401	1.09497e-16	1.59951e-15				Mark1	194.093	1.97039	0.387548	5.08423	3.69116e-07	5.22134e-06			Nphp3	457.312	0.228278	0.257637	-8.27184	1.31904e-16	1.91825e-15			Foxd1	36.3549	0.0053475	1.48457	-5.08359	3.70367e-07	5.23324e-06
Ndufa2	2681.65	1.21729	0.146868	8.28835	1.14834e-16	1.67561e-15				Foxd1	36.3549	-7.54692	1.48457	-5.08359	3.70367e-07	5.23324e-06			Emx2	879.144	2.50868	0.160532	8.2658	1.38757e-16	2.01567e-15			Sp140	42.8157	0.0503935	0.848098	-5.08269	3.72131e-07	5.25232e-06
Phtf1	661.307	1.56508	0.188849	8.28749	1.15666e-16	1.68585e-15				Sp140	42.8157	-4.31062	0.848098	-5.08269	3.72131e-07	5.25232e-06			Rb1	239.001	0.202392	0.278866	-8.26481	1.3992e-16	2.03032e-15			9930111J21Rik1	229.541	0.147846	0.542687	-5.08181	3.73847e-07	5.2707e-06
Setd7	4604.31	-1.21594	0.146958	-8.27403	1.29506e-16	1.88549e-15				9930111J21Rik1	229.541	-2.75783	0.542687	-5.08181	3.73847e-07	5.2707e-06			Rnf128	106.209	0.0788761	0.443433	-8.26342	1.4156e-16	2.05184e-15			Ivl	186.778	0.133505	0.571877	-5.07983	3.77779e-07	5.32025e-06
Nphp3	457.312	-2.13114	0.257637	-8.27184	1.31904e-16	1.91825e-15				Ivl	186.778	-2.90504	0.571877	-5.07983	3.77779e-07	5.32025e-06			Ggta1	482.187	3.38402	0.213143	8.25143	1.56515e-16	2.26608e-15			Tcf12	1484.98	2.45609	0.255257	5.07865	3.80127e-07	5.3474e-06
Emx2	879.144	1.32693	0.160532	8.2658	1.38757e-16	2.01567e-15				Tcf12	1484.98	1.29636	0.255257	5.07865	3.80127e-07	5.3474e-06			Tnik	167.594	7.15547	0.344087	8.25095	1.57139e-16	2.27261e-15			Rab40b	69.3609	0.0886724	0.688415	-5.07742	3.82602e-07	5.37628e-06
Rb1	239.001	-2.30478	0.278866	-8.26481	1.3992e-16	2.03032e-15				Rab40b	69.3609	-3.49537	0.688415	-5.07742	3.82602e-07	5.37628e-06			Myl7	93.7706	0.0056863	0.904562	-8.2452	1.64884e-16	2.38198e-15			Nab2	443.432	3.212	0.331643	5.07616	3.8514e-07	5.40597e-06
Rnf128	106.209	-3.66427	0.443433	-8.26342	1.4156e-16	2.05184e-15				Nab2	443.432	1.68347	0.331643	5.07616	3.8514e-07	5.40597e-06			Tmc4	72.4366	0.0507155	0.521709	-8.24488	1.65331e-16	2.3858e-15			Gm14139	34.8426	0.00365385	1.59556	-5.07433	3.88872e-07	5.45234e-06
Ggta1	482.187	1.75874	0.213143	8.25143	1.56515e-16	2.26608e-15				Gm14139	34.8426	-8.09637	1.59556	-5.07433	3.88872e-07	5.45234e-06			B4galt6	900.064	2.70502	0.174403	8.23174	1.84508e-16	2.65667e-15			Smad9	72.9711	0.136345	0.566946	-5.07044	3.96901e-07	5.5588e-06
Tnik	167.594	2.83905	0.344087	8.25095	1.57139e-16	2.27261e-15				Smad9	72.9711	-2.87466	0.566946	-5.07044	3.96901e-07	5.5588e-06			D8Ertd82e	345.265	0.270224	0.22935	-8.23097	1.85703e-16	2.67094e-15			Adora2b	127.346	4.62034	0.43552	5.0698	3.98235e-07	5.57135e-06
Myl7	93.7706	-7.45829	0.904562	-8.2452	1.64884e-16	2.38198e-15				Adora2b	127.346	2.208	0.43552	5.0698	3.98235e-07	5.57135e-06			Mctp1	144.192	159.472	0.889158	8.22931	1.88292e-16	2.70222e-15			Sh2d1b1	31.1523	77.7231	1.23989	5.06518	4.08011e-07	5.70185e-06
Tmc4	72.4366	-4.30143	0.521709	-8.24488	1.65331e-16	2.3858e-15				Sh2d1b1	31.1523	6.28027	1.23989	5.06518	4.08011e-07	5.70185e-06			Cdkl5	210.742	0.218097	0.267187	-8.22255	1.99227e-16	2.85602e-15			Tmem154	36.1807	28.0563	0.950147	5.06264	4.1349e-07	5.77209e-06
Psmd13	3142.84	-0.938233	0.113842	-8.24153	1.70026e-16	2.45085e-15				Tmem154	36.1807	4.81025	0.950147	5.06264	4.1349e-07	5.77209e-06			Chst2	213.408	4.7717	0.274263	8.22023	2.03121e-16	2.90866e-15			Adamts1	525.646	3.61235	0.36634	5.05797	4.23742e-07	5.90872e-06
B4galt6	900.064	1.43564	0.174403	8.23174	1.84508e-16	2.65667e-15				Adamts1	525.646	1.85294	0.36634	5.05797	4.23742e-07	5.90872e-06			E130309D14Rik	80.6076	0.0348738	0.589351	-8.21533	2.11578e-16	3.02644e-15			Capns1	2173.51	0.385061	0.272251	-5.05725	4.25346e-07	5.9246e-06
D8Ertd82e	345.265	-1.88777	0.22935	-8.23097	1.85703e-16	2.67094e-15				Capns1	2173.51	-1.37684	0.272251	-5.05725	4.25346e-07	5.9246e-06			Rnh1	3660.88	0.420739	0.152134	-8.20987	2.21419e-16	3.16375e-15			Cdkn2b	3213.01	2.67509	0.280806	5.05541	4.2946e-07	5.97536e-06
Rps23	12370	0.878294	0.106713	8.2304	1.86593e-16	2.68079e-15				Cdkn2b	3213.01	1.41959	0.280806	5.05541	4.2946e-07	5.97536e-06			Msantd3	669.613	2.99473	0.192856	8.20522	2.30171e-16	3.28521e-15			Fam216a	1804.72	2.28123	0.235431	5.05376	4.33203e-07	6.02086e-06
Mctp1	144.192	7.31716	0.889158	8.22931	1.88292e-16	2.70222e-15				Fam216a	1804.72	1.18981	0.235431	5.05376	4.33203e-07	6.02086e-06			Csf1	2754.61	2.92373	0.188767	8.19956	2.41261e-16	3.43974e-15			Phf7	263.383	2.86798	0.300886	5.05186	4.37522e-07	6.07426e-06
Cdkl5	210.742	-2.19696	0.267187	-8.22255	1.99227e-16	2.85602e-15				Phf7	263.383	1.52004	0.300886	5.05186	4.37522e-07	6.07426e-06			Slfn8	404.269	53.2501	0.69982	8.19455	2.51529e-16	3.58223e-15			Tcf3	1055.74	2.57147	0.270031	5.04606	4.51018e-07	6.2548e-06
Chst2	213.408	2.2545	0.274263	8.22023	2.03121e-16	2.90866e-15				Tcf3	1055.74	1.36259	0.270031	5.04606	4.51018e-07	6.2548e-06			Nsmaf	890.607	0.415992	0.154449	-8.19281	2.55187e-16	3.63037e-15			Mrpl48	1442.24	0.398173	0.263389	-5.044	4.55902e-07	6.31566e-06
E130309D14Rik	80.6076	-4.84171	0.589351	-8.21533	2.11578e-16	3.02644e-15				Mrpl48	1442.24	-1.32853	0.263389	-5.044	4.55902e-07	6.31566e-06			Abat	227.175	0.206183	0.278088	-8.19167	2.57637e-16	3.66124e-15			Tusc1	95.5316	5.00788	0.460903	5.04271	4.58977e-07	6.35135e-06
Rnh1	3660.88	-1.249	0.152134	-8.20987	2.21419e-16	3.16375e-15				Tusc1	95.5316	2.3242	0.460903	5.04271	4.58977e-07	6.35135e-06			Tob1	1169.66	0.390965	0.165438	-8.18968	2.61912e-16	3.71796e-15			Dcaf12l1	25.0253	0.00322818	1.64132	-5.04171	4.61385e-07	6.36641e-06
Msantd3	669.613	1.58242	0.192856	8.20522	2.30171e-16	3.28521e-15				Dcaf12l1	25.0253	-8.27506	1.64132	-5.04171	4.61385e-07	6.36641e-06			Sh3pxd2b	3940.61	2.11737	0.132234	8.18451	2.73418e-16	3.87708e-15			Gm10825	28.0561	357.171	1.682	5.0419	4.60939e-07	6.36641e-06
Csf1	2754.61	1.54781	0.188767	8.19956	2.41261e-16	3.43974e-15				Gm10825	28.0561	8.48047	1.682	5.0419	4.60939e-07	6.36641e-06			Dnmt3a	2309.71	0.29104	0.217642	-8.18183	2.79563e-16	3.95992e-15			Plrg1	777.338	3.47805	0.356686	5.04164	4.61566e-07	6.36641e-06
Slfn8	404.269	5.73471	0.69982	8.19455	2.51529e-16	3.58223e-15				Plrg1	777.338	1.79828	0.356686	5.04164	4.61566e-07	6.36641e-06			Chsy1	452.129	3.32119	0.211717	8.17931	2.85475e-16	4.03929e-15			Spp1	4003.23	4.2039	0.411152	5.03884	4.6837e-07	6.45326e-06
Nsmaf	890.607	-1.26537	0.154449	-8.19281	2.55187e-16	3.63037e-15				Spp1	4003.23	2.07173	0.411152	5.03884	4.6837e-07	6.45326e-06			Ctnnd1	13212.7	0.471565	0.132615	-8.17759	2.89578e-16	4.09291e-15			Fhl3	792.547	2.56445	0.269729	5.03708	4.72683e-07	6.49903e-06
Abat	227.175	-2.278	0.278088	-8.19167	2.57637e-16	3.66124e-15				Fhl3	792.547	1.35865	0.269729	5.03708	4.72683e-07	6.49903e-06			Prelid2	256.46	4.69942	0.273287	8.16899	3.10981e-16	4.39068e-15			Nr2f2	336.326	2.84943	0.299911	5.03707	4.72713e-07	6.49903e-06
Tob1	1169.66	-1.35489	0.165438	-8.18968	2.61912e-16	3.71796e-15				Nr2f2	336.326	1.51067	0.299911	5.03707	4.72713e-07	6.49903e-06			Rps6ka3	3371.76	0.443879	0.143498	-8.16572	3.19515e-16	4.50631e-15			Mir99ahg	39.8415	0.00392905	1.58764	-5.03362	4.81297e-07	6.60991e-06
Sh3pxd2b	3940.61	1.08227	0.132234	8.18451	2.73418e-16	3.87708e-15				Mir99ahg	39.8415	-7.9916	1.58764	-5.03362	4.81297e-07	6.60991e-06			Figf	342.842	5.92067	0.314674	8.15372	3.5291e-16	4.97192e-15			Cpe	892.33	0.331518	0.316508	-5.03254	4.84011e-07	6.64003e-06
Dnmt3a	2309.71	-1.78071	0.217642	-8.18183	2.79563e-16	3.95992e-15				Cpe	892.33	-1.59284	0.316508	-5.03254	4.84011e-07	6.64003e-06			Mthfd1l	1840.83	2.38002	0.153457	8.15194	3.58118e-16	5.03987e-15			Bves	114.381	0.192985	0.471708	-5.0316	4.86415e-07	6.66252e-06
Chsy1	452.129	1.7317	0.211717	8.17931	2.85475e-16	4.03929e-15				Bves	114.381	-2.37344	0.471708	-5.0316	4.86415e-07	6.66252e-06			Gm4737	4165.8	0.31129	0.20665	-8.14744	3.71718e-16	5.22563e-15			1700003M07Rik	71.2765	0.137814	0.568501	-5.02937	4.92097e-07	6.7292e-06
Ctnnd1	13212.7	-1.08447	0.132615	-8.17759	2.89578e-16	4.09291e-15				1700003M07Rik	71.2765	-2.8592	0.568501	-5.02937	4.92097e-07	6.7292e-06			Apln	127.594	7.71402	0.361846	8.14569	3.77122e-16	5.29023e-15			Nid1	535.687	2.77192	0.292645	5.02619	5.00315e-07	6.83424e-06
Prelid2	256.46	2.23248	0.273287	8.16899	3.10981e-16	4.39068e-15				Nid1	535.687	1.47089	0.292645	5.02619	5.00315e-07	6.83424e-06			Syt14	81.8369	0.0190889	0.701561	-8.1406	3.9332e-16	5.51153e-15			Txnrd2	118.405	4.2601	0.4161	5.02496	5.03534e-07	6.87084e-06
Rps6ka3	3371.76	-1.17176	0.143498	-8.16572	3.19515e-16	4.50631e-15				Txnrd2	118.405	2.09089	0.4161	5.02496	5.03534e-07	6.87084e-06			Clmn	440.364	0.157479	0.327661	-8.13881	3.99178e-16	5.58764e-15			Mtmr12	269.491	0.352189	0.29976	-5.02262	5.09723e-07	6.94783e-06
Figf	342.842	2.56576	0.314674	8.15372	3.5291e-16	4.97192e-15				Mtmr12	269.491	-1.50558	0.29976	-5.02262	5.09723e-07	6.94783e-06			Amot	1351.7	2.39355	0.154818	8.13311	4.18407e-16	5.85054e-15			Msl3l2	78.2793	6.01044	0.515185	5.02241	5.10282e-07	6.94802e-06
Mthfd1l	1840.83	1.25097	0.153457	8.15194	3.58118e-16	5.03987e-15				Msl3l2	78.2793	2.58747	0.515185	5.02241	5.10282e-07	6.94802e-06			Atp5g3	10340.1	0.452296	0.140826	-8.12819	4.35759e-16	6.08667e-15			Cdh10	26.3067	293.924	1.63357	5.01924	5.1876e-07	7.04838e-06
Gm4737	4165.8	-1.68367	0.20665	-8.14744	3.71718e-16	5.22563e-15				Cdh10	26.3067	8.1993	1.63357	5.01924	5.1876e-07	7.04838e-06			Dennd5b	720.994	0.327775	0.198082	-8.12403	4.50971e-16	6.28571e-15			Map2k4	1154.97	0.458236	0.224304	-5.01925	5.18748e-07	7.04838e-06
Bcat1	2679.68	0.987435	0.121207	8.1467	3.74e-16	5.25207e-15				Map2k4	1154.97	-1.12584	0.224304	-5.01925	5.18748e-07	7.04838e-06			Trib2	1389.82	3.18172	0.205562	8.12311	4.54373e-16	6.32639e-15			Atg16l2	77.4325	0.204935	0.455668	-5.01848	5.20828e-07	7.06894e-06
Apln	127.594	2.94748	0.361846	8.14569	3.77122e-16	5.29023e-15				Atg16l2	77.4325	-2.28676	0.455668	-5.01848	5.20828e-07	7.06894e-06			Pias2	2958.4	2.00557	0.123817	8.10882	5.11137e-16	7.10915e-15			Nol10	177.342	4.94996	0.459906	5.01715	5.24449e-07	7.11049e-06
Syt14	81.8369	-5.71113	0.701561	-8.1406	3.9332e-16	5.51153e-15				Nol10	177.342	2.30742	0.459906	5.01715	5.24449e-07	7.11049e-06			Tsc22d1	6247.51	0.389204	0.168032	-8.10204	5.40444e-16	7.50082e-15			Rnf169	240.3	0.294832	0.351276	-5.0161	5.27317e-07	7.14178e-06
Clmn	440.364	-2.66677	0.327661	-8.13881	3.99178e-16	5.58764e-15				Rnf169	240.3	-1.76203	0.351276	-5.0161	5.27317e-07	7.14178e-06			Bag3	2060.01	0.468881	0.134893	-8.10051	5.47271e-16	7.58751e-15			Gpsm3	315.711	0.261512	0.385929	-5.01402	5.33049e-07	7.21174e-06
Amot	1351.7	1.25915	0.154818	8.13311	4.18407e-16	5.85054e-15				Gpsm3	315.711	-1.93505	0.385929	-5.01402	5.33049e-07	7.21174e-06			Ldlrap1	994.225	0.437044	0.147466	-8.09781	5.59595e-16	7.75015e-15			Hsf4	24.0789	0.00352119	1.62669	-5.01	5.44311e-07	7.34848e-06
Atp5g3	10340.1	-1.14466	0.140826	-8.12819	4.35759e-16	6.08667e-15				Hsf4	24.0789	-8.14972	1.62669	-5.01	5.44311e-07	7.34848e-06			Ccny	2544.12	2.13079	0.135007	8.08391	6.27208e-16	8.6682e-15			Trpc4	26.5661	0.00362118	1.61862	-5.01003	5.44221e-07	7.34848e-06
Ncoa4	5353.46	-0.972683	0.119723	-8.12442	4.49491e-16	6.27177e-15				Trpc4	26.5661	-8.10932	1.61862	-5.01003	5.44221e-07	7.34848e-06			Akr1c18	114.709	0.0663538	0.484372	-8.0799	6.4821e-16	8.94899e-15			Lypla1	1583.33	0.452559	0.22837	-5.00864	5.48163e-07	7.39265e-06
Dennd5b	720.994	-1.60922	0.198082	-8.12403	4.50971e-16	6.28571e-15				Lypla1	1583.33	-1.14382	0.22837	-5.00864	5.48163e-07	7.39265e-06			Rab38	61.8644	0.0262314	0.650504	-8.07461	6.76923e-16	9.33554e-15			Fbxw9	295.05	0.304815	0.342225	-5.00839	5.4887e-07	7.39436e-06
Trib2	1389.82	1.66981	0.205562	8.12311	4.54373e-16	6.32639e-15				Fbxw9	295.05	-1.714	0.342225	-5.00839	5.4887e-07	7.39436e-06			Mid1	2316.39	2.30204	0.149127	8.06636	7.2425e-16	9.9672e-15			Entpd1	44.8718	16.1299	0.801223	5.00693	5.53061e-07	7.44294e-06
Pias2	2958.4	1.00401	0.123817	8.10882	5.11137e-16	7.10915e-15				Entpd1	44.8718	4.01166	0.801223	5.00693	5.53061e-07	7.44294e-06			Hccs	2115.66	2.69724	0.177527	8.06346	7.41677e-16	1.01963e-14			Neil2	36.9567	0.00388887	1.59924	-5.00641	5.54541e-07	7.45498e-06
Abce1	6558.83	-0.986721	0.121727	-8.10603	5.23026e-16	7.26678e-15				Neil2	36.9567	-8.00643	1.59924	-5.00641	5.54541e-07	7.45498e-06			Ccdc91	477.979	0.348888	0.188411	-8.06301	7.44379e-16	1.02227e-14			Fahd2a	27.4546	0.0257329	1.05496	-5.00515	5.58184e-07	7.49603e-06
Tsc22d1	6247.51	-1.3614	0.168032	-8.10204	5.40444e-16	7.50082e-15				Fahd2a	27.4546	-5.28024	1.05496	-5.00515	5.58184e-07	7.49603e-06			Znhit6	1294.42	2.59861	0.170976	8.05809	7.74945e-16	1.06313e-14			Irf3	422.713	0.361108	0.293683	-5.00368	5.62471e-07	7.54564e-06
Bag3	2060.01	-1.09271	0.134893	-8.10051	5.47271e-16	7.58751e-15				Irf3	422.713	-1.4695	0.293683	-5.00368	5.62471e-07	7.54564e-06			Lgals2	70.4045	0.0433771	0.561894	-8.05654	7.84854e-16	1.0756e-14			Vangl2	65.0464	5.56967	0.495611	4.99906	5.76091e-07	7.72022e-06
Ldlrap1	994.225	-1.19415	0.147466	-8.09781	5.59595e-16	7.75015e-15				Vangl2	65.0464	2.47759	0.495611	4.99906	5.76091e-07	7.72022e-06			Col4a6	75.7074	0.0104323	0.817505	-8.0523	8.12551e-16	1.11239e-14			Epb4.1l5	155.415	0.194347	0.472805	-4.99846	5.77909e-07	7.73206e-06
Bcas2	2656.47	0.989084	0.122333	8.08519	6.2068e-16	8.58706e-15				Epb4.1l5	155.415	-2.3633	0.472805	-4.99846	5.77909e-07	7.73206e-06			Dixdc1	249.547	3.95493	0.246382	8.05114	8.20292e-16	1.12181e-14			Lrrn3	21.705	356.19	1.69586	4.99836	5.78189e-07	7.73206e-06
Ccny	2544.12	1.09139	0.135007	8.08391	6.27208e-16	8.6682e-15				Lrrn3	21.705	8.47651	1.69586	4.99836	5.78189e-07	7.73206e-06			Gpr85	93.5395	15.6707	0.493129	8.05063	8.23714e-16	1.12531e-14			Hopx	43.9338	292.533	1.63947	4.99702	5.82241e-07	7.77808e-06
Akr1c18	114.709	-3.91368	0.484372	-8.0799	6.4821e-16	8.94899e-15				Hopx	43.9338	8.19245	1.63947	4.99702	5.82241e-07	7.77808e-06			Fat4	230.109	6.24263	0.328208	8.05025	8.26284e-16	1.12764e-14			Cmtm7	1685.89	0.355741	0.298516	-4.99504	5.88225e-07	7.84978e-06
Rab38	61.8644	-5.25256	0.650504	-8.07461	6.76923e-16	9.33554e-15				Cmtm7	1685.89	-1.4911	0.298516	-4.99504	5.88225e-07	7.84978e-06			Satb2	269.807	4.6098	0.273952	8.04776	8.43208e-16	1.14954e-14			Sgcd	32.5592	21.6656	0.889145	4.99056	6.02043e-07	8.02577e-06
Iws1	2882.89	0.991339	0.122874	8.06793	7.14986e-16	9.85008e-15				Sgcd	32.5592	4.43733	0.889145	4.99056	6.02043e-07	8.02577e-06			Echs1	1353.47	0.411564	0.159188	-8.04589	8.56206e-16	1.16604e-14			Il11ra1	428.001	2.81953	0.300087	4.98341	6.24727e-07	8.31076e-06
Mid1	2316.39	1.20291	0.149127	8.06636	7.2425e-16	9.9672e-15				Il11ra1	428.001	1.49546	0.300087	4.98341	6.24727e-07	8.31076e-06			5730559C18Rik	295.924	3.9582	0.246738	8.04434	8.67119e-16	1.17968e-14			Prkg2	608.614	2.61857	0.278676	4.98348	6.24511e-07	8.31076e-06
Hccs	2115.66	1.43148	0.177527	8.06346	7.41677e-16	1.01963e-14				Prkg2	608.614	1.38878	0.278676	4.98348	6.24511e-07	8.31076e-06			Spp1	2177.86	4.32991	0.262938	8.0412	8.89632e-16	1.20905e-14			Fsd1	37.0152	0.0247998	1.07057	-4.98196	6.2945e-07	8.35613e-06
Ccdc91	477.979	-1.51916	0.188411	-8.06301	7.44379e-16	1.02227e-14				Fsd1	37.0152	-5.33353	1.07057	-4.98196	6.2945e-07	8.35613e-06			Pdpr	395.516	0.305723	0.212688	-8.03856	9.09032e-16	1.23413e-14			Shoc2	1495.62	0.4616	0.223864	-4.98197	6.29406e-07	8.35613e-06
Znhit6	1294.42	1.37774	0.170976	8.05809	7.74945e-16	1.06313e-14				Shoc2	1495.62	-1.11529	0.223864	-4.98197	6.29406e-07	8.35613e-06			Impact	3521.18	0.438748	0.147886	-8.03683	9.21943e-16	1.25036e-14			Ifit3b	120.399	11.1503	0.698991	4.97719	6.45139e-07	8.55549e-06
Lgals2	70.4045	-4.52692	0.561894	-8.05654	7.84854e-16	1.0756e-14				Ifit3b	120.399	3.47901	0.698991	4.97719	6.45139e-07	8.55549e-06			St3gal6	80.5594	0.0293211	0.634419	-8.02611	1.00609e-15	1.36307e-14			Mitf	28.1664	250.472	1.60157	4.97542	6.51058e-07	8.62499e-06
Col4a6	75.7074	-6.58279	0.817505	-8.0523	8.12551e-16	1.11239e-14				Mitf	28.1664	7.96851	1.60157	4.97542	6.51058e-07	8.62499e-06			Hprt	3706.29	0.496483	0.125865	-8.02596	1.00737e-15	1.3634e-14			Limd2	3918.8	2.4962	0.265322	4.9741	6.55524e-07	8.67513e-06
Dixdc1	249.547	1.98365	0.246382	8.05114	8.20292e-16	1.12181e-14				Limd2	3918.8	1.31974	0.265322	4.9741	6.55524e-07	8.67513e-06			Fbxo2	96.4824	0.0946582	0.42384	-8.02456	1.01887e-15	1.37753e-14			Vps4a	557.874	0.420941	0.250992	-4.9735	6.57531e-07	8.69266e-06
Gpr85	93.5395	3.97	0.493129	8.05063	8.23714e-16	1.12531e-14				Vps4a	557.874	-1.24831	0.250992	-4.9735	6.57531e-07	8.69266e-06			Wnt7b	79.9093	18.1573	0.521723	8.01667	1.08648e-15	1.46743e-14			Kcnk2	31.5662	25.1733	0.935839	4.97289	6.5962e-07	8.71122e-06
Fat4	230.109	2.64216	0.328208	8.05025	8.26284e-16	1.12764e-14				Kcnk2	31.5662	4.65382	0.935839	4.97289	6.5962e-07	8.71122e-06			Slc39a8	343.107	0.210147	0.280743	-8.01632	1.08957e-15	1.47008e-14			Arap2	219.313	0.310195	0.339823	-4.96951	6.71227e-07	8.85533e-06
Satb2	269.807	2.2047	0.273952	8.04776	8.43208e-16	1.14954e-14				Arap2	219.313	-1.68875	0.339823	-4.96951	6.71227e-07	8.85533e-06			Adcyap1r1	809.401	0.287687	0.224269	-8.0146	1.105e-15	1.48936e-14			Sptlc2	604.237	0.368516	0.290156	-4.96355	6.92155e-07	9.12135e-06
Echs1	1353.47	-1.28081	0.159188	-8.04589	8.56206e-16	1.16604e-14				Sptlc2	604.237	-1.4402	0.290156	-4.96355	6.92155e-07	9.12135e-06			Sfrp2	111.273	16.2436	0.501962	8.01216	1.12713e-15	1.51762e-14			Stx7	1052.64	0.402816	0.264298	-4.96336	6.92824e-07	9.12135e-06
5730559C18Rik	295.924	1.98485	0.246738	8.04434	8.67119e-16	1.17968e-14				Stx7	1052.64	-1.31181	0.264298	-4.96336	6.92824e-07	9.12135e-06			Ptp4a3	298.571	3.62632	0.23207	8.00839	1.16216e-15	1.56157e-14			Pnpla2	269.998	0.238176	0.417204	-4.96137	6.99977e-07	9.20601e-06
Spp1	2177.86	2.11434	0.262938	8.0412	8.89632e-16	1.20905e-14				Pnpla2	269.998	-2.0699	0.417204	-4.96137	6.99977e-07	9.20601e-06			Ccdc71l	256.991	4.30756	0.263259	8.00302	1.21409e-15	1.62967e-14			C77080	133.98	0.25987	0.391953	-4.96013	7.04456e-07	9.25534e-06
Pdpr	395.516	-1.7097	0.212688	-8.03856	9.09032e-16	1.23413e-14				C77080	133.98	-1.94414	0.391953	-4.96013	7.04456e-07	9.25534e-06			Ano3	88.7656	0.021888	0.689053	-8.00187	1.2254e-15	1.64317e-14			Uchl1	961.213	0.256482	0.39583	-4.95939	7.07163e-07	9.28133e-06
Impact	3521.18	-1.18854	0.147886	-8.03683	9.21943e-16	1.25036e-14				Uchl1	961.213	-1.96307	0.39583	-4.95939	7.07163e-07	9.28133e-06			Cfap74	141.638	8.49612	0.386041	7.99605	1.28471e-15	1.72094e-14			Rpp40	337.243	3.20947	0.339387	4.95699	7.15943e-07	9.38688e-06
St3gal6	80.5594	-5.09192	0.634419	-8.02611	1.00609e-15	1.36307e-14				Rpp40	337.243	1.68234	0.339387	4.95699	7.15943e-07	9.38688e-06			Hr	79.2633	0.0109537	0.814471	-7.9959	1.28626e-15	1.72125e-14			Slc4a7	259.916	2.86936	0.306869	4.95563	7.20977e-07	9.44316e-06
Hprt	3706.29	-1.01018	0.125865	-8.02596	1.00737e-15	1.3634e-14				Slc4a7	259.916	1.52073	0.306869	4.95563	7.20977e-07	9.44316e-06			Papss2	1050.76	0.309872	0.211398	-7.9956	1.2894e-15	1.72369e-14			Dbndd1	27.0984	0.00336053	1.65889	-4.95337	7.29386e-07	9.54348e-06
Fbxo2	96.4824	-3.40113	0.42384	-8.02456	1.01887e-15	1.37753e-14				Dbndd1	27.0984	-8.2171	1.65889	-4.95337	7.29386e-07	9.54348e-06			Sytl1	70.8453	0.0283187	0.643505	-7.99077	1.34093e-15	1.79074e-14			Larp1b	223.64	0.290281	0.360376	-4.95171	7.35636e-07	9.61538e-06
Wnt7b	79.9093	4.18248	0.521723	8.01667	1.08648e-15	1.46743e-14				Larp1b	223.64	-1.78448	0.360376	-4.95171	7.35636e-07	9.61538e-06			Xdh	518.965	0.252376	0.248655	-7.98839	1.36718e-15	1.82393e-14			Malat1	67077.9	0.254311	0.399516	-4.94431	7.6413e-07	9.97758e-06
Slc39a8	343.107	-2.25053	0.280743	-8.01632	1.08957e-15	1.47008e-14				Malat1	67077.9	-1.97533	0.399516	-4.94431	7.6413e-07	9.97758e-06			Ncald	153.849	7.01705	0.351916	7.98731	1.37912e-15	1.83798e-14			Lctl	27.2998	0.00338196	1.66025	-4.94378	7.66237e-07	9.99484e-06
Adcyap1r1	809.401	-1.79743	0.224269	-8.0146	1.105e-15	1.48936e-14				Lctl	27.2998	-8.20793	1.66025	-4.94378	7.66237e-07	9.99484e-06			Hspb2	50.0452	0.0306433	0.629748	-7.9846	1.40983e-15	1.87699e-14			Adh1	24.6198	308.257	1.67285	4.94245	7.71463e-07	1.00527e-05
Sfrp2	111.273	4.0218	0.501962	8.01216	1.12713e-15	1.51762e-14				Adh1	24.6198	8.26799	1.67285	4.94245	7.71463e-07	1.00527e-05			Piezo1	713.703	0.364462	0.182467	-7.98038	1.45878e-15	1.9402e-14			Syne4	60.5133	8.42956	0.622648	4.93932	7.83974e-07	1.02053e-05
Arhgef2	5061.13	0.981002	0.122497	8.0084	1.16209e-15	1.56157e-14				Syne4	60.5133	3.07546	0.622648	4.93932	7.83974e-07	1.02053e-05			Crebl2	252.172	0.216272	0.276847	-7.97944	1.47003e-15	1.95317e-14			B630019K06Rik	75.7696	6.81805	0.561123	4.93538	7.9994e-07	1.04025e-05
Ptp4a3	298.571	1.85851	0.23207	8.00839	1.16216e-15	1.56157e-14				B630019K06Rik	75.7696	2.76936	0.561123	4.93538	7.9994e-07	1.04025e-05			Sytl2	272.81	4.10146	0.255375	7.97312	1.54714e-15	2.04937e-14			Golm1	163.338	0.293583	0.358384	-4.9337	8.06853e-07	1.04817e-05
Ccdc71l	256.991	2.10687	0.263259	8.00302	1.21409e-15	1.62967e-14				Golm1	163.338	-1.76816	0.358384	-4.9337	8.06853e-07	1.04817e-05			Tmem173	373.639	3.19938	0.210695	7.96313	1.67745e-15	2.21973e-14			Sptan1	939.08	0.40955	0.261122	-4.93213	8.13398e-07	1.05559e-05
Ano3	88.7656	-5.51372	0.689053	-8.00187	1.2254e-15	1.64317e-14				Sptan1	939.08	-1.28789	0.261122	-4.93213	8.13398e-07	1.05559e-05			Cables1	135.452	0.158747	0.333735	-7.95599	1.77704e-15	2.34915e-14			Senp6	896.071	0.431005	0.246404	-4.92777	8.3172e-07	1.07827e-05
Cfap74	141.638	3.0868	0.386041	7.99605	1.28471e-15	1.72094e-14				Senp6	896.071	-1.21422	0.246404	-4.92777	8.3172e-07	1.07827e-05			Fpgt	749.383	2.41248	0.15971	7.95514	1.78928e-15	2.36293e-14			Rhou	385.772	0.317354	0.336041	-4.92747	8.33015e-07	1.07885e-05
Hr	79.2633	-6.51243	0.814471	-7.9959	1.28626e-15	1.72125e-14				Rhou	385.772	-1.65583	0.336041	-4.92747	8.33015e-07	1.07885e-05			Gsn	17248.7	0.495076	0.127512	-7.9544	1.79998e-15	2.37467e-14			1110004F10Rik	1886.25	0.47378	0.218792	-4.92574	8.40416e-07	1.08733e-05
Papss2	1050.76	-1.69026	0.211398	-7.9956	1.2894e-15	1.72369e-14				1110004F10Rik	1886.25	-1.07771	0.218792	-4.92574	8.40416e-07	1.08733e-05			Tmem45a	152.977	8.40732	0.386436	7.94865	1.88559e-15	2.4851e-14			Smyd3	319.43	2.87878	0.309843	4.92333	8.50836e-07	1.09969e-05
Sytl1	70.8453	-5.1421	0.643505	-7.99077	1.34093e-15	1.79074e-14				Smyd3	319.43	1.52546	0.309843	4.92333	8.50836e-07	1.09969e-05			1500011K16Rik	70.3582	0.0597024	0.511781	-7.94493	1.94296e-15	2.55814e-14			Kifc3	234.902	0.338417	0.317561	-4.92229	8.5536e-07	1.10442e-05
Xdh	518.965	-1.98635	0.248655	-7.98839	1.36718e-15	1.82393e-14				Kifc3	234.902	-1.56313	0.317561	-4.92229	8.5536e-07	1.10442e-05			Mllt3	682.218	2.8135	0.187867	7.94371	1.96214e-15	2.58079e-14			Tspan2	92.4118	0.167507	0.523836	-4.92083	8.61788e-07	1.11159e-05
Ncald	153.849	2.81086	0.351916	7.98731	1.37912e-15	1.83798e-14				Tspan2	92.4118	-2.5777	0.523836	-4.92083	8.61788e-07	1.11159e-05			Trib3	1553.07	3.09791	0.205444	7.94036	2.01589e-15	2.64882e-14			Meox1	149.305	9.40143	0.657405	4.91764	8.75952e-07	1.12872e-05
Hspb2	50.0452	-5.02828	0.629748	-7.9846	1.40983e-15	1.87699e-14				Meox1	149.305	3.23288	0.657405	4.91764	8.75952e-07	1.12872e-05			Uvrag	1151.47	0.386331	0.172841	-7.93844	2.04744e-15	2.68758e-14			Tenm4	39.1935	8.73535	0.636181	4.91506	8.87573e-07	1.14254e-05
Piezo1	713.703	-1.45616	0.182467	-7.98038	1.45878e-15	1.9402e-14				Tenm4	39.1935	3.12687	0.636181	4.91506	8.87573e-07	1.14254e-05			Igf1	273.971	5.95149	0.324289	7.93506	2.10396e-15	2.75899e-14			Ddx4	59.5244	0.0513875	0.871373	-4.91459	8.89705e-07	1.14412e-05
Crebl2	252.172	-2.20908	0.276847	-7.97944	1.47003e-15	1.95317e-14				Ddx4	59.5244	-4.28244	0.871373	-4.91459	8.89705e-07	1.14412e-05			Frmd3	71.7927	0.0713337	0.480449	-7.92856	2.21694e-15	2.90423e-14			Dtna	79.5734	4.90849	0.467163	4.91323	8.95885e-07	1.15091e-05
Csde1	27436	0.913011	0.114445	7.97772	1.49059e-15	1.97848e-14				Dtna	79.5734	2.29528	0.467163	4.91323	8.95885e-07	1.15091e-05			Ndufab1	2208.22	0.338491	0.197168	-7.92631	2.25757e-15	2.9545e-14			Gm17019	36.1334	0.00384638	1.6349	-4.90689	9.25315e-07	1.18752e-05
Acbd5	2131.69	-0.975794	0.122338	-7.97621	1.50897e-15	2.00084e-14				Gm17019	36.1334	-8.02228	1.6349	-4.90689	9.25315e-07	1.18752e-05			Sorcs2	104.934	9.491	0.409894	7.92049	2.36571e-15	3.08983e-14			Pctp	219.469	0.302776	0.351357	-4.90577	9.30602e-07	1.1931e-05
Sytl2	272.81	2.03614	0.255375	7.97312	1.54714e-15	2.04937e-14				Pctp	219.469	-1.72368	0.351357	-4.90577	9.30602e-07	1.1931e-05			Pcdhgc3	646.976	2.94731	0.197046	7.91389	2.49463e-15	3.25173e-14			Dph7	215.077	0.286561	0.367716	-4.90347	9.41583e-07	1.20597e-05
Tmem173	373.639	1.67779	0.210695	7.96313	1.67745e-15	2.21973e-14				Dph7	215.077	-1.80308	0.367716	-4.90347	9.41583e-07	1.20597e-05			Nr1h4	76.7075	0.0115879	0.812805	-7.9124	2.52473e-15	3.28442e-14			Ssfa2	312.657	0.341806	0.316199	-4.89803	9.68044e-07	1.23861e-05
Cables1	135.452	-2.6552	0.333735	-7.95599	1.77704e-15	2.34915e-14				Ssfa2	312.657	-1.54875	0.316199	-4.89803	9.68044e-07	1.23861e-05			Zfp568	733.377	0.306818	0.215527	-7.90873	2.60031e-15	3.37936e-14			Tnc	1300.63	2.1196	0.221283	4.89775	9.69391e-07	1.23909e-05
Fpgt	749.383	1.27052	0.15971	7.95514	1.78928e-15	2.36293e-14				Tnc	1300.63	1.08379	0.221283	4.89775	9.69391e-07	1.23909e-05			9930111J21Rik2	283.99	0.234899	0.264385	-7.90472	2.68544e-15	3.48654e-14			Strbp	952.298	0.390143	0.277656	-4.89067	1.00492e-06	1.28321e-05
Gsn	17248.7	-1.01428	0.127512	-7.9544	1.79998e-15	2.37467e-14				Strbp	952.298	-1.35793	0.277656	-4.89067	1.00492e-06	1.28321e-05			H2-Ke6	187.086	0.219883	0.276496	-7.90316	2.71911e-15	3.52675e-14			Chfr	414.268	0.371869	0.291831	-4.89026	1.00701e-06	1.28459e-05
Tmem45a	152.977	3.07165	0.386436	7.94865	1.88559e-15	2.4851e-14				Chfr	414.268	-1.42713	0.291831	-4.89026	1.00701e-06	1.28459e-05			Hist2h2bb	4993.01	2.32949	0.154653	7.88875	3.05233e-15	3.95502e-14			A730056A06Rik	16.3573	325.614	1.70791	4.88728	1.02239e-06	1.3029e-05
1500011K16Rik	70.3582	-4.06607	0.511781	-7.94493	1.94296e-15	2.55814e-14				A730056A06Rik	16.3573	8.34702	1.70791	4.88728	1.02239e-06	1.3029e-05			S1pr3	445.634	3.41158	0.224469	7.88724	3.08944e-15	3.99914e-14			Rhox5	61.9717	7.62898	0.600023	4.88563	1.03097e-06	1.31253e-05
Mllt3	682.218	1.49236	0.187867	7.94371	1.96214e-15	2.58079e-14				Rhox5	61.9717	2.93149	0.600023	4.88563	1.03097e-06	1.31253e-05			Mtss1	1263.65	0.0421541	0.579678	-7.88055	3.25942e-15	4.215e-14			Egr1	267.827	3.11069	0.335152	4.88505	1.03404e-06	1.31512e-05
Trib3	1553.07	1.6313	0.205444	7.94036	2.01589e-15	2.64882e-14				Egr1	267.827	1.63723	0.335152	4.88505	1.03404e-06	1.31512e-05			Prkcd	1531.84	0.463753	0.140775	-7.87476	3.414e-15	4.41053e-14			Kbtbd7	38.1874	0.0271933	1.06465	-4.8848	1.03535e-06	1.31547e-05
Uvrag	1151.47	-1.37209	0.172841	-7.93844	2.04744e-15	2.68758e-14				Kbtbd7	38.1874	-5.20061	1.06465	-4.8848	1.03535e-06	1.31547e-05			Fam160b1	1987.98	0.475209	0.136316	-7.87412	3.43154e-15	4.42882e-14			Flt4	35.671	0.0562373	0.850386	-4.88288	1.04549e-06	1.32703e-05
Igf1	273.971	2.57325	0.324289	7.93506	2.10396e-15	2.75899e-14				Flt4	35.671	-4.15233	0.850386	-4.88288	1.04549e-06	1.32703e-05			Zzz3	4585.28	2.38387	0.159307	7.86722	3.62618e-15	4.67541e-14			Bbs7	224.553	2.87572	0.312248	4.88049	1.05823e-06	1.34146e-05
Frmd3	71.7927	-3.80927	0.480449	-7.92856	2.21694e-15	2.90423e-14				Bbs7	224.553	1.52392	0.312248	4.88049	1.05823e-06	1.34146e-05			Gpalpp1	1129.36	0.405054	0.165837	-7.86201	3.78024e-15	4.86925e-14			Tep1	70.873	0.0920438	0.705182	-4.88035	1.05896e-06	1.34146e-05
Ndufab1	2208.22	-1.56281	0.197168	-7.92631	2.25757e-15	2.9545e-14				Tep1	70.873	-3.44154	0.705182	-4.88035	1.05896e-06	1.34146e-05			Acot7	1799.31	0.451551	0.146	-7.85643	3.95251e-15	5.08613e-14			N4bp1	601.728	0.375211	0.29011	-4.8748	1.08921e-06	1.3784e-05
Fam168a	2476.57	-0.957808	0.120877	-7.9238	2.30354e-15	3.01165e-14				N4bp1	601.728	-1.41423	0.29011	-4.8748	1.08921e-06	1.3784e-05			Hmga2-ps1	247.164	7.17549	0.362073	7.85222	4.0874e-15	5.25454e-14			A630023A22Rik	50.1679	37.3046	1.0713	4.87378	1.09485e-06	1.38279e-05
Sorcs2	104.934	3.24656	0.409894	7.92049	2.36571e-15	3.08983e-14				A630023A22Rik	50.1679	5.22128	1.0713	4.87378	1.09485e-06	1.38279e-05			Rasl11b	451.779	0.317129	0.211048	-7.85062	4.1397e-15	5.31655e-14			Kif2a	773.14	2.51006	0.272416	4.87388	1.09429e-06	1.38279e-05
Gtf3c1	2898.62	-0.959519	0.12116	-7.91947	2.38534e-15	3.11237e-14				Kif2a	773.14	1.32772	0.272416	4.87388	1.09429e-06	1.38279e-05			Qtrtd1	600.125	2.71543	0.183585	7.85024	4.15243e-15	5.32766e-14			Fstl3	36.0517	0.00486201	1.5774	-4.87144	1.10787e-06	1.39646e-05
Pcdhgc3	646.976	1.5594	0.197046	7.91389	2.49463e-15	3.25173e-14				Fstl3	36.0517	-7.68423	1.5774	-4.87144	1.10787e-06	1.39646e-05			Shroom2	1090.1	0.304146	0.218763	-7.84945	4.17868e-15	5.35609e-14			Ifi203	82.1933	13.8684	0.778996	4.87003	1.11582e-06	1.40509e-05
Cyb5r3	6247.98	-0.885951	0.111951	-7.91375	2.49756e-15	3.2523e-14				Ifi203	82.1933	3.79373	0.778996	4.87003	1.11582e-06	1.40509e-05			Sulf1	659.259	0.256467	0.250135	-7.84838	4.21441e-15	5.39659e-14			2810429I04Rik	34.9221	0.0146512	1.25138	-4.86888	1.12231e-06	1.41188e-05
Nr1h4	76.7075	-6.43124	0.812805	-7.9124	2.52473e-15	3.28442e-14				2810429I04Rik	34.9221	-6.09284	1.25138	-4.86888	1.12231e-06	1.41188e-05			Ptgfrn	333.515	3.30973	0.220493	7.83117	4.83369e-15	6.17795e-14			Socs1	181.319	3.64401	0.383457	4.86502	1.14443e-06	1.43827e-05
Zfp568	733.377	-1.70455	0.215527	-7.90873	2.60031e-15	3.37936e-14				Socs1	181.319	1.86553	0.383457	4.86502	1.14443e-06	1.43827e-05			Ulbp1	127.787	6.96292	0.357507	7.83116	4.83405e-15	6.17795e-14			Sf3b4	1206.04	3.18143	0.343535	4.86028	1.17221e-06	1.47174e-05
9930111J21Rik2	283.99	-2.08989	0.264385	-7.90472	2.68544e-15	3.48654e-14				Sf3b4	1206.04	1.66968	0.343535	4.86028	1.17221e-06	1.47174e-05			St3gal1	795.767	0.431293	0.15494	-7.83049	4.85973e-15	6.20469e-14			Asph	436.134	3.59047	0.379532	4.85907	1.17939e-06	1.47929e-05
H2-Ke6	187.086	-2.18519	0.276496	-7.90316	2.71911e-15	3.52675e-14				Asph	436.134	1.84417	0.379532	4.85907	1.17939e-06	1.47929e-05			D17H6S56E-5	317.097	3.37517	0.224185	7.82817	4.95011e-15	6.31392e-14			Dnttip2	1227.02	3.25974	0.350993	4.85696	1.19204e-06	1.49304e-05
Hist2h2bb	4993.01	1.22002	0.154653	7.88875	3.05233e-15	3.95502e-14				Dnttip2	1227.02	1.70476	0.350993	4.85696	1.19204e-06	1.49304e-05			Nav3	328.016	3.24763	0.217296	7.82061	5.25664e-15	6.69837e-14			Rpp25	163.017	0.308083	0.349735	-4.85685	1.1927e-06	1.49304e-05
S1pr3	445.634	1.77044	0.224469	7.88724	3.08944e-15	3.99914e-14				Rpp25	163.017	-1.69861	0.349735	-4.85685	1.1927e-06	1.49304e-05			Taok3	781.06	0.434504	0.153816	-7.81813	5.36119e-15	6.82495e-14			Eif4e	3721.16	2.05878	0.214606	4.85442	1.20737e-06	1.50992e-05
Mtss1	1263.65	-4.56818	0.579678	-7.88055	3.25942e-15	4.215e-14				Eif4e	3721.16	1.04179	0.214606	4.85442	1.20737e-06	1.50992e-05			Spire1	1378.26	2.60268	0.176608	7.81389	5.54476e-15	7.05176e-14			Dtwd1	531.801	2.51928	0.274725	4.85215	1.22129e-06	1.52519e-05
Prkcd	1531.84	-1.10857	0.140775	-7.87476	3.414e-15	4.41053e-14				Dtwd1	531.801	1.33301	0.274725	4.85215	1.22129e-06	1.52519e-05			Ankrd29	58.1588	0.0415127	0.587544	-7.8127	5.59777e-15	7.11227e-14			Pnma2	24.159	0.00386962	1.65159	-4.85204	1.22197e-06	1.52519e-05
Fam160b1	1987.98	-1.07337	0.136316	-7.87412	3.43154e-15	4.42882e-14				Pnma2	24.159	-8.01359	1.65159	-4.85204	1.22197e-06	1.52519e-05			Pde4b	1607.56	2.33266	0.156644	7.80094	6.14454e-15	7.79939e-14			Ccl20	66.6908	0.00389109	1.65058	-4.85017	1.23358e-06	1.53817e-05
Zzz3	4585.28	1.25331	0.159307	7.86722	3.62618e-15	4.67541e-14				Ccl20	66.6908	-8.00561	1.65058	-4.85017	1.23358e-06	1.53817e-05			Gstt3	168.977	0.187528	0.309596	-7.7999	6.19539e-15	7.85631e-14			Tagap	186.596	0.251879	0.410258	-4.84864	1.24312e-06	1.54854e-05
Gpalpp1	1129.36	-1.30381	0.165837	-7.86201	3.78024e-15	4.86925e-14				Tagap	186.596	-1.98919	0.410258	-4.84864	1.24312e-06	1.54854e-05			Tslp	93.9785	20.4002	0.558219	7.79355	6.51512e-15	8.25374e-14			Apol9a	162.584	5.14924	0.488133	4.84368	1.27458e-06	1.58618e-05
Acot7	1799.31	-1.14704	0.146	-7.85643	3.95251e-15	5.08613e-14				Apol9a	162.584	2.36436	0.488133	4.84368	1.27458e-06	1.58618e-05			Lancl3	191.684	4.74531	0.288271	7.79302	6.54261e-15	8.28055e-14			Sh3kbp1	870.566	2.28618	0.246513	4.83924	1.30335e-06	1.62041e-05
Hmga2-ps1	247.164	2.84308	0.362073	7.85222	4.0874e-15	5.25454e-14				Sh3kbp1	870.566	1.19294	0.246513	4.83924	1.30335e-06	1.62041e-05			Parva	5799.01	0.476306	0.137314	-7.79267	6.56075e-15	8.29548e-14			Ampd3	60.6913	0.134086	0.599947	-4.83171	1.35366e-06	1.68131e-05
Rasl11b	451.779	-1.65686	0.211048	-7.85062	4.1397e-15	5.31655e-14				Ampd3	60.6913	-2.89877	0.599947	-4.83171	1.35366e-06	1.68131e-05			Ripk3	928.653	2.47729	0.168036	7.78859	6.77606e-15	8.55944e-14			C430049B03Rik	1345.01	0.231406	0.437041	-4.83136	1.35606e-06	1.68265e-05
Qtrtd1	600.125	1.44118	0.183585	7.85024	4.15243e-15	5.32766e-14				C430049B03Rik	1345.01	-2.1115	0.437041	-4.83136	1.35606e-06	1.68265e-05			Nsg1	645.789	3.37692	0.225641	7.78098	7.19622e-15	9.07265e-14			Pmepa1	858.77	0.390169	0.281109	-4.83025	1.36361e-06	1.69037e-05
Shroom2	1090.1	-1.71717	0.218763	-7.84945	4.17868e-15	5.35609e-14				Pmepa1	858.77	-1.35783	0.281109	-4.83025	1.36361e-06	1.69037e-05			Prkcdbp	541.677	0.371994	0.183375	-7.77994	7.25614e-15	9.13938e-14			Sorbs1	116.974	0.187129	0.500856	-4.82752	1.38246e-06	1.71041e-05
Sulf1	659.259	-1.96315	0.250135	-7.84838	4.21441e-15	5.39659e-14				Sorbs1	116.974	-2.41789	0.500856	-4.82752	1.38246e-06	1.71041e-05			Larp1b	419.89	0.352925	0.193179	-7.7781	7.36207e-15	9.26388e-14			Batf3	76.6084	5.89023	0.530213	4.82508	1.39944e-06	1.72974e-05
Ptgfrn	333.515	1.72671	0.220493	7.83117	4.83369e-15	6.17795e-14				Batf3	76.6084	2.55832	0.530213	4.82508	1.39944e-06	1.72974e-05			Nt5dc1	417.258	0.351336	0.194108	-7.77444	7.57823e-15	9.5267e-14			Psd3	294.194	0.356843	0.308146	-4.82446	1.40381e-06	1.73345e-05
Ulbp1	127.787	2.79969	0.357507	7.83116	4.83405e-15	6.17795e-14				Psd3	294.194	-1.48664	0.308146	-4.82446	1.40381e-06	1.73345e-05			Pcdhgb2	116.474	10.7746	0.441539	7.76727	8.01936e-15	1.00711e-13			S1pr3	225.513	3.8799	0.405772	4.82049	1.43209e-06	1.76666e-05
St3gal1	795.767	-1.21326	0.15494	-7.83049	4.85973e-15	6.20469e-14				S1pr3	225.513	1.95602	0.405772	4.82049	1.43209e-06	1.76666e-05			Tmeff2	87.0903	0.096633	0.434051	-7.76716	8.02666e-15	1.00711e-13			Adcyap1r1	208.211	0.302942	0.357506	-4.81919	1.4414e-06	1.77643e-05
D17H6S56E-5	317.097	1.75496	0.224185	7.82817	4.95011e-15	6.31392e-14				Adcyap1r1	208.211	-1.72289	0.357506	-4.81919	1.4414e-06	1.77643e-05			Map3k7cl	106.273	0.0670227	0.502183	-7.76451	8.19633e-15	1.02642e-13			Capg	1319.64	2.39105	0.261165	4.8155	1.4683e-06	1.80782e-05
Nav3	328.016	1.69939	0.217296	7.82061	5.25664e-15	6.69837e-14				Capg	1319.64	1.25764	0.261165	4.8155	1.4683e-06	1.80782e-05			Gap43	67.84	45.5564	0.709629	7.76403	8.22751e-15	1.02934e-13			Olfm1	33.7901	27.131	0.988988	4.81489	1.4728e-06	1.81162e-05
Taok3	781.06	-1.20256	0.153816	-7.81813	5.36119e-15	6.82495e-14				Olfm1	33.7901	4.76187	0.988988	4.81489	1.4728e-06	1.81162e-05			Camk1	1323.32	0.378468	0.180611	-7.76121	8.41219e-15	1.05144e-13			Fam169b	38.155	41.8473	1.11905	4.81396	1.47967e-06	1.81831e-05
Spire1	1378.26	1.38	0.176608	7.81389	5.54476e-15	7.05176e-14				Fam169b	38.155	5.38706	1.11905	4.81396	1.47967e-06	1.81831e-05			Hif1an	1988.84	0.474096	0.138768	-7.75934	8.53748e-15	1.06608e-13			Hipk3	2975.26	0.493091	0.212005	-4.81156	1.49757e-06	1.83853e-05
Ankrd29	58.1588	-4.5903	0.587544	-7.8127	5.59777e-15	7.11227e-14				Hipk3	2975.26	-1.02008	0.212005	-4.81156	1.49757e-06	1.83853e-05			Bpgm	493.894	3.01155	0.204992	7.75888	8.56849e-15	1.06894e-13			Angptl6	186.05	5.29171	0.499762	4.80976	1.51114e-06	1.8534e-05
Pde4b	1607.56	1.22197	0.156644	7.80094	6.14454e-15	7.79939e-14				Angptl6	186.05	2.40373	0.499762	4.80976	1.51114e-06	1.8534e-05			Eif2b3	926.489	2.22248	0.148505	7.75847	8.59572e-15	1.07131e-13			Lfng	36.141	0.0154607	1.25071	-4.80945	1.51345e-06	1.85445e-05
Gstt3	168.977	-2.41482	0.309596	-7.7999	6.19539e-15	7.85631e-14				Lfng	36.141	-6.01525	1.25071	-4.80945	1.51345e-06	1.85445e-05			Etfb	1224.56	0.465194	0.142344	-7.75652	8.72913e-15	1.0869e-13			Pdgfrb	314.784	3.18738	0.347986	4.80585	1.54093e-06	1.88631e-05
Tslp	93.9785	4.35051	0.558219	7.79355	6.51512e-15	8.25374e-14				Pdgfrb	314.784	1.67237	0.347986	4.80585	1.54093e-06	1.88631e-05			Mrps6	1616.6	3.22118	0.217665	7.75314	8.96479e-15	1.11518e-13			Fam107b	1054.44	0.436915	0.248644	-4.80436	1.55248e-06	1.89862e-05
Lancl3	191.684	2.2465	0.288271	7.79302	6.54261e-15	8.28055e-14				Fam107b	1054.44	-1.19458	0.248644	-4.80436	1.55248e-06	1.89862e-05			Wt1os	59.6239	0.0115135	0.831858	-7.74234	9.76033e-15	1.21299e-13			Umps	758.423	3.0309	0.333246	4.80049	1.58276e-06	1.93379e-05
Parva	5799.01	-1.07004	0.137314	-7.79267	6.56075e-15	8.29548e-14				Umps	758.423	1.59974	0.333246	4.80049	1.58276e-06	1.93379e-05			Syt13	96.9529	10.143	0.432009	7.73691	1.01861e-14	1.26471e-13			Mir22hg	361.041	0.3233	0.339372	-4.80019	1.58512e-06	1.93482e-05
Ripk3	928.653	1.30876	0.168036	7.78859	6.77606e-15	8.55944e-14				Mir22hg	361.041	-1.62905	0.339372	-4.80019	1.58512e-06	1.93482e-05			Cpeb1	170.67	0.18476	0.314962	-7.73515	1.0328e-14	1.2811e-13			Gstm4	40.1954	0.00765892	1.46489	-4.79806	1.60206e-06	1.95362e-05
Cnot1	5485.44	-0.859312	0.110428	-7.78164	7.15895e-15	9.03437e-14				Gstm4	40.1954	-7.02864	1.46489	-4.79806	1.60206e-06	1.95362e-05			Ankrd50	939.357	2.53945	0.173887	7.73214	1.05755e-14	1.31056e-13			Cnn3	4329.89	2.80634	0.310439	4.79543	1.62324e-06	1.97756e-05
Nsg1	645.789	1.75571	0.225641	7.78098	7.19622e-15	9.07265e-14				Cnn3	4329.89	1.48869	0.310439	4.79543	1.62324e-06	1.97756e-05			Arvcf	531.198	0.322119	0.211462	-7.72875	1.08605e-14	1.34461e-13			Dmd	55.8004	0.125902	0.624166	-4.7898	1.66948e-06	2.03e-05
Prkcdbp	541.677	-1.42665	0.183375	-7.77994	7.25614e-15	9.13938e-14				Dmd	55.8004	-2.98963	0.624166	-4.7898	1.66948e-06	2.03e-05			Scml2	92.7793	56.58	0.753639	7.72547	1.11439e-14	1.37839e-13			Pcx	177.955	6.79349	0.577083	4.78987	1.66888e-06	2.03e-05
Larp1b	419.89	-1.50257	0.193179	-7.7781	7.36207e-15	9.26388e-14				Pcx	177.955	2.76415	0.577083	4.78987	1.66888e-06	2.03e-05			Stoml2	1452.27	2.07118	0.136023	7.72264	1.13945e-14	1.40805e-13			Nkain3	37.025	0.00741209	1.4774	-4.78942	1.67261e-06	2.03187e-05
Nt5dc1	417.258	-1.50908	0.194108	-7.77444	7.57823e-15	9.5267e-14				Nkain3	37.025	-7.0759	1.4774	-4.78942	1.67261e-06	2.03187e-05			Tinagl1	202.848	0.164642	0.337268	-7.7167	1.19382e-14	1.47245e-13			Ifi204	400.118	3.3405	0.363344	4.78902	1.67596e-06	2.034e-05
Pcdhgb2	116.474	3.42956	0.441539	7.76727	8.01936e-15	1.00711e-13				Ifi204	400.118	1.74006	0.363344	4.78902	1.67596e-06	2.034e-05			Pnpo	310.448	0.31164	0.218158	-7.71024	1.2558e-14	1.54744e-13			Egfl7	127.66	4.88336	0.477828	4.78807	1.68395e-06	2.03981e-05
Tmeff2	87.0903	-3.37134	0.434051	-7.76716	8.02666e-15	1.00711e-13				Egfl7	127.66	2.28787	0.477828	4.78807	1.68395e-06	2.03981e-05			Dusp23	90.7414	8.81129	0.407304	7.70764	1.28168e-14	1.57784e-13			Fam132b	27.5821	0.0322049	1.03515	-4.78826	1.68236e-06	2.03981e-05
Ss18	2383.81	0.941868	0.121296	7.76501	8.16407e-15	1.02337e-13				Fam132b	27.5821	-4.95657	1.03515	-4.78826	1.68236e-06	2.03981e-05			Atp6v0a1	473.809	0.354236	0.194571	-7.69499	1.41504e-14	1.74038e-13			Ddx20	288.647	3.32368	0.362336	4.78225	1.7334e-06	2.09771e-05
Map3k7cl	106.273	-3.89921	0.502183	-7.76451	8.19633e-15	1.02642e-13				Ddx20	288.647	1.73278	0.362336	4.78225	1.7334e-06	2.09771e-05			Actn4	8516.42	0.475166	0.139715	-7.68345	1.54864e-14	1.9029e-13			E030011O05Rik	24.6165	0.00371012	1.6888	-4.7811	1.74341e-06	2.10783e-05
Gap43	67.84	5.50958	0.709629	7.76403	8.22751e-15	1.02934e-13				E030011O05Rik	24.6165	-8.07432	1.6888	-4.7811	1.74341e-06	2.10783e-05			Dcxr	259.647	0.205059	0.297703	-7.67843	1.61051e-14	1.97707e-13			Exosc8	1188.19	2.4645	0.272336	4.77829	1.76793e-06	2.13544e-05
Camk1	1323.32	-1.40176	0.180611	-7.76121	8.41219e-15	1.05144e-13				Exosc8	1188.19	1.3013	0.272336	4.77829	1.76793e-06	2.13544e-05			Sh3bp5	1489.16	0.482356	0.13702	-7.67646	1.63542e-14	2.00577e-13			Cyld	276.665	0.28776	0.376544	-4.77252	1.81935e-06	2.19339e-05
Hif1an	1988.84	-1.07675	0.138768	-7.75934	8.53748e-15	1.06608e-13				Cyld	276.665	-1.79706	0.376544	-4.77252	1.81935e-06	2.19339e-05			Nupr1	641.102	0.404342	0.170196	-7.67556	1.64697e-14	2.01804e-13			Lgr4	94.1714	0.236911	0.435321	-4.77253	1.81926e-06	2.19339e-05
Bpgm	493.894	1.59051	0.204992	7.75888	8.56849e-15	1.06894e-13				Lgr4	94.1714	-2.07758	0.435321	-4.77253	1.81926e-06	2.19339e-05			Limch1	799.834	0.268549	0.247399	-7.66675	1.76411e-14	2.15955e-13			Zbtb8b	146.22	0.011348	1.35416	-4.77151	1.82846e-06	2.20229e-05
Eif2b3	926.489	1.15217	0.148505	7.75847	8.59572e-15	1.07131e-13				Zbtb8b	146.22	-6.46142	1.35416	-4.77151	1.82846e-06	2.20229e-05			Gstm1	1630.25	2.73425	0.189409	7.66143	1.83871e-14	2.24877e-13			Nid2	398.438	0.245234	0.425169	-4.76932	1.84848e-06	2.2243e-05
Etfb	1224.56	-1.1041	0.142344	-7.75652	8.72913e-15	1.0869e-13				Nid2	398.438	-2.02777	0.425169	-4.76932	1.84848e-06	2.2243e-05			Tmem164	1143.37	2.32343	0.158768	7.66063	1.85027e-14	2.26079e-13			As3mt	75.7824	0.102754	0.688334	-4.76909	1.85058e-06	2.22463e-05
Mrps6	1616.6	1.68759	0.217665	7.75314	8.96479e-15	1.11518e-13				As3mt	75.7824	-3.28273	0.688334	-4.76909	1.85058e-06	2.22463e-05			Heatr1	2317.44	2.0925	0.139113	7.65728	1.89913e-14	2.31832e-13			Dcxr	526.313	0.232356	0.441531	-4.76885	1.85284e-06	2.22463e-05
Wt1os	59.6239	-6.44053	0.831858	-7.74234	9.76033e-15	1.21299e-13				Dcxr	526.313	-2.10559	0.441531	-4.76885	1.85284e-06	2.22463e-05			Pacsin2	4125.58	0.455564	0.1482	-7.65367	1.9533e-14	2.38222e-13			Trem3	22.62	216.194	1.62647	4.76872	1.854e-06	2.22463e-05
Syt13	96.9529	3.34241	0.432009	7.73691	1.01861e-14	1.26471e-13				Trem3	22.62	7.75618	1.62647	4.76872	1.854e-06	2.22463e-05			Six4	861.295	2.43063	0.167576	7.64623	2.06954e-14	2.52164e-13			Sgip1	21.5417	236.956	1.65664	4.76173	1.91939e-06	2.29875e-05
Cpeb1	170.67	-2.43628	0.314962	-7.73515	1.0328e-14	1.2811e-13				Gpi1	4803.94	-0.987354	0.207217	-4.76482	1.89021e-06	2.26593e-05			Aldh6a1	963.103	0.225724	0.281121	-7.63859	2.19621e-14	2.67349e-13			Pwwp2b	184.478	0.295452	0.369489	-4.76064	1.92976e-06	2.309e-05
Ankrd50	939.357	1.34452	0.173887	7.73214	1.05755e-14	1.31056e-13				Sgip1	21.5417	7.88848	1.65664	4.76173	1.91939e-06	2.29875e-05			Fbxo4	194.644	0.244671	0.266031	-7.63476	2.26249e-14	2.75161e-13			Gltscr2	1783.1	0.450147	0.24215	-4.75544	1.98017e-06	2.36709e-05
Arvcf	531.198	-1.63434	0.211462	-7.72875	1.08605e-14	1.34461e-13				Pwwp2b	184.478	-1.75901	0.369489	-4.76064	1.92976e-06	2.309e-05			Fam53c	2007.39	2.16121	0.145643	7.634	2.27582e-14	2.76525e-13			G630071F17Rik	50.9342	8.19029	0.638231	4.75363	1.99798e-06	2.38614e-05
Scml2	92.7793	5.82222	0.753639	7.72547	1.11439e-14	1.37839e-13				Gltscr2	1783.1	-1.15153	0.24215	-4.75544	1.98017e-06	2.36709e-05			2810417H13Rik	2753.13	2.51924	0.174782	7.62658	2.41055e-14	2.92081e-13			Fes	19.195	239.744	1.66334	4.75271	2.00709e-06	2.39353e-05
Stoml2	1452.27	1.05045	0.136023	7.72264	1.13945e-14	1.40805e-13				G630071F17Rik	50.9342	3.03392	0.638231	4.75363	1.99798e-06	2.38614e-05			Ndst3	65.1331	45.3837	0.721919	7.62427	2.45417e-14	2.9709e-13			Ormdl2	404.358	0.407749	0.272322	-4.75263	2.00792e-06	2.39353e-05
Tubb4b	10166.2	-0.988069	0.128003	-7.71912	1.17135e-14	1.4461e-13				Fes	19.195	7.90535	1.66334	4.75271	2.00709e-06	2.39353e-05			Inpp5a	913.552	0.402296	0.17237	-7.62123	2.51274e-14	3.039e-13			Sox9	90.5049	4.23029	0.437884	4.75185	2.01565e-06	2.40049e-05
Tinagl1	202.848	-2.6026	0.337268	-7.7167	1.19382e-14	1.47245e-13				Ormdl2	404.358	-1.29425	0.272322	-4.75263	2.00792e-06	2.39353e-05			Piezo2	223.729	0.160077	0.347471	-7.60686	2.80834e-14	3.39337e-13			Foxo6	20.6486	0.00424263	1.65866	-4.75133	2.02084e-06	2.40442e-05
Pnpo	310.448	-1.68205	0.218158	-7.71024	1.2558e-14	1.54744e-13				Sox9	90.5049	2.08076	0.437884	4.75185	2.01565e-06	2.40049e-05			Lhx2	177.053	4.50647	0.28606	7.59282	3.13025e-14	3.77188e-13			Cd81	1207.71	0.355481	0.314482	-4.74481	2.08703e-06	2.48086e-05
Dusp23	90.7414	3.13935	0.407304	7.70764	1.28168e-14	1.57784e-13				Foxo6	20.6486	-7.88083	1.65866	-4.75133	2.02084e-06	2.40442e-05			Ndrg1	1738.6	0.458545	0.14819	-7.5907	3.1817e-14	3.83034e-13			Wwc1	181.439	0.221804	0.458149	-4.74222	2.11385e-06	2.5104e-05
Atp6v0a1	473.809	-1.49722	0.194571	-7.69499	1.41504e-14	1.74038e-13				Cd81	1207.71	-1.49216	0.314482	-4.74481	2.08703e-06	2.48086e-05			Foxf1	146.873	6.0417	0.341881	7.59023	3.19335e-14	3.84083e-13			Bmf	137.467	0.222402	0.457443	-4.74104	2.12623e-06	2.52274e-05
Actn4	8516.42	-1.0735	0.139715	-7.68345	1.54864e-14	1.9029e-13				Wwc1	181.439	-2.17264	0.458149	-4.74222	2.11385e-06	2.5104e-05			S100a1	243.621	0.133929	0.382181	-7.58922	3.21833e-14	3.86732e-13			Erich1	370.643	0.405664	0.27463	-4.73963	2.14114e-06	2.53806e-05
Dcxr	259.647	-2.28589	0.297703	-7.67843	1.61051e-14	1.97707e-13				Bmf	137.467	-2.16876	0.457443	-4.74104	2.12623e-06	2.52274e-05			Fam134b	90.0127	0.0992471	0.439347	-7.58588	3.30238e-14	3.96468e-13			Ints12	453.213	2.39637	0.266146	4.73744	2.16438e-06	2.56323e-05
Sh3bp5	1489.16	-1.05183	0.13702	-7.67646	1.63542e-14	2.00577e-13				Erich1	370.643	-1.30164	0.27463	-4.73963	2.14114e-06	2.53806e-05			Lrrc8b	150.033	5.48905	0.323845	7.5856	3.30956e-14	3.96965e-13			Lhx2	109.819	3.715	0.399731	4.73659	2.17345e-06	2.57158e-05
Nupr1	641.102	-1.30635	0.170196	-7.67556	1.64697e-14	2.01804e-13				Ints12	453.213	1.26085	0.266146	4.73744	2.16438e-06	2.56323e-05			Kdm5d	273.762	942.704	1.30258	7.58545	3.31333e-14	3.97052e-13			Hist3h2ba	81.8762	0.13832	0.602854	-4.73401	2.20124e-06	2.60204e-05
Limch1	799.834	-1.89674	0.247399	-7.66675	1.76411e-14	2.15955e-13				Lhx2	109.819	1.89336	0.399731	4.73659	2.17345e-06	2.57158e-05			Trpc6	60.151	0.0123062	0.836731	-7.58245	3.39083e-14	4.05968e-13			Wdr44	190.011	0.280478	0.387757	-4.72987	2.24663e-06	2.65323e-05
Gstm1	1630.25	1.45115	0.189409	7.66143	1.83871e-14	2.24877e-13				Hist3h2ba	81.8762	-2.85392	0.602854	-4.73401	2.20124e-06	2.60204e-05			Crabp2	109.481	10.8065	0.452944	7.58113	3.42566e-14	4.09763e-13			Gga2	390.638	0.359351	0.31219	-4.7296	2.24958e-06	2.65425e-05
Tmem164	1143.37	1.21626	0.158768	7.66063	1.85027e-14	2.26079e-13				Wdr44	190.011	-1.83404	0.387757	-4.72987	2.24663e-06	2.65323e-05			Mcpt8	135.537	118.362	0.910505	7.564	3.90846e-14	4.66659e-13			Cul2	899.982	2.16458	0.235608	4.72858	2.261e-06	2.66525e-05
Heatr1	2317.44	1.06523	0.139113	7.65728	1.89913e-14	2.31832e-13				Gga2	390.638	-1.47653	0.31219	-4.7296	2.24958e-06	2.65425e-05			Tpgs2	593.356	2.95975	0.207032	7.56153	3.98342e-14	4.75176e-13			Cbr1	566.122	2.98822	0.334045	4.72777	2.27002e-06	2.67341e-05
Pacsin2	4125.58	-1.13428	0.1482	-7.65367	1.9533e-14	2.38222e-13				Cul2	899.982	1.11409	0.235608	4.72858	2.261e-06	2.66525e-05			Fam13c	604.432	0.332105	0.210321	-7.56126	3.99189e-14	4.75751e-13			Rnf24	186.008	2.97171	0.332739	4.7223	2.3319e-06	2.74375e-05
Six4	861.295	1.28133	0.167576	7.64623	2.06954e-14	2.52164e-13				Cbr1	566.122	1.57929	0.334045	4.72777	2.27002e-06	2.67341e-05			Dcaf12l2	66.6996	0.0170809	0.776752	-7.55901	4.06155e-14	4.83612e-13			Mex3b	362.276	3.56701	0.388582	4.72157	2.34037e-06	2.74864e-05
Aldh6a1	963.103	-2.14737	0.281121	-7.63859	2.19621e-14	2.67349e-13				Rnf24	186.008	1.57129	0.332739	4.7223	2.3319e-06	2.74375e-05			Pcdhb17	104.204	8.31596	0.404427	7.55608	4.1541e-14	4.94183e-13			Thoc6	550.29	2.91632	0.327039	4.7216	2.34001e-06	2.74864e-05
Fbxo4	194.644	-2.03108	0.266031	-7.63476	2.26249e-14	2.75161e-13				Mex3b	362.276	1.83471	0.388582	4.72157	2.34037e-06	2.74864e-05			Sipa1l2	1767.67	0.446301	0.154068	-7.5545	4.20468e-14	4.99746e-13			Ugcg	412.985	2.83391	0.318474	4.71873	2.37319e-06	2.78462e-05
Fam53c	2007.39	1.11184	0.145643	7.634	2.27582e-14	2.76525e-13				Thoc6	550.29	1.54415	0.327039	4.7216	2.34001e-06	2.74864e-05			Smarca5	8872.22	0.472313	0.143334	-7.55011	4.34897e-14	5.16425e-13			Rnf167	688.214	0.414253	0.269508	-4.71754	2.38712e-06	2.79838e-05
Hadhb	2163.18	-0.960325	0.125909	-7.62715	2.40007e-14	2.91081e-13				Ugcg	412.985	1.50279	0.318474	4.71873	2.37319e-06	2.78462e-05			H2-T9	953.209	3.07663	0.214836	7.5469	4.45731e-14	5.2881e-13			Anapc10	881.074	0.414779	0.269663	-4.70804	2.50106e-06	2.92925e-05
2810417H13Rik	2753.13	1.33299	0.174782	7.62658	2.41055e-14	2.92081e-13				Rnf167	688.214	-1.27141	0.269508	-4.71754	2.38712e-06	2.79838e-05			Adprh	711.702	2.40616	0.167943	7.54265	4.60509e-14	5.45847e-13			Tmem62	83.4812	0.179776	0.525916	-4.70745	2.50831e-06	2.93504e-05
Ndst3	65.1331	5.5041	0.721919	7.62427	2.45417e-14	2.9709e-13				Anapc10	881.074	-1.26959	0.269663	-4.70804	2.50106e-06	2.92925e-05			Cdc42ep4	562.334	2.45502	0.171877	7.53873	4.74576e-14	5.62012e-13			Usp25	366.571	0.372715	0.302548	-4.7062	2.52372e-06	2.95036e-05
Inpp5a	913.552	-1.31367	0.17237	-7.62123	2.51274e-14	3.039e-13				Tmem62	83.4812	-2.47573	0.525916	-4.70745	2.50831e-06	2.93504e-05			Bves	73.1534	0.0992514	0.442557	-7.53071	5.04665e-14	5.96563e-13			Pvrl2	379.208	0.299233	0.370219	-4.7017	2.57999e-06	3.01338e-05
Piezo2	223.729	-2.64316	0.347471	-7.60686	2.80834e-14	3.39337e-13				Usp25	366.571	-1.42385	0.302548	-4.7062	2.52372e-06	2.95036e-05			9930012K11Rik	338.499	0.314906	0.221463	-7.52723	5.18269e-14	6.12091e-13			Hmga2	1503.56	2.21348	0.243845	4.70099	2.58898e-06	3.02111e-05
Cnn3	10183.5	0.927267	0.121903	7.60659	2.81418e-14	3.39415e-13				Pvrl2	379.208	-1.74066	0.370219	-4.7017	2.57999e-06	3.01338e-05			Vash2	702.059	2.74949	0.194025	7.52049	5.45698e-14	6.43904e-13			Aoc3	18.0382	227.932	1.66888	4.69323	2.68924e-06	3.13522e-05
Sars	6754.55	0.995668	0.130895	7.6066	2.81393e-14	3.39415e-13				Hmga2	1503.56	1.14631	0.243845	4.70099	2.58898e-06	3.02111e-05			Twist1	859.53	2.28082	0.158296	7.51474	5.70225e-14	6.72102e-13			2700070H01Rik	43.8476	0.00829386	1.4741	-4.69016	2.72998e-06	3.17981e-05
Lhx2	177.053	2.172	0.28606	7.59282	3.13025e-14	3.77188e-13				Aoc3	18.0382	7.83246	1.66888	4.69323	2.68924e-06	3.13522e-05			6720489N17Rik	243.084	4.08766	0.270375	7.51281	5.78718e-14	6.81023e-13			Sox11	173.215	3.50965	0.386219	4.6899	2.73341e-06	3.1809e-05
Ndrg1	1738.6	-1.12486	0.14819	-7.5907	3.1817e-14	3.83034e-13				2700070H01Rik	43.8476	-6.91374	1.4741	-4.69016	2.72998e-06	3.17981e-05			Avpr1a	154.148	0.224069	0.287265	-7.51218	5.81492e-14	6.83672e-13			Lrrc40	475.811	2.6829	0.303757	4.68727	2.76871e-06	3.2161e-05
Foxf1	146.873	2.59495	0.341881	7.59023	3.19335e-14	3.84083e-13				Sox11	173.215	1.81133	0.386219	4.6899	2.73341e-06	3.1809e-05			Zfp639	473.548	2.59714	0.183377	7.50871	5.97114e-14	7.01407e-13			Tfpi	470.132	0.00424766	1.68094	-4.68733	2.76792e-06	3.2161e-05
S100a1	243.621	-2.90046	0.382181	-7.58922	3.21833e-14	3.86732e-13				Lrrc40	475.811	1.42379	0.303757	4.68727	2.76871e-06	3.2161e-05			Wbp1l	1446.19	0.401086	0.175552	-7.50783	6.0116e-14	7.05526e-13			Piezo2	55.8141	0.149801	0.584536	-4.68556	2.79198e-06	3.24017e-05
Fam134b	90.0127	-3.33283	0.439347	-7.58588	3.30238e-14	3.96468e-13				Tfpi	470.132	-7.87912	1.68094	-4.68733	2.76792e-06	3.2161e-05			Gabra3	64.1141	0.0476398	0.585161	-7.50509	6.13858e-14	7.19783e-13			Farsb	1500.64	2.4241	0.272655	4.68522	2.79659e-06	3.24256e-05
Lrrc8b	150.033	2.45656	0.323845	7.5856	3.30956e-14	3.96965e-13				Piezo2	55.8141	-2.73888	0.584536	-4.68556	2.79198e-06	3.24017e-05			Gem	164.882	6.64195	0.363975	7.50493	6.1462e-14	7.20031e-13			Oxsr1	298.69	0.385747	0.293412	-4.68377	2.81641e-06	3.26258e-05
Kdm5d	273.762	9.88066	1.30258	7.58545	3.31333e-14	3.97052e-13				Farsb	1500.64	1.27745	0.272655	4.68522	2.79659e-06	3.24256e-05			Pbk	1278.7	2.22112	0.15354	7.49825	6.46756e-14	7.56322e-13			Ciart	135.481	3.74943	0.407131	4.68319	2.8245e-06	3.26898e-05
Trpc6	60.151	-6.34448	0.836731	-7.58245	3.39083e-14	4.05968e-13				Oxsr1	298.69	-1.37427	0.293412	-4.68377	2.81641e-06	3.26258e-05			Sdsl	51.6773	0.0409461	0.614823	-7.49831	6.46482e-14	7.56322e-13			Ptgfrn	94.126	3.85589	0.415862	4.682	2.84094e-06	3.28502e-05
Crabp2	109.481	3.43382	0.452944	7.58113	3.42566e-14	4.09763e-13				Ciart	135.481	1.90667	0.407131	4.68319	2.8245e-06	3.26898e-05			Sptlc2	728.897	0.412028	0.170672	-7.495	6.62962e-14	7.74582e-13			Twist1	1048.46	2.4472	0.275829	4.68092	2.85594e-06	3.29637e-05
Dlgap4	1532.18	-0.991787	0.131035	-7.56885	3.76537e-14	4.49985e-13				Ptgfrn	94.126	1.94706	0.415862	4.682	2.84094e-06	3.28502e-05			Hmgn3	507.173	2.65862	0.188228	7.49451	6.65468e-14	7.76815e-13			Slc31a2	134.181	0.192997	0.507072	-4.68051	2.86165e-06	3.29996e-05
Mcpt8	135.537	6.88706	0.910505	7.564	3.90846e-14	4.66659e-13				Twist1	1048.46	1.29113	0.275829	4.68092	2.85594e-06	3.29637e-05			Lclat1	298.975	3.57802	0.245532	7.49054	6.85922e-14	7.99265e-13			Dsp	19.1899	0.00447195	1.66776	-4.67985	2.87082e-06	3.30754e-05
Tpgs2	593.356	1.56548	0.207032	7.56153	3.98342e-14	4.75176e-13				Slc31a2	134.181	-2.37335	0.507072	-4.68051	2.86165e-06	3.29996e-05			Sugt1	3034.88	0.482393	0.140496	-7.48575	7.11387e-14	8.28199e-13			Inpp5a	363.201	0.390378	0.290065	-4.67846	2.89041e-06	3.32711e-05
Fam13c	604.432	-1.59029	0.210321	-7.56126	3.99189e-14	4.75751e-13				Dsp	19.1899	-7.80488	1.66776	-4.67985	2.87082e-06	3.30754e-05			Shkbp1	415.37	0.372807	0.190735	-7.46323	8.44298e-14	9.80315e-13			H2afz	22529.7	2.0286	0.218201	4.6768	2.91392e-06	3.35114e-05
Dcaf12l2	66.6996	-5.87147	0.776752	-7.55901	4.06155e-14	4.83612e-13				Inpp5a	363.201	-1.35706	0.290065	-4.67846	2.89041e-06	3.32711e-05			Aldoc	136.541	0.0998436	0.445433	-7.46281	8.4696e-14	9.82533e-13			H2-T9	1327.61	2.78873	0.316639	4.67285	2.97047e-06	3.41309e-05
Pcdhb17	104.204	3.05588	0.404427	7.55608	4.1541e-14	4.94183e-13				H2afz	22529.7	1.02048	0.218201	4.6768	2.91392e-06	3.35114e-05			Sms	1353.25	2.20576	0.152933	7.46258	8.48437e-14	9.83375e-13			Hspa9	7699.46	2.63556	0.29939	4.66986	3.01402e-06	3.46001e-05
Sipa1l2	1767.67	-1.16391	0.154068	-7.5545	4.20468e-14	4.99746e-13				H2-T9	1327.61	1.47961	0.316639	4.67285	2.97047e-06	3.41309e-05			Zfhx3	2085.55	0.493817	0.136465	-7.45943	8.68954e-14	1.00537e-12			Traf5	130.805	3.58831	0.394813	4.6688	3.02967e-06	3.47484e-05
Smarca5	8872.22	-1.08218	0.143334	-7.55011	4.34897e-14	5.16425e-13				Hspa9	7699.46	1.39811	0.29939	4.66986	3.01402e-06	3.46001e-05			Gpsm2	1201.29	2.10838	0.14427	7.45917	8.70677e-14	1.00647e-12			Cables1	74.2079	0.163355	0.55997	-4.66795	3.04214e-06	3.486e-05
H2-T9	953.209	1.62135	0.214836	7.5469	4.45731e-14	5.2881e-13				Traf5	130.805	1.8433	0.394813	4.6688	3.02967e-06	3.47484e-05			Bcar1	1468.53	0.394028	0.180348	-7.4502	9.31967e-14	1.07637e-12			Pde8a	125.207	4.78443	0.483934	4.66664	3.06166e-06	3.50521e-05
Adprh	711.702	1.26673	0.167943	7.54265	4.60509e-14	5.45847e-13				Cables1	74.2079	-2.61392	0.55997	-4.66795	3.04214e-06	3.486e-05			Calcoco1	1294.44	0.329727	0.214862	-7.44967	9.35722e-14	1.07976e-12			Lpcat2	42.4411	0.0507364	0.922077	-4.66429	3.09689e-06	3.54236e-05
Cdc42ep4	562.334	1.29573	0.171877	7.53873	4.74576e-14	5.62012e-13				Pde8a	125.207	2.25835	0.483934	4.66664	3.06166e-06	3.50521e-05			Pcp4l1	56.5762	0.0602417	0.544412	-7.4449	9.70184e-14	1.11853e-12			Cntf	27.9789	0.0201154	1.2083	-4.66404	3.10059e-06	3.54341e-05
Aff4	12299.3	-0.879827	0.1168	-7.53274	4.96869e-14	5.87879e-13				Lpcat2	42.4411	-4.30083	0.922077	-4.66429	3.09689e-06	3.54236e-05			Glo1	3231.5	0.439146	0.159518	-7.44258	9.87368e-14	1.13734e-12			Six1	175.618	3.40819	0.379507	4.66133	3.14178e-06	3.58727e-05
Bves	73.1534	-3.33277	0.442557	-7.53071	5.04665e-14	5.96563e-13				Cntf	27.9789	-5.63556	1.2083	-4.66404	3.10059e-06	3.54341e-05			Tpbg	316.03	3.44071	0.239672	7.43812	1.02127e-13	1.17536e-12			Gm15097	23.8212	0.00472041	1.658	-4.66034	3.15681e-06	3.60119e-05
9930012K11Rik	338.499	-1.66701	0.221463	-7.52723	5.18269e-14	6.12091e-13				Six1	175.618	1.76901	0.379507	4.66133	3.14178e-06	3.58727e-05			2810047C21Rik1	72.1865	0.00856154	0.924347	-7.43002	1.08581e-13	1.24744e-12			Nmt2	1688.45	2.28671	0.256127	4.65891	3.17893e-06	3.62318e-05
Vash2	702.059	1.45916	0.194025	7.52049	5.45698e-14	6.43904e-13				Gm15097	23.8212	-7.72687	1.658	-4.66034	3.15681e-06	3.60119e-05			Adgrg1	54.0773	0.0317015	0.67064	-7.42471	1.13027e-13	1.29737e-12			Zfhx4	320.933	2.60557	0.296787	4.65519	3.2368e-06	3.68584e-05
Fto	1689.79	-0.948204	0.126181	-7.51465	5.70624e-14	6.72102e-13				Nmt2	1688.45	1.19327	0.256127	4.65891	3.17893e-06	3.62318e-05			Mtmr12	872.558	0.454119	0.153396	-7.4243	1.13375e-13	1.30023e-12			Ifrd1	1676.2	2.64781	0.301852	4.65393	3.25666e-06	3.70515e-05
Twist1	859.53	1.18955	0.158296	7.51474	5.70225e-14	6.72102e-13				Zfhx4	320.933	1.3816	0.296787	4.65519	3.2368e-06	3.68584e-05			Kitl	957.166	0.433553	0.162412	-7.42381	1.13802e-13	1.30398e-12			Zfp874a	266.927	0.332529	0.341367	-4.65319	3.26832e-06	3.71509e-05
6720489N17Rik	243.084	2.03127	0.270375	7.51281	5.78718e-14	6.81023e-13				Ifrd1	1676.2	1.4048	0.301852	4.65393	3.25666e-06	3.70515e-05			Mgst3	116.546	6.06649	0.350679	7.41666	1.20113e-13	1.37509e-12			Fam101b	341.124	3.13692	0.354536	4.65214	3.28516e-06	3.73089e-05
Avpr1a	154.148	-2.15799	0.287265	-7.51218	5.81492e-14	6.83672e-13				Zfp874a	266.927	-1.58845	0.341367	-4.65319	3.26832e-06	3.71509e-05			Dlg5	3508.32	2.57705	0.184295	7.41052	1.25802e-13	1.4377e-12			Nav2	59.6106	0.16476	0.559615	-4.64884	3.33811e-06	3.78765e-05
Zfp639	473.548	1.37692	0.183377	7.50871	5.97114e-14	7.01407e-13				Fam101b	341.124	1.64935	0.354536	4.65214	3.28516e-06	3.73089e-05			Pfkfb3	1311.78	0.497477	0.135996	-7.40683	1.29353e-13	1.47693e-12			Rfc2	1858.69	2.27358	0.255027	4.64643	3.37734e-06	3.82535e-05
Wbp1l	1446.19	-1.31802	0.175552	-7.50783	6.0116e-14	7.05526e-13				Nav2	59.6106	-2.60156	0.559615	-4.64884	3.33811e-06	3.78765e-05			Ptprd	167.116	0.22249	0.292733	-7.40672	1.2946e-13	1.47693e-12			Ubxn2a	742.076	0.269702	0.406905	-4.6462	3.38113e-06	3.82624e-05
Gabra3	64.1141	-4.39169	0.585161	-7.50509	6.13858e-14	7.19783e-13				Rfc2	1858.69	1.18497	0.255027	4.64643	3.37734e-06	3.82535e-05			Ror2	132.855	6.05497	0.350857	7.40506	1.31088e-13	1.4942e-12			Sh2b3	332.865	2.65599	0.303529	4.64289	3.4357e-06	3.88454e-05
Gem	164.882	2.73161	0.363975	7.50493	6.1462e-14	7.20031e-13				Ubxn2a	742.076	-1.89056	0.406905	-4.6462	3.38113e-06	3.82624e-05			Nnat	131.812	0.202349	0.311328	-7.40404	1.32101e-13	1.50443e-12			Zbtb25	201.579	3.12954	0.354588	4.64186	3.45283e-06	3.90045e-05
Pbk	1278.7	1.15128	0.15354	7.49825	6.46756e-14	7.56322e-13				Sh2b3	332.865	1.40925	0.303529	4.64289	3.4357e-06	3.88454e-05			Pyroxd2	78.922	0.119489	0.413995	-7.40359	1.3255e-13	1.50823e-12			Irx1	382.869	3.06736	0.348688	4.63737	3.52876e-06	3.98268e-05
Sdsl	51.6773	-4.61013	0.614823	-7.49831	6.46482e-14	7.56322e-13				Zbtb25	201.579	1.64595	0.354588	4.64186	3.45283e-06	3.90045e-05			Recql4	310.594	3.08511	0.219565	7.40246	1.33689e-13	1.51987e-12			Rad51b	161.876	0.294507	0.38054	-4.63454	3.57738e-06	4.03398e-05
Sptlc2	728.897	-1.27919	0.170672	-7.495	6.62962e-14	7.74582e-13				Irx1	382.869	1.617	0.348688	4.63737	3.52876e-06	3.98268e-05			Atxn1	1737.43	0.399884	0.178733	-7.39846	1.37772e-13	1.56357e-12			Glis2	280.392	0.345173	0.331195	-4.63354	3.59466e-06	4.04988e-05
Hmgn3	507.173	1.41068	0.188228	7.49451	6.65468e-14	7.76815e-13				Rad51b	161.876	-1.76363	0.38054	-4.63454	3.57738e-06	4.03398e-05			Mxd4	480.677	0.374309	0.191655	-7.39712	1.39167e-13	1.57804e-12			Ppm1e	32.1206	0.0815682	0.780583	-4.63224	3.61726e-06	4.07174e-05
Ubfd1	2891.26	-0.980288	0.130852	-7.49159	6.80424e-14	7.93564e-13				Glis2	280.392	-1.53461	0.331195	-4.63354	3.59466e-06	4.04988e-05			Slain1	57.1731	0.0234977	0.731716	-7.3954	1.4098e-13	1.5972e-12			Tspan12	40.3317	0.0744193	0.809262	-4.6316	3.62844e-06	4.08071e-05
Lclat1	298.975	1.83916	0.245532	7.49054	6.85922e-14	7.99265e-13				Ppm1e	32.1206	-3.61585	0.780583	-4.63224	3.61726e-06	4.07174e-05			Sowahd	59.9425	0.0141456	0.830969	-7.39318	1.43361e-13	1.62277e-12			Csf2ra	29.7075	0.00780894	1.51164	-4.63116	3.63631e-06	4.08595e-05
Sugt1	3034.88	-1.05172	0.140496	-7.48575	7.11387e-14	8.28199e-13				Tspan12	40.3317	-3.74818	0.809262	-4.6316	3.62844e-06	4.08071e-05			Sox12	1381.42	0.434187	0.162813	-7.39259	1.43994e-13	1.62853e-12			Creb3	544.671	0.381407	0.30045	-4.62838	3.68538e-06	4.13744e-05
Actg1	102823	-0.863917	0.115507	-7.47936	7.4684e-14	8.68699e-13				Csf2ra	29.7075	-7.00066	1.51164	-4.63116	3.63631e-06	4.08595e-05			Eno3	1769.34	0.438322	0.161114	-7.38569	1.51669e-13	1.71384e-12			Ggta1	291.757	2.77854	0.318625	4.62716	3.70721e-06	4.15828e-05
Nbr1	3501.91	-0.951645	0.127392	-7.4702	8.00748e-14	9.30575e-13				Creb3	544.671	-1.39059	0.30045	-4.62838	3.68538e-06	4.13744e-05			Ptpdc1	238.029	4.43482	0.29108	7.38243	1.5543e-13	1.75331e-12			Plcl1	146.7	0.214187	0.480681	-4.62481	3.74944e-06	4.20194e-05
Shkbp1	415.37	-1.4235	0.190735	-7.46323	8.44298e-14	9.80315e-13				Ggta1	291.757	1.47433	0.318625	4.62716	3.70721e-06	4.15828e-05			Ndst1	1971.61	2.56003	0.183772	7.37958	1.58785e-13	1.78962e-12			Hist2h2bb	35646.2	2.33717	0.264871	4.62399	3.76424e-06	4.21482e-05
Aldoc	136.541	-3.32419	0.445433	-7.46281	8.4696e-14	9.82533e-13				Plcl1	146.7	-2.22306	0.480681	-4.62481	3.74944e-06	4.20194e-05			Spry1	622.612	2.69149	0.193614	7.3776	1.61174e-13	1.81498e-12			Copg2	665.474	0.406605	0.280807	-4.62346	3.77394e-06	4.22197e-05
Sms	1353.25	1.14128	0.152933	7.46258	8.48437e-14	9.83375e-13				Hist2h2bb	35646.2	1.22476	0.264871	4.62399	3.76424e-06	4.21482e-05			Kcnh2	86.481	0.115761	0.421725	-7.37632	1.62721e-13	1.83082e-12			Fbxw16	29.2474	0.00577747	1.60847	-4.62261	3.78933e-06	4.23547e-05
Plin3	1849.82	-0.994149	0.133258	-7.46035	8.62953e-14	9.99314e-13				Copg2	665.474	-1.2983	0.280807	-4.62346	3.77394e-06	4.22197e-05			Plekha7	716.979	0.0439239	0.611898	-7.36863	1.72392e-13	1.93797e-12			Rgs6	19.1039	0.00470181	1.67295	-4.62211	3.79865e-06	4.24216e-05
Zfhx3	2085.55	-1.01795	0.136465	-7.45943	8.68954e-14	1.00537e-12				Fbxw16	29.2474	-7.43535	1.60847	-4.62261	3.78933e-06	4.23547e-05			Pdgfc	807.935	2.28986	0.162328	7.36324	1.79502e-13	2.01616e-12			Adprh	602.162	2.68235	0.308014	4.62154	3.80895e-06	4.24993e-05
Gpsm2	1201.29	1.07613	0.14427	7.45917	8.70677e-14	1.00647e-12				Rgs6	19.1039	-7.73257	1.67295	-4.62211	3.79865e-06	4.24216e-05			Brwd3	1015.45	0.453085	0.155151	-7.3615	1.81856e-13	2.04085e-12			1190002N15Rik	160.022	0.267388	0.412122	-4.61754	3.88312e-06	4.3289e-05
Bcar1	1468.53	-1.34363	0.180348	-7.4502	9.31967e-14	1.07637e-12				Adprh	602.162	1.4235	0.308014	4.62154	3.80895e-06	4.24993e-05			Cd200	47.1729	0.0402959	0.629408	-7.36124	1.82207e-13	2.04303e-12			Stox2	54.9754	0.151903	0.588829	-4.61727	3.88829e-06	4.33087e-05
Calcoco1	1294.44	-1.60065	0.214862	-7.44967	9.35722e-14	1.07976e-12				1190002N15Rik	160.022	-1.90299	0.412122	-4.61754	3.88312e-06	4.3289e-05			Gm12669	2059.96	0.428822	0.166025	-7.35761	1.87229e-13	2.09754e-12			Plxnb1	81.7553	0.182535	0.531863	-4.61351	3.95931e-06	4.40612e-05
Pcp4l1	56.5762	-4.05309	0.544412	-7.4449	9.70184e-14	1.11853e-12				Stox2	54.9754	-2.71878	0.588829	-4.61727	3.88829e-06	4.33087e-05			Samd10	82.6627	0.108955	0.435119	-7.35015	1.9798e-13	2.21609e-12			Lysmd3	352.369	0.338649	0.338616	-4.6133	3.96328e-06	4.40669e-05
Glo1	3231.5	-1.18723	0.159518	-7.44258	9.87368e-14	1.13734e-12				Plxnb1	81.7553	-2.45376	0.531863	-4.61351	3.95931e-06	4.40612e-05			Fam169b	109.884	25.7743	0.637822	7.3498	1.98508e-13	2.2201e-12			Zdhhc20	531.079	0.356933	0.322197	-4.61294	3.97009e-06	4.41041e-05
Tpbg	316.03	1.78271	0.239672	7.43812	1.02127e-13	1.17536e-12				Lysmd3	352.369	-1.56214	0.338616	-4.6133	3.96328e-06	4.40669e-05			2610001J05Rik	933.092	2.48147	0.178455	7.34748	2.0198e-13	2.257e-12			5730559C18Rik	58.6981	8.39667	0.665594	4.61214	3.98535e-06	4.41964e-05
Rmnd5a	2033.32	-0.971272	0.130588	-7.4377	1.02456e-13	1.17811e-12				Zdhhc20	531.079	-1.48628	0.322197	-4.61294	3.97009e-06	4.41041e-05			Lrrk2	1271.91	2.00249	0.13637	7.34615	2.04001e-13	2.27763e-12			Pcdh11x	44.9587	0.00624037	1.58799	-4.61221	3.98417e-06	4.41964e-05
2810047C21Rik1	72.1865	-6.86791	0.924347	-7.43002	1.08581e-13	1.24744e-12				5730559C18Rik	58.6981	3.06982	0.665594	4.61214	3.98535e-06	4.41964e-05			Zmat3	5777.37	2.03667	0.13988	7.33638	2.19444e-13	2.44588e-12			Vps13d	210.613	0.363142	0.317015	-4.60987	4.0292e-06	4.46439e-05
Adgrg1	54.0773	-4.9793	0.67064	-7.42471	1.13027e-13	1.29737e-12				Pcdh11x	44.9587	-7.32415	1.58799	-4.61221	3.98417e-06	4.41964e-05			Pvrl2	235.195	0.193791	0.322975	-7.33005	2.30071e-13	2.55777e-12			Wdr54	80.0761	4.50136	0.470871	4.60925	4.04118e-06	4.47376e-05
Mtmr12	872.558	-1.13886	0.153396	-7.4243	1.13375e-13	1.30023e-12				Vps13d	210.613	-1.4614	0.317015	-4.60987	4.0292e-06	4.46439e-05			1810011O10Rik	151.569	9.5642	0.444504	7.32872	2.32365e-13	2.58109e-12			Dctn5	719.85	0.435536	0.260354	-4.6058	4.1088e-06	4.54467e-05
Kitl	957.166	-1.20572	0.162412	-7.42381	1.13802e-13	1.30398e-12				Wdr54	80.0761	2.17036	0.470871	4.60925	4.04118e-06	4.47376e-05			Snx9	3017.24	2.34837	0.168141	7.32517	2.38588e-13	2.64796e-12			Elovl6	203.796	2.93229	0.336993	4.60553	4.11419e-06	4.54668e-05
Mgst3	116.546	2.60086	0.350679	7.41666	1.20113e-13	1.37509e-12				Dctn5	719.85	-1.19914	0.260354	-4.6058	4.1088e-06	4.54467e-05			Lsp1	442.138	0.364284	0.198916	-7.32403	2.40632e-13	2.66839e-12			Rragd	25.9291	30.1913	1.06768	4.60445	4.13566e-06	4.56644e-05
Fn1	6764.12	0.924881	0.124737	7.41466	1.21941e-13	1.3948e-12				Elovl6	203.796	1.55203	0.336993	4.60553	4.11419e-06	4.54668e-05			Steap2	1678.5	2.2073	0.156038	7.32054	2.4698e-13	2.73646e-12			Tub	21.4976	0.00469532	1.68009	-4.60365	4.15147e-06	4.57993e-05
Dlg5	3508.32	1.36572	0.184295	7.41052	1.25802e-13	1.4377e-12				Rragd	25.9291	4.91606	1.06768	4.60445	4.13566e-06	4.56644e-05			Prdx2	4077.51	0.472842	0.147658	-7.31806	2.51584e-13	2.7851e-12			Aldh6a1	159.31	0.291485	0.386425	-4.60247	4.17509e-06	4.602e-05
Pfkfb3	1311.78	-1.0073	0.135996	-7.40683	1.29353e-13	1.47693e-12				Tub	21.4976	-7.73456	1.68009	-4.60365	4.15147e-06	4.57993e-05			Slc12a2	321.483	2.96306	0.214244	7.31449	2.58355e-13	2.85764e-12			Pygl	18.3354	227.437	1.70239	4.59901	4.24507e-06	4.67508e-05
Ptprd	167.116	-2.16819	0.292733	-7.40672	1.2946e-13	1.47693e-12				Aldh6a1	159.31	-1.77851	0.386425	-4.60247	4.17509e-06	4.602e-05			Rbm22	1889.9	2.00726	0.137481	7.31175	2.63691e-13	2.9142e-12			Tpgs2	1240.37	2.18992	0.246027	4.59655	4.29541e-06	4.72643e-05
Ror2	132.855	2.59812	0.350857	7.40506	1.31088e-13	1.4942e-12				Pygl	18.3354	7.82932	1.70239	4.59901	4.24507e-06	4.67508e-05			Msrb3	3032.15	0.498527	0.137363	-7.31095	2.65253e-13	2.92898e-12			Neto1	21.0468	0.00485866	1.67251	-4.59501	4.32723e-06	4.75734e-05
Nnat	131.812	-2.30508	0.311328	-7.40404	1.32101e-13	1.50443e-12				Tpgs2	1240.37	1.13088	0.246027	4.59655	4.29541e-06	4.72643e-05			Dctn6	1035.84	0.450217	0.157541	-7.30798	2.71197e-13	2.9921e-12			Tacc2	193.306	0.324191	0.35376	-4.59374	4.35365e-06	4.78226e-05
Pyroxd2	78.922	-3.06505	0.413995	-7.40359	1.3255e-13	1.50823e-12				Neto1	21.0468	-7.68523	1.67251	-4.59501	4.32723e-06	4.75734e-05			Grem1	577.178	2.55937	0.185605	7.30469	2.77901e-13	3.06347e-12			Nphp3	70.0055	0.207644	0.493744	-4.5931	4.36701e-06	4.7928e-05
Recql4	310.594	1.62532	0.219565	7.40246	1.33689e-13	1.51987e-12				Tacc2	193.306	-1.62508	0.35376	-4.59374	4.35365e-06	4.78226e-05			Dusp16	1438.57	0.481682	0.14431	-7.30267	2.82115e-13	3.10469e-12			Clip4	30.1381	49.3734	1.22495	4.59256	4.37847e-06	4.80124e-05
Atxn1	1737.43	-1.32235	0.178733	-7.39846	1.37772e-13	1.56357e-12				Nphp3	70.0055	-2.26782	0.493744	-4.5931	4.36701e-06	4.7928e-05			Rgs17	254.56	4.14283	0.280808	7.30255	2.82363e-13	3.10481e-12			Grin2c	18.9761	0.00447532	1.69959	-4.59156	4.3994e-06	4.82003e-05
Mxd4	480.677	-1.4177	0.191655	-7.39712	1.39167e-13	1.57804e-12				Clip4	30.1381	5.62566	1.22495	4.59256	4.37847e-06	4.80124e-05			Fam171a1	351.739	3.23907	0.232295	7.29924	2.89398e-13	3.17949e-12			Galnt10	162.355	0.301475	0.377104	-4.58731	4.48995e-06	4.91501e-05
Slain1	57.1731	-5.41134	0.731716	-7.3954	1.4098e-13	1.5972e-12				Grin2c	18.9761	-7.80379	1.69959	-4.59156	4.3994e-06	4.82003e-05			Chmp2a	1967.86	0.448027	0.158753	-7.29649	2.95369e-13	3.24236e-12			Dstn	11255.8	0.443112	0.256194	-4.58347	4.57331e-06	4.99767e-05
Sowahd	59.9425	-6.1435	0.830969	-7.39318	1.43361e-13	1.62277e-12				Galnt10	162.355	-1.72989	0.377104	-4.58731	4.48995e-06	4.91501e-05			Hnrnpa0	4959.02	2.06364	0.143376	7.28986	3.10274e-13	3.40027e-12			Setd7	439.946	0.442032	0.256954	-4.58362	4.57003e-06	4.99767e-05
Sox12	1381.42	-1.20361	0.162813	-7.39259	1.43994e-13	1.62853e-12				Dstn	11255.8	-1.17426	0.256194	-4.58347	4.57331e-06	4.99767e-05			Nkain3	58.846	0.0238299	0.73953	-7.28988	3.10223e-13	3.40027e-12			Gpnmb	91.7095	7.3356	0.627292	4.58305	4.58234e-06	5.00324e-05
Eno3	1769.34	-1.18994	0.161114	-7.38569	1.51669e-13	1.71384e-12				Setd7	439.946	-1.17778	0.256954	-4.58362	4.57003e-06	4.99767e-05			Wnt10b	62.2021	0.0405911	0.634207	-7.28894	3.12411e-13	3.42082e-12			Tst	81.666	0.200758	0.505462	-4.58287	4.58628e-06	5.00325e-05
Klf3	2001.21	-0.983194	0.133178	-7.38254	1.55304e-13	1.75331e-12				Gpnmb	91.7095	2.87491	0.627292	4.58305	4.58234e-06	5.00324e-05			Ddx4	89.9267	0.0772958	0.506785	-7.28803	3.14521e-13	3.43817e-12			Irgm1	1209.31	2.24359	0.254427	4.58208	4.60369e-06	5.01365e-05
Ptpdc1	238.029	2.14888	0.29108	7.38243	1.5543e-13	1.75331e-12				Tst	81.666	-2.31647	0.505462	-4.58287	4.58628e-06	5.00325e-05			Lrrc17	68.5172	13.9831	0.522831	7.27887	3.36634e-13	3.67682e-12			Vps13a	358.488	0.40658	0.283354	-4.58221	4.60082e-06	5.01365e-05
Ndst1	1971.61	1.35616	0.183772	7.37958	1.58785e-13	1.78962e-12				Irgm1	1209.31	1.16581	0.254427	4.58208	4.60369e-06	5.01365e-05			Gm10825	109.998	39.5814	0.729107	7.27842	3.37747e-13	3.6859e-12			Fgf2	55.3621	0.137833	0.624305	-4.57951	4.66064e-06	5.07133e-05
Spry1	622.612	1.42841	0.193614	7.3776	1.61174e-13	1.81498e-12				Vps13a	358.488	-1.29839	0.283354	-4.58221	4.60082e-06	5.01365e-05			Antxr2	257.674	3.76318	0.262717	7.27762	3.39766e-13	3.70484e-12			Slc14a1	18.0428	253.53	1.74492	4.57673	4.72307e-06	5.13271e-05
Kcnh2	86.481	-3.11078	0.421725	-7.37632	1.62721e-13	1.83082e-12				Fgf2	55.3621	-2.85901	0.624305	-4.57951	4.66064e-06	5.07133e-05			Neil2	64.4423	0.050479	0.592569	-7.27033	3.58611e-13	3.90706e-12			Vat1l	29.5197	0.00688723	1.56924	-4.57664	4.72511e-06	5.13271e-05
Plekha7	716.979	-4.50885	0.611898	-7.36863	1.72392e-13	1.93797e-12				Slc14a1	18.0428	7.98601	1.74492	4.57673	4.72307e-06	5.13271e-05			Ddit4l	606.999	0.0586511	0.562909	-7.26884	3.62577e-13	3.9437e-12			Ccl5	127.702	7.16818	0.621193	4.57443	4.7751e-06	5.1826e-05
Pdgfc	807.935	1.19526	0.162328	7.36324	1.79502e-13	2.01616e-12				Vat1l	29.5197	-7.18186	1.56924	-4.57664	4.72511e-06	5.13271e-05			Mical2	6552.65	0.369339	0.197689	-7.2689	3.62417e-13	3.9437e-12			Arl4a	145.967	3.88333	0.428093	4.57212	4.82818e-06	5.23574e-05
Brwd3	1015.45	-1.14214	0.155151	-7.3615	1.81856e-13	2.04085e-12				Ccl5	127.702	2.84161	0.621193	4.57443	4.7751e-06	5.1826e-05			Ctbp2	1110.01	0.488248	0.142341	-7.26645	3.69065e-13	4.01093e-12			Alcam	344.653	0.369423	0.314289	-4.57113	4.85108e-06	5.25609e-05
Cd200	47.1729	-4.63322	0.629408	-7.36124	1.82207e-13	2.04303e-12				Arl4a	145.967	1.95729	0.428093	4.57212	4.82818e-06	5.23574e-05			Zfp52	600.694	2.51705	0.183354	7.26317	3.78119e-13	4.10591e-12			Tmem246	14.8818	247.909	1.74025	4.57043	4.86728e-06	5.26916e-05
Gm12669	2059.96	-1.22155	0.166025	-7.35761	1.87229e-13	2.09754e-12				Alcam	344.653	-1.43665	0.314289	-4.57113	4.85108e-06	5.25609e-05			Clic5	88.7127	0.0224982	0.754626	-7.25399	4.04673e-13	4.39062e-12			Nhlrc2	779.113	2.46608	0.284946	4.57006	4.87596e-06	5.27407e-05
Samd10	82.6627	-3.19819	0.435119	-7.35015	1.9798e-13	2.21609e-12				Tmem246	14.8818	7.95367	1.74025	4.57043	4.86728e-06	5.26916e-05			Layn	181.028	4.35387	0.292625	7.25262	4.0878e-13	4.4315e-12			R74862	160.526	0.294309	0.38626	-4.56842	4.91421e-06	5.31093e-05
Fam169b	109.884	4.68786	0.637822	7.3498	1.98508e-13	2.2201e-12				Nhlrc2	779.113	1.30222	0.284946	4.57006	4.87596e-06	5.27407e-05			Tle4	511.438	0.346244	0.211003	-7.25174	4.11444e-13	4.45668e-12			Gpc1	89.6564	5.95466	0.563572	4.56733	4.93985e-06	5.33411e-05
2610001J05Rik	933.092	1.3112	0.178455	7.34748	2.0198e-13	2.257e-12				R74862	160.526	-1.7646	0.38626	-4.56842	4.91421e-06	5.31093e-05			Ptgs2os	128.116	8.56699	0.427517	7.24835	4.21892e-13	4.56608e-12			Lcor	148.975	0.27315	0.409946	-4.56703	4.94682e-06	5.33711e-05
Lrrk2	1271.91	1.00179	0.13637	7.34615	2.04001e-13	2.27763e-12				Gpc1	89.6564	2.57402	0.563572	4.56733	4.93985e-06	5.33411e-05			Chmp2b	1342.99	0.473799	0.148702	-7.24708	4.2586e-13	4.6052e-12			Tnip1	320.01	0.383403	0.303127	-4.56267	5.0507e-06	5.44458e-05
Mtmr2	3075.62	0.955586	0.130213	7.33862	2.15804e-13	2.40735e-12				Lcor	148.975	-1.87224	0.409946	-4.56703	4.94682e-06	5.33711e-05			Isg20l2	1534.35	2.10933	0.148585	7.24695	4.26271e-13	4.60584e-12			Cpped1	417.603	0.41967	0.274653	-4.56093	5.09271e-06	5.48485e-05
Zmat3	5777.37	1.02621	0.13988	7.33638	2.19444e-13	2.44588e-12				Tnip1	320.01	-1.38307	0.303127	-4.56267	5.0507e-06	5.44458e-05			Grb14	973.969	2.94641	0.215241	7.24284	4.39382e-13	4.74358e-12			Il6st	644.45	2.63186	0.306107	4.56077	5.09668e-06	5.48485e-05
Ptov1	1822.5	-0.939182	0.128109	-7.3311	2.28279e-13	2.54218e-12				Cpped1	417.603	-1.25267	0.274653	-4.56093	5.09271e-06	5.48485e-05			Ctsd	598.517	0.425266	0.170372	-7.24038	4.47429e-13	4.8226e-12			Procr	191.888	0.339332	0.341966	-4.55961	5.12489e-06	5.51056e-05
Pde4dip	4719.28	-0.953267	0.130044	-7.33033	2.29591e-13	2.55461e-12				Il6st	644.45	1.39609	0.306107	4.56077	5.09668e-06	5.48485e-05			Itga6	159.85	6.63877	0.377184	7.24027	4.47807e-13	4.8226e-12			Tasp1	858.806	0.444621	0.256538	-4.5582	5.1594e-06	5.54299e-05
Pvrl2	235.195	-2.36742	0.322975	-7.33005	2.30071e-13	2.55777e-12				Procr	191.888	-1.55923	0.341966	-4.55961	5.12489e-06	5.51056e-05			P3h4	587.612	0.414655	0.175408	-7.24036	4.47511e-13	4.8226e-12			Dimt1	608.887	2.57957	0.299944	4.55795	5.16558e-06	5.54494e-05
1810011O10Rik	151.569	3.25764	0.444504	7.32872	2.32365e-13	2.58109e-12				Tasp1	858.806	-1.16935	0.256538	-4.5582	5.1594e-06	5.54299e-05			Fli1	57.4996	0.068192	0.53537	-7.23659	4.60107e-13	4.95098e-12			Kctd9	247.268	0.39242	0.296287	-4.55481	5.24328e-06	5.62361e-05
Snx9	3017.24	1.23166	0.168141	7.32517	2.38588e-13	2.64796e-12				Dimt1	608.887	1.36713	0.299944	4.55795	5.16558e-06	5.54494e-05			C1qtnf1	188.545	0.255083	0.272672	-7.22833	4.88973e-13	5.25294e-12			Zfp639	780.234	2.0911	0.233794	4.55213	5.31043e-06	5.68605e-05
Lsp1	442.138	-1.45686	0.198916	-7.32403	2.40632e-13	2.66839e-12				Kctd9	247.268	-1.34953	0.296287	-4.55481	5.24328e-06	5.62361e-05			Dnm3os	1478.06	3.42664	0.245965	7.22376	5.05684e-13	5.42355e-12			Mark2	256.178	0.372445	0.313042	-4.55179	5.31923e-06	5.69068e-05
Steap2	1678.5	1.14228	0.156038	7.32054	2.4698e-13	2.73646e-12				2010111I01Rik	2608.05	-0.978175	0.214795	-4.55398	5.26393e-06	5.641e-05			Dusp22	378.703	0.351047	0.209099	-7.22275	5.09479e-13	5.45859e-12			Cep170	753.309	2.80078	0.326492	4.55088	5.34217e-06	5.71043e-05
Prdx2	4077.51	-1.08057	0.147658	-7.31806	2.51584e-13	2.7851e-12				Zfp639	780.234	1.06426	0.233794	4.55213	5.31043e-06	5.68605e-05			Wdtc1	828.335	0.441415	0.163346	-7.22266	5.09786e-13	5.45859e-12			Tgfb2	91.4345	0.210686	0.493951	-4.54869	5.39802e-06	5.76529e-05
Slc12a2	321.483	1.56709	0.214244	7.31449	2.58355e-13	2.85764e-12				Mark2	256.178	-1.4249	0.313042	-4.55179	5.31923e-06	5.69068e-05			Pkp2	545.039	0.334775	0.218619	-7.2214	5.14567e-13	5.50077e-12			Phactr2	191.301	0.316265	0.365139	-4.54839	5.40575e-06	5.7687e-05
Rbm22	1889.9	1.00523	0.137481	7.31175	2.63691e-13	2.9142e-12				Cep170	753.309	1.48583	0.326492	4.55088	5.34217e-06	5.71043e-05			Psd3	1341.8	0.403162	0.181484	-7.22141	5.14516e-13	5.50077e-12			C530008M17Rik	21.8442	30.3189	1.08228	4.54796	5.41692e-06	5.77578e-05
Msrb3	3032.15	-1.00426	0.137363	-7.31095	2.65253e-13	2.92898e-12				Tgfb2	91.4345	-2.24683	0.493951	-4.54869	5.39802e-06	5.76529e-05			Hk1	1903.17	2.15874	0.153775	7.21958	5.21488e-13	5.57021e-12			Zcchc5	13.3786	269.365	1.77525	4.54775	5.42213e-06	5.7765e-05
Dctn6	1035.84	-1.15131	0.157541	-7.30798	2.71197e-13	2.9921e-12				Phactr2	191.301	-1.66079	0.365139	-4.54839	5.40575e-06	5.7687e-05			Tcea3	62.6797	0.0676263	0.538575	-7.21585	5.35987e-13	5.7204e-12			Myc	655.284	2.63466	0.3076	4.54361	5.52985e-06	5.88634e-05
Grem1	577.178	1.35579	0.185605	7.30469	2.77901e-13	3.06347e-12				C530008M17Rik	21.8442	4.92214	1.08228	4.54796	5.41692e-06	5.77578e-05			Abcd2	107.072	11.3355	0.485986	7.20755	5.69688e-13	6.07017e-12			Clic5	21.069	0.00541824	1.65818	-4.53989	5.62837e-06	5.98619e-05
Fam210a	2544.63	0.898146	0.122975	7.30349	2.80399e-13	3.0884e-12				Zcchc5	13.3786	8.07342	1.77525	4.54775	5.42213e-06	5.7765e-05			Map6	381.002	0.320426	0.227907	-7.20441	5.82942e-13	6.20634e-12			BC029722	1059.19	0.44267	0.259105	-4.53753	5.69165e-06	6.04845e-05
Dusp16	1438.57	-1.05385	0.14431	-7.30267	2.82115e-13	3.10469e-12				Myc	655.284	1.39761	0.3076	4.54361	5.52985e-06	5.88634e-05			Ap1s3	300.579	0.285854	0.251054	-7.19626	6.18845e-13	6.58323e-12			Sidt2	169.801	0.321829	0.360762	-4.53383	5.79238e-06	6.15036e-05
Rgs17	254.56	2.05062	0.280808	7.30255	2.82363e-13	3.10481e-12				Clic5	21.069	-7.52796	1.65818	-4.53989	5.62837e-06	5.98619e-05			Dennd2d	144.025	5.65536	0.347482	7.19351	6.31446e-13	6.71181e-12			Ctsa	1575.04	0.468427	0.241483	-4.53076	5.87711e-06	6.22993e-05
Fam171a1	351.739	1.69558	0.232295	7.29924	2.89398e-13	3.17949e-12				BC029722	1059.19	-1.1757	0.259105	-4.53753	5.69165e-06	6.04845e-05			Gpnmb	100.432	10.0473	0.4629	7.19105	6.42965e-13	6.8287e-12			F2rl1	35.664	12.7392	0.81027	4.53084	5.87491e-06	6.22993e-05
Chmp2a	1967.86	-1.15834	0.158753	-7.29649	2.95369e-13	3.24236e-12				Sidt2	169.801	-1.63563	0.360762	-4.53383	5.79238e-06	6.15036e-05			Khdrbs3	417.106	3.40497	0.246026	7.18478	6.73141e-13	7.14338e-12			Gnb3	17.7448	0.00372859	1.78062	-4.53052	5.88384e-06	6.23188e-05
Hnrnpa0	4959.02	1.04519	0.143376	7.28986	3.10274e-13	3.40027e-12				Ctsa	1575.04	-1.0941	0.241483	-4.53076	5.87711e-06	6.22993e-05			Cebpd	1165.3	2.93258	0.216169	7.18037	6.95227e-13	7.37178e-12			Fam210b	415.264	0.285528	0.399247	-4.52926	5.9191e-06	6.26402e-05
Nkain3	58.846	-5.39108	0.73953	-7.28988	3.10223e-13	3.40027e-12				F2rl1	35.664	3.67121	0.81027	4.53084	5.87491e-06	6.22993e-05			Mtap	4912.68	2.22663	0.160994	7.17335	7.31862e-13	7.75394e-12			Hic1	223.444	2.8941	0.33872	4.5262	6.00524e-06	6.34463e-05
Wnt10b	62.2021	-4.62269	0.634207	-7.28894	3.12411e-13	3.42082e-12				Gnb3	17.7448	-8.06715	1.78062	-4.53052	5.88384e-06	6.23188e-05			A230050P20Rik	132.18	6.49882	0.376637	7.16918	7.54497e-13	7.98083e-12			Rbl2	130.146	0.304352	0.379543	-4.52173	6.13372e-06	6.47076e-05
Oat	4319.54	-0.9431	0.129392	-7.28869	3.12988e-13	3.42427e-12				Fam210b	415.264	-1.80829	0.399247	-4.52926	5.9191e-06	6.26402e-05			Krt13	79.9918	0.00451333	1.08685	-7.16899	7.55536e-13	7.98535e-12			Syt14	26.1916	0.0063849	1.61248	-4.52169	6.1348e-06	6.47076e-05
Ddx4	89.9267	-3.69347	0.506785	-7.28803	3.14521e-13	3.43817e-12				Hic1	223.444	1.53312	0.33872	4.5262	6.00524e-06	6.34463e-05			Tcf3	1606.31	2.36034	0.172915	7.16534	7.7593e-13	8.19427e-12			Rtca	1492.81	2.0833	0.23421	4.52104	6.15376e-06	6.48539e-05
Lrrc17	68.5172	3.80561	0.522831	7.27887	3.36634e-13	3.67682e-12				Rbl2	130.146	-1.71619	0.379543	-4.52173	6.13372e-06	6.47076e-05			Hist1h2bm	973.654	2.3017	0.167903	7.16305	7.89023e-13	8.3191e-12			Dynlt3	2228.34	0.34024	0.34414	-4.51961	6.19546e-06	6.52394e-05
Gm10825	109.998	5.30675	0.729107	7.27842	3.37747e-13	3.6859e-12				Syt14	26.1916	-7.29112	1.61248	-4.52169	6.1348e-06	6.47076e-05			Adm	111.619	7.992	0.418685	7.16184	7.95993e-13	8.38583e-12			Amot	178.169	3.1178	0.362997	4.51941	6.20131e-06	6.5247e-05
Antxr2	257.674	1.91195	0.262717	7.27762	3.39766e-13	3.70484e-12				Rtca	1492.81	1.05887	0.23421	4.52104	6.15376e-06	6.48539e-05			Mtrf1	84.6763	0.132047	0.407853	-7.16159	7.97459e-13	8.39451e-12			Gspt2	16.6398	0.00482496	1.70285	-4.51905	6.2117e-06	6.53023e-05
Neil2	64.4423	-4.30817	0.592569	-7.27033	3.58611e-13	3.90706e-12				Dynlt3	2228.34	-1.55538	0.34414	-4.51961	6.19546e-06	6.52394e-05			Otub2	240.496	3.84821	0.271572	7.15902	8.12573e-13	8.54673e-12			Fads2	475.225	0.3841	0.305618	-4.5169	6.27501e-06	6.59135e-05
Ddit4l	606.999	-4.0917	0.562909	-7.26884	3.62577e-13	3.9437e-12				Amot	178.169	1.64053	0.362997	4.51941	6.20131e-06	6.5247e-05			Nkd1	70.9676	0.0568227	0.578971	-7.14611	8.92738e-13	9.3673e-12			Pink1	542.317	0.323256	0.360925	-4.5141	6.35865e-06	6.67369e-05
Mical2	6552.65	-1.43698	0.197689	-7.2689	3.62417e-13	3.9437e-12				Gspt2	16.6398	-7.69527	1.70285	-4.51905	6.2117e-06	6.53023e-05			Abca4	53.7493	0.0538203	0.590387	-7.14058	9.29395e-13	9.74411e-12			Prim1	1143.22	2.47811	0.290201	4.5115	6.43709e-06	6.75046e-05
Ctbp2	1110.01	-1.03431	0.142341	-7.26645	3.69065e-13	4.01093e-12				Fads2	475.225	-1.38045	0.305618	-4.5169	6.27501e-06	6.59135e-05			Epb4.1l3	5698.06	2.01361	0.141481	7.13723	9.52306e-13	9.97595e-12			Pex11b	374.549	2.51994	0.295577	4.51114	6.44792e-06	6.75626e-05
Zfp52	600.694	1.33173	0.183354	7.26317	3.78119e-13	4.10591e-12				Pink1	542.317	-1.62925	0.360925	-4.5141	6.35865e-06	6.67369e-05			Krit1	1177.59	0.438269	0.166749	-7.13712	9.53034e-13	9.97595e-12			Grm3	22.8435	0.00579586	1.64749	-4.51034	6.47239e-06	6.77632e-05
Clic5	88.7127	-5.47405	0.754626	-7.25399	4.04673e-13	4.39062e-12				Prim1	1143.22	1.30924	0.290201	4.5115	6.43709e-06	6.75046e-05			Sgce	72.9944	0.0106675	0.917864	-7.13683	9.55112e-13	9.9897e-12			Rcc2	1037.15	2.69037	0.31667	4.5088	6.51951e-06	6.82004e-05
Layn	181.028	2.1223	0.292625	7.25262	4.0878e-13	4.4315e-12				Pex11b	374.549	1.33339	0.295577	4.51114	6.44792e-06	6.75626e-05			Alcam	509.041	0.331618	0.223441	-7.12672	1.02787e-12	1.07335e-11			Hoxc5	193.552	3.04884	0.356794	4.50753	6.55868e-06	6.85539e-05
Tle4	511.438	-1.53014	0.211003	-7.25174	4.11444e-13	4.45668e-12				Grm3	22.8435	-7.43076	1.64749	-4.51034	6.47239e-06	6.77632e-05			Plscr2	1663.41	0.283642	0.255154	-7.12455	1.04422e-12	1.08955e-11			Dcaf12l2	16.137	0.00443397	1.7346	-4.50663	6.58647e-06	6.87314e-05
Ptgs2os	128.116	3.09879	0.427517	7.24835	4.21892e-13	4.56608e-12				Rcc2	1037.15	1.4278	0.31667	4.5088	6.51951e-06	6.82004e-05			Soga1	1968.8	0.481933	0.147827	-7.12382	1.04974e-12	1.09444e-11			Large	312.017	0.356132	0.330509	-4.50673	6.58339e-06	6.87314e-05
Chmp2b	1342.99	-1.07765	0.148702	-7.24708	4.2586e-13	4.6052e-12				Hoxc5	193.552	1.60826	0.356794	4.50753	6.55868e-06	6.85539e-05			Cntf	112.004	0.182081	0.34497	-7.12337	1.05323e-12	1.0972e-11			Thbs1	2559.97	2.02024	0.225135	4.50633	6.596e-06	6.87745e-05
Isg20l2	1534.35	1.07679	0.148585	7.24695	4.26271e-13	4.60584e-12				Dcaf12l2	16.137	-7.81719	1.7346	-4.50663	6.58647e-06	6.87314e-05			Trps1	776.689	3.40134	0.24798	7.12194	1.06416e-12	1.10771e-11			Nmral1	333.618	3.08645	0.361166	4.50195	6.73327e-06	7.01483e-05
Grb14	973.969	1.55896	0.215241	7.24284	4.39382e-13	4.74358e-12				Large	312.017	-1.48952	0.330509	-4.50673	6.58339e-06	6.87314e-05			Diap3	1188.21	0.457189	0.158547	-7.1218	1.06528e-12	1.10799e-11			Timm9	902.242	2.16353	0.247473	4.49904	6.826e-06	7.09986e-05
Ctsd	598.517	-1.23356	0.170372	-7.24038	4.47429e-13	4.8226e-12				Thbs1	2559.97	1.01453	0.225135	4.50633	6.596e-06	6.87745e-05			Bscl2	145.386	0.237391	0.291395	-7.11975	1.0812e-12	1.12276e-11			Tubb6	6029.49	2.80153	0.330341	4.49904	6.82604e-06	7.09986e-05
Itga6	159.85	2.73092	0.377184	7.24027	4.47807e-13	4.8226e-12				Nmral1	333.618	1.62595	0.361166	4.50195	6.73327e-06	7.01483e-05			Rnf157	386.698	2.73027	0.203524	7.11976	1.08117e-12	1.12276e-11			Ntn1	24.797	20.0643	0.962176	4.49664	6.90348e-06	7.17454e-05
P3h4	587.612	-1.27002	0.175408	-7.24036	4.47511e-13	4.8226e-12				Timm9	902.242	1.11339	0.247473	4.49904	6.826e-06	7.09986e-05			Nkain4	56.7247	0.0202826	0.790036	-7.11817	1.0937e-12	1.13485e-11			Ppp1r3c	71.7859	6.22075	0.586572	4.49576	6.93212e-06	7.19843e-05
Fli1	57.4996	-3.87425	0.53537	-7.23659	4.60107e-13	4.95098e-12				Tubb6	6029.49	1.48622	0.330341	4.49904	6.82604e-06	7.09986e-05			Igdcc4	151.691	0.125194	0.421405	-7.11373	1.12947e-12	1.17103e-11			Dusp23	115.267	4.74442	0.499798	4.49428	6.98065e-06	7.24292e-05
Ccdc127	1649.86	0.956846	0.132339	7.23027	4.82038e-13	5.1827e-12				Ntn1	24.797	4.32656	0.962176	4.49664	6.90348e-06	7.17454e-05			Slc7a11	348.337	3.93777	0.278094	7.11046	1.15656e-12	1.19817e-11			Garem	199.125	3.2165	0.375104	4.49341	7.00929e-06	7.26672e-05
C1qtnf1	188.545	-1.97096	0.272672	-7.22833	4.88973e-13	5.25294e-12				Ppp1r3c	71.7859	2.63709	0.586572	4.49576	6.93212e-06	7.19843e-05			Hist1h2ad	1041.8	2.29098	0.168203	7.11024	1.1584e-12	1.19912e-11			Pla2g16	490.757	3.25129	0.378674	4.49202	7.05513e-06	7.30829e-05
Anapc1	10065.3	-0.795528	0.110121	-7.2241	5.04425e-13	5.41449e-12				Dusp23	115.267	2.24623	0.499798	4.49428	6.98065e-06	7.24292e-05			Pax3	243.171	3.47542	0.252892	7.10654	1.18984e-12	1.2307e-11			Znf41-ps	123.193	0.235636	0.464467	-4.48981	7.12872e-06	7.37851e-05
Dnm3os	1478.06	1.77679	0.245965	7.22376	5.05684e-13	5.42355e-12				Garem	199.125	1.68549	0.375104	4.49341	7.00929e-06	7.26672e-05			Rims2	119.843	0.19718	0.330024	-7.09771	1.26841e-12	1.31093e-11			Rin2	474.007	0.322518	0.363731	-4.48834	7.17818e-06	7.42368e-05
Dusp22	378.703	-1.51027	0.209099	-7.22275	5.09479e-13	5.45859e-12				Pla2g16	490.757	1.70101	0.378674	4.49202	7.05513e-06	7.30829e-05			Gm13139	380.782	0.322069	0.23076	-7.08337	1.40693e-12	1.45294e-11			Letmd1	362.916	0.438886	0.264777	-4.4871	7.21996e-06	7.46082e-05
Wdtc1	828.335	-1.17979	0.163346	-7.22266	5.09786e-13	5.45859e-12				Znf41-ps	123.193	-2.08537	0.464467	-4.48981	7.12872e-06	7.37851e-05			Thbs1	4766.43	2.23259	0.163625	7.08154	1.42566e-12	1.47112e-11			Ank3	183.154	5.27222	0.534802	4.48467	7.3026e-06	7.5401e-05
Pkp2	545.039	-1.57874	0.218619	-7.2214	5.14567e-13	5.50077e-12				Rin2	474.007	-1.63255	0.363731	-4.48834	7.17818e-06	7.42368e-05			Sos2	983.441	0.484295	0.147818	-7.07657	1.47771e-12	1.52362e-11			Mast2	785.156	0.411363	0.285918	-4.48211	7.39102e-06	7.61903e-05
Psd3	1341.8	-1.31057	0.181484	-7.22141	5.14516e-13	5.50077e-12				Letmd1	362.916	-1.18808	0.264777	-4.4871	7.21996e-06	7.46082e-05			Kif5c	474.104	0.377197	0.198783	-7.0761	1.48273e-12	1.52759e-11			Kidins220	239.027	0.364414	0.325118	-4.47945	7.4834e-06	7.70802e-05
Hk1	1903.17	1.11019	0.153775	7.21958	5.21488e-13	5.57021e-12				Ank3	183.154	2.39841	0.534802	4.48467	7.3026e-06	7.5401e-05			Orc2	2061.41	2.19235	0.160134	7.07207	1.52637e-12	1.57009e-11			Tgfa	19.0527	0.00500309	1.70683	-4.47786	7.53948e-06	7.7595e-05
Tcea3	62.6797	-3.88627	0.538575	-7.21585	5.35987e-13	5.7204e-12				Mast2	785.156	-1.28152	0.285918	-4.48211	7.39102e-06	7.61903e-05			Pcsk6	97.1128	0.161086	0.372757	-7.06654	1.58849e-12	1.6327e-11			Ccdc109b	937.006	2.36447	0.277383	4.47581	7.61215e-06	7.82165e-05
Vcp	23633.9	-0.827936	0.114836	-7.20971	5.60729e-13	5.97959e-12				Kidins220	239.027	-1.45635	0.325118	-4.47945	7.4834e-06	7.70802e-05			Usp38	624.07	0.411662	0.181205	-7.0664	1.59007e-12	1.63304e-11			Prr13	1197.43	0.474405	0.240351	-4.47598	7.60624e-06	7.82165e-05
Abcd2	107.072	3.50277	0.485986	7.20755	5.69688e-13	6.07017e-12				Tgfa	19.0527	-7.64297	1.70683	-4.47786	7.53948e-06	7.7595e-05			Krtcap2	704.14	2.42962	0.18126	7.06571	1.59792e-12	1.63981e-11			Ilvbl	161.937	0.294556	0.394101	-4.47446	7.66058e-06	7.86507e-05
Map6	381.002	-1.64193	0.227907	-7.20441	5.82942e-13	6.20634e-12				Ccdc109b	937.006	1.24151	0.277383	4.47581	7.61215e-06	7.82165e-05			Rcbtb1	1271.75	2.10007	0.151544	7.06354	1.62314e-12	1.66439e-11			F3	1081.77	2.52105	0.29818	4.47389	7.68091e-06	7.87324e-05
Ap1s3	300.579	-1.80665	0.251054	-7.19626	6.18845e-13	6.58323e-12				Prr13	1197.43	-1.07581	0.240351	-4.47598	7.60624e-06	7.82165e-05			Dram1	151.345	4.69695	0.316105	7.06007	1.66418e-12	1.7038e-11			Inpp5k	129.635	0.324064	0.363362	-4.47391	7.68033e-06	7.87324e-05
Dennd2d	144.025	2.49962	0.347482	7.19351	6.31446e-13	6.71181e-12				Ilvbl	161.937	-1.76339	0.394101	-4.47446	7.66058e-06	7.86507e-05			Tspan11	101.739	202.283	1.08503	7.05995	1.6656e-12	1.70392e-11			Map1b	500.857	2.35338	0.276051	4.47285	7.71843e-06	7.90404e-05
Gpnmb	100.432	3.32873	0.4629	7.19105	6.42965e-13	6.8287e-12				F3	1081.77	1.33402	0.29818	4.47389	7.68091e-06	7.87324e-05			AW554918	318.247	2.7533	0.207025	7.05791	1.69026e-12	1.72779e-11			Acp6	382.943	2.6534	0.314835	4.47167	7.76103e-06	7.9362e-05
Khdrbs3	417.106	1.76764	0.246026	7.18478	6.73141e-13	7.14338e-12				Inpp5k	129.635	-1.62565	0.363362	-4.47391	7.68033e-06	7.87324e-05			Tacc2	997.373	0.44621	0.16504	-7.05409	1.73728e-12	1.77447e-11			Ccnd1	819.631	2.08888	0.237758	4.4698	7.82924e-06	7.99952e-05
Cebpd	1165.3	1.55217	0.216169	7.18037	6.95227e-13	7.37178e-12				Map1b	500.857	1.23474	0.276051	4.47285	7.71843e-06	7.90404e-05			Ppm1h	152.762	0.238118	0.293528	-7.05299	1.75112e-12	1.78721e-11			Dpysl3	840.234	3.51454	0.405828	4.46824	7.88664e-06	8.05171e-05
Mtap	4912.68	1.15486	0.160994	7.17335	7.31862e-13	7.75394e-12				Acp6	382.943	1.40784	0.314835	4.47167	7.76103e-06	7.9362e-05			Auts2	630.16	2.3223	0.172358	7.0525	1.75731e-12	1.79213e-11			Dus4l	153.899	3.24709	0.380328	4.46758	7.91109e-06	8.07019e-05
D17Wsu92e	3205.5	0.904983	0.126188	7.17169	7.40767e-13	7.84194e-12				Ccnd1	819.631	1.06273	0.237758	4.4698	7.82924e-06	7.99952e-05			Ptar1	795.874	0.468648	0.155055	-7.05185	1.76554e-12	1.79911e-11			Utp14b	82.269	4.02616	0.449891	4.46642	7.95381e-06	8.10728e-05
A230050P20Rik	132.18	2.70018	0.376637	7.16918	7.54497e-13	7.98083e-12				Dpysl3	840.234	1.81334	0.405828	4.46824	7.88664e-06	8.05171e-05			Ubxn2a	681.489	0.405953	0.184663	-7.04318	1.87907e-12	1.91183e-11			Mmp10	30.3365	158.936	1.63814	4.46379	8.05223e-06	8.20104e-05
Krt13	79.9918	-7.79159	1.08685	-7.16899	7.55536e-13	7.98535e-12				Dus4l	153.899	1.69915	0.380328	4.46758	7.91109e-06	8.07019e-05			Baz2b	1398.31	0.496942	0.143264	-7.04191	1.89623e-12	1.92629e-11			Fyn	430.429	2.65751	0.315965	4.46275	8.09128e-06	8.22764e-05
Tcf3	1606.31	1.239	0.172915	7.16534	7.7593e-13	8.19427e-12				Utp14b	82.269	2.00941	0.449891	4.46642	7.95381e-06	8.10728e-05			Tnip1	837.492	0.468152	0.155489	-7.04195	1.89561e-12	1.92629e-11			Plagl2	213.888	0.362053	0.328426	-4.46288	8.08637e-06	8.22764e-05
Ctr9	1894.07	-0.963492	0.13448	-7.16459	7.80204e-13	8.23276e-12				Mmp10	30.3365	7.3123	1.63814	4.46379	8.05223e-06	8.20104e-05			Osbpl6	171.439	4.91016	0.326141	7.03919	1.93364e-12	1.96276e-11			Pde7a	500.303	2.66239	0.316571	4.46257	8.09809e-06	8.22799e-05
Hist1h2bm	973.654	1.2027	0.167903	7.16305	7.89023e-13	8.3191e-12				Fyn	430.429	1.41008	0.315965	4.46275	8.09128e-06	8.22764e-05			Sik2	1149.43	0.490597	0.146018	-7.03603	1.97789e-12	2.00613e-11			Klf4	324.862	0.353918	0.33581	-4.46238	8.10547e-06	8.22893e-05
Adm	111.619	2.99856	0.418685	7.16184	7.95993e-13	8.38583e-12				Plagl2	213.888	-1.46573	0.328426	-4.46288	8.08637e-06	8.22764e-05			Rian	1541.34	0.363776	0.207367	-7.03523	1.98935e-12	2.01618e-11			Nutf2	180.727	0.226694	0.480039	-4.46043	8.17951e-06	8.29747e-05
Mtrf1	84.6763	-2.92087	0.407853	-7.16159	7.97459e-13	8.39451e-12				Pde7a	500.303	1.41272	0.316571	4.46257	8.09809e-06	8.22799e-05			Fam43a	441.893	2.55697	0.192571	7.03341	2.0154e-12	2.041e-11			Cdc42bpa	603.45	0.464049	0.248468	-4.45792	8.27575e-06	8.38266e-05
Otub2	240.496	1.94419	0.271572	7.15902	8.12573e-13	8.54673e-12				Klf4	324.862	-1.49851	0.33581	-4.46238	8.10547e-06	8.22893e-05			Plau	322.665	3.29279	0.244523	7.03127	2.04655e-12	2.07095e-11			Grb10	3559.58	0.437659	0.267417	-4.4579	8.27665e-06	8.38266e-05
Ap2b1	8035.49	-0.869813	0.121524	-7.15751	8.21557e-13	8.63428e-12				Nutf2	180.727	-2.14118	0.480039	-4.46043	8.17951e-06	8.29747e-05			Stap2	64.2382	0.0556786	0.593307	-7.02289	2.1732e-12	2.1974e-11			C330013J21Rik	22.6301	0.020058	1.26537	-4.45695	8.31334e-06	8.41313e-05
Ipo7	6869.21	-0.818218	0.114429	-7.15041	8.65165e-13	9.08528e-12				Cdc42bpa	603.45	-1.10765	0.248468	-4.45792	8.27575e-06	8.38266e-05			Osbpl1a	706.453	2.24341	0.166036	7.02073	2.20715e-12	2.23e-11			Sars	4723.93	2.40829	0.284728	4.45339	8.45248e-06	8.54714e-05
Nkd1	70.9676	-4.13739	0.578971	-7.14611	8.92738e-13	9.3673e-12				Grb10	3559.58	-1.19212	0.267417	-4.4579	8.27665e-06	8.38266e-05			Spty2d1	1487.53	0.487321	0.147716	-7.02062	2.20885e-12	2.23e-11			Galk1	2313.98	2.13431	0.245797	4.44988	8.59164e-06	8.68097e-05
Abca4	53.7493	-4.21571	0.590387	-7.14058	9.29395e-13	9.74411e-12				C330013J21Rik	22.6301	-5.63968	1.26537	-4.45695	8.31334e-06	8.41313e-05			Map3k11	787.629	0.323231	0.232373	-7.01185	2.35182e-12	2.37251e-11			Pcgf6	168.452	0.319518	0.370366	-4.44434	8.81623e-06	8.90083e-05
Epb4.1l3	5698.06	1.00978	0.141481	7.13723	9.52306e-13	9.97595e-12				Sars	4723.93	1.26801	0.284728	4.45339	8.45248e-06	8.54714e-05			Siah2	370.139	2.96629	0.223773	7.01004	2.38255e-12	2.40165e-11			Fads6	19.202	0.00445044	1.75781	-4.44408	8.82678e-06	8.90442e-05
Krit1	1177.59	-1.19011	0.166749	-7.13712	9.53034e-13	9.97595e-12				Galk1	2313.98	1.09377	0.245797	4.44988	8.59164e-06	8.68097e-05			Nol4	85.8686	8.07444	0.430003	7.00777	2.4215e-12	2.43716e-11			Rbm22	820.131	2.40612	0.285238	4.44088	8.95923e-06	9.03087e-05
Sgce	72.9944	-6.55064	0.917864	-7.13683	9.55112e-13	9.9897e-12				Pcgf6	168.452	-1.64603	0.370366	-4.44434	8.81623e-06	8.90083e-05			Prr5	369.084	0.309707	0.241349	-7.00655	2.44262e-12	2.45652e-11			Syngr2	271.546	0.311484	0.378946	-4.44066	8.96815e-06	9.03271e-05
Uqcrh	2794.12	-0.970669	0.1361	-7.13201	9.89162e-13	1.03376e-11				Fads6	19.202	-7.81184	1.75781	-4.44408	8.82678e-06	8.90442e-05			Eef2k	422.804	0.341349	0.221786	-6.99179	2.71397e-12	2.72314e-11			Orc2	1217.63	2.15654	0.249914	4.4364	9.14763e-06	9.2062e-05
Alcam	509.041	-1.5924	0.223441	-7.12672	1.02787e-12	1.07335e-11				Rbm22	820.131	1.26671	0.285238	4.44088	8.95923e-06	9.03087e-05			D1Ertd622e	564.199	0.429676	0.174486	-6.98441	2.86053e-12	2.86579e-11			Ccl2	3307.13	2.28842	0.269483	4.43202	9.33554e-06	9.3879e-05
Plscr2	1663.41	-1.81786	0.255154	-7.12455	1.04422e-12	1.08955e-11				Syngr2	271.546	-1.68277	0.378946	-4.44066	8.96815e-06	9.03271e-05			Wnt4	45.1067	0.0326354	0.707197	-6.98167	2.91688e-12	2.91777e-11			Tnni3k	27.9	164.79	1.66245	4.42989	9.42797e-06	9.47336e-05
Soga1	1968.8	-1.05309	0.147827	-7.12382	1.04974e-12	1.09444e-11				Orc2	1217.63	1.10872	0.249914	4.4364	9.14763e-06	9.2062e-05			Zfp532	1082.72	2.19734	0.162677	6.98169	2.91659e-12	2.91777e-11			Kcnh7	17.0479	0.00534683	1.70398	-4.42909	9.46314e-06	9.5012e-05
Cntf	112.004	-2.45735	0.34497	-7.12337	1.05323e-12	1.0972e-11				Ccl2	3307.13	1.19435	0.269483	4.43202	9.33554e-06	9.3879e-05			Ppp1r13l	353.243	0.365907	0.207899	-6.97669	3.02206e-12	3.01837e-11			Phyh	344.793	2.78247	0.333712	4.42407	9.68603e-06	9.70967e-05
Trps1	776.689	1.7661	0.24798	7.12194	1.06416e-12	1.10771e-11				Tnni3k	27.9	7.36448	1.66245	4.42989	9.42797e-06	9.47336e-05			Galk2	1279.31	0.355475	0.213893	-6.97629	3.03085e-12	3.02484e-11			Gucy2g	13.2807	0.00448938	1.76374	-4.42201	9.7787e-06	9.79486e-05
Diap3	1188.21	-1.12914	0.158547	-7.1218	1.06528e-12	1.10799e-11				Kcnh7	17.0479	-7.5471	1.70398	-4.42909	9.46314e-06	9.5012e-05			Nkain1	691.431	3.32981	0.248868	6.97335	3.09472e-12	3.08387e-11			Tgfbi	266.728	5.70606	0.568447	4.41993	9.87346e-06	9.882e-05
Bscl2	145.386	-2.07466	0.291395	-7.11975	1.0812e-12	1.12276e-11				Phyh	344.793	1.47636	0.333712	4.42407	9.68603e-06	9.70967e-05			Aplp1	58.0773	0.0498872	0.621069	-6.96411	3.30498e-12	3.29088e-11			Rims2	68.0118	0.189282	0.543345	-4.41965	9.88611e-06	9.88689e-05
Rnf157	386.698	1.44904	0.203524	7.11976	1.08117e-12	1.12276e-11				Gucy2g	13.2807	-7.79927	1.76374	-4.42201	9.7787e-06	9.79486e-05			Cltb	466.371	0.379722	0.200771	-6.95811	3.44873e-12	3.4262e-11			Atxn7l2	152.882	4.23133	0.471125	4.41732	9.99318e-06	9.98612e-05
Nkain4	56.7247	-5.62361	0.790036	-7.11817	1.0937e-12	1.13485e-11				Tgfbi	266.728	2.51249	0.568447	4.41993	9.87346e-06	9.882e-05			Mb21d1	259.272	3.21788	0.242355	6.95719	3.47131e-12	3.44339e-11			Rabgef1	419.526	0.432012	0.274305	-4.41427	1.01353e-05	0.000101202
Igdcc4	151.691	-2.99777	0.421405	-7.11373	1.12947e-12	1.17103e-11				Rims2	68.0118	-2.40139	0.543345	-4.41965	9.88611e-06	9.88689e-05			Cd81	663.998	0.344965	0.220732	-6.9563	3.4933e-12	3.45995e-11			Plxdc2	242.158	0.242497	0.463287	-4.41187	1.0248e-05	0.000102247
Slc7a11	348.337	1.97738	0.278094	7.11046	1.15656e-12	1.19817e-11				Atxn7l2	152.882	2.08111	0.471125	4.41732	9.99318e-06	9.98612e-05			Hist1h3f	1388.33	2.18222	0.161899	6.95367	3.55902e-12	3.51971e-11			Tmem208	465.449	0.377798	0.318661	-4.40691	1.04855e-05	0.000104535
Hist1h2ad	1041.8	1.19597	0.168203	7.11024	1.1584e-12	1.19912e-11				Rabgef1	419.526	-1.21086	0.274305	-4.41427	1.01353e-05	0.000101202			Slc25a13	1213.8	0.433632	0.173365	-6.9533	3.56841e-12	3.52633e-11			Naa40	285.12	0.415162	0.287833	-4.40622	1.05188e-05	0.000104785
Pax3	243.171	1.79719	0.252892	7.10654	1.18984e-12	1.2307e-11				Plxdc2	242.158	-2.04396	0.463287	-4.41187	1.0248e-05	0.000102247			Tfpi	236.433	0.0143632	0.880907	-6.94906	3.67721e-12	3.62837e-11			Mrvi1	32.917	0.121403	0.69057	-4.40524	1.05665e-05	0.000105178
Rims2	119.843	-2.34242	0.330024	-7.09771	1.26841e-12	1.31093e-11				Tmem208	465.449	-1.40431	0.318661	-4.40691	1.04855e-05	0.000104535			Ldoc1l	68.993	0.0843575	0.513511	-6.94696	3.73241e-12	3.68006e-11			Chd3os	27.3142	0.00982216	1.5144	-4.40422	1.06166e-05	0.000105468
Gm13139	380.782	-1.63456	0.23076	-7.08337	1.40693e-12	1.45294e-11				Naa40	285.12	-1.26825	0.287833	-4.40622	1.05188e-05	0.000104785			Neto1	56.8063	0.0165206	0.852217	-6.9461	3.75525e-12	3.69978e-11			Slc30a4	874.163	2.1981	0.257988	4.4043	1.06128e-05	0.000105468
Thbs1	4766.43	1.15872	0.163625	7.08154	1.42566e-12	1.47112e-11				Mrvi1	32.917	-3.04213	0.69057	-4.40524	1.05665e-05	0.000105178			AI414108	152.634	0.240885	0.295913	-6.93983	3.92565e-12	3.86476e-11			Tbxa2r	37.9561	0.0262593	1.19229	-4.40414	1.06206e-05	0.000105468
Sos2	983.441	-1.04604	0.147818	-7.07657	1.47771e-12	1.52362e-11				Chd3os	27.3142	-6.66974	1.5144	-4.40422	1.06166e-05	0.000105468			Asl	858.848	0.457802	0.162444	-6.93905	3.94751e-12	3.88335e-11			Fli1	26.734	0.081918	0.819884	-4.40267	1.06928e-05	0.00010602
Kif5c	474.104	-1.40661	0.198783	-7.0761	1.48273e-12	1.52759e-11				Slc30a4	874.163	1.13626	0.257988	4.4043	1.06128e-05	0.000105468			Fbxl3	1096.66	0.462524	0.160502	-6.93077	4.18568e-12	4.11456e-11			Ntpcr	525.821	0.41717	0.286482	-4.4027	1.06914e-05	0.00010602
Map1a	1222.74	-0.958917	0.135578	-7.07279	1.5185e-12	1.56322e-11				Tbxa2r	37.9561	-5.25103	1.19229	-4.40414	1.06206e-05	0.000105468			Hoxc9	203.665	0.281478	0.263898	-6.93036	4.19779e-12	4.12335e-11			Sgms2	126.611	3.52764	0.413307	4.40037	1.08065e-05	0.000107065
Orc2	2061.41	1.13248	0.160134	7.07207	1.52637e-12	1.57009e-11				Fli1	26.734	-3.60968	0.819884	-4.40267	1.06928e-05	0.00010602			Ppp1r8	1617.83	2.09735	0.154279	6.9262	4.3228e-12	4.24297e-11			Dock5	250.144	0.325564	0.367951	-4.4	1.0825e-05	0.000107142
Pcsk6	97.1128	-2.6341	0.372757	-7.06654	1.58849e-12	1.6327e-11				Ntpcr	525.821	-1.26129	0.286482	-4.4027	1.06914e-05	0.00010602			Synrg	998.821	0.486426	0.150346	-6.91542	4.66477e-12	4.56833e-11			Gse1	134.897	0.307112	0.387093	-4.39988	1.08312e-05	0.000107142
Usp38	624.07	-1.28047	0.181205	-7.0664	1.59007e-12	1.63304e-11				Sgms2	126.611	1.8187	0.413307	4.40037	1.08065e-05	0.000107065			Plxnb1	199.278	0.22894	0.307608	-6.91452	4.69446e-12	4.59396e-11			Dok5	17.1144	0.00569743	1.69488	-4.39881	1.08847e-05	0.000107588
Krtcap2	704.14	1.28073	0.18126	7.06571	1.59792e-12	1.63981e-11				Dock5	250.144	-1.61899	0.367951	-4.4	1.0825e-05	0.000107142			Prdm16	172.919	522.98	1.3064	6.91258	4.75927e-12	4.65391e-11			Ptgfr	22.5754	195.968	1.73143	4.39779	1.0936e-05	0.000108011
Rcbtb1	1271.75	1.07044	0.151544	7.06354	1.62314e-12	1.66439e-11				Gse1	134.897	-1.70316	0.387093	-4.39988	1.08312e-05	0.000107142			Chd7	300.569	2.87017	0.220201	6.90792	4.91798e-12	4.80192e-11			Adra1d	61.8606	8.98345	0.720383	4.39664	1.09937e-05	0.000108413
Rprd1a	2214.99	0.893878	0.126589	7.06129	1.64967e-12	1.69026e-11				Dok5	17.1144	-7.45547	1.69488	-4.39881	1.08847e-05	0.000107588			Atp5e	3881.82	0.453508	0.165371	-6.89842	5.25829e-12	5.12272e-11			Mroh1	225.974	0.349155	0.345468	-4.39422	1.11169e-05	0.000109542
Dram1	151.345	2.23172	0.316105	7.06007	1.66418e-12	1.7038e-11				Ptgfr	22.5754	7.61447	1.73143	4.39779	1.0936e-05	0.000108011			Gpd1l	585.43	0.41083	0.18606	-6.89769	5.28545e-12	5.14535e-11			0610011F06Rik	477.438	0.373779	0.323113	-4.39395	1.11309e-05	0.000109596
Tspan11	101.739	7.66023	1.08503	7.05995	1.6656e-12	1.70392e-11				Adra1d	61.8606	3.16727	0.720383	4.39664	1.09937e-05	0.000108413			Wdr62	234.142	0.263915	0.278803	-6.89323	5.45384e-12	5.30532e-11			Spta1	41.5063	7.77125	0.673326	4.39334	1.11623e-05	0.00010982
AW554918	318.247	1.46116	0.207025	7.05791	1.69026e-12	1.72779e-11				Mroh1	225.974	-1.51806	0.345468	-4.39422	1.11169e-05	0.000109542			Plekhf1	407.172	0.385333	0.199744	-6.88795	5.66039e-12	5.49807e-11			Fbxl3	435.479	0.411559	0.291552	-4.39314	1.11726e-05	0.000109836
Tacc2	997.373	-1.1642	0.16504	-7.05409	1.73728e-12	1.77447e-11				0610011F06Rik	477.438	-1.41974	0.323113	-4.39395	1.11309e-05	0.000109596			Arrdc1	122.454	0.205166	0.331843	-6.8862	5.73021e-12	5.56175e-11			Dcn	1683.57	0.219282	0.498416	-4.3922	1.12211e-05	0.000110228
Ppm1h	152.762	-2.07025	0.293528	-7.05299	1.75112e-12	1.78721e-11				Spta1	41.5063	2.95815	0.673326	4.39334	1.11623e-05	0.00010982			P2rx7	116.582	0.15165	0.395355	-6.88288	5.86525e-12	5.68859e-11			1110004E09Rik	874.992	2.51333	0.302768	4.39147	1.12585e-05	0.00011051
Auts2	630.16	1.21555	0.172358	7.0525	1.75731e-12	1.79213e-11				Fbxl3	435.479	-1.28083	0.291552	-4.39314	1.11726e-05	0.000109836			B630019K06Rik	69.741	12.062	0.522305	6.87797	6.07134e-12	5.88411e-11			9130024F11Rik	42.7584	8.14649	0.689511	4.38887	1.13939e-05	0.000111753
Ptar1	795.874	-1.09342	0.155055	-7.05185	1.76554e-12	1.79911e-11				Dcn	1683.57	-2.18914	0.498416	-4.3922	1.12211e-05	0.000110228			Snai2	1163.57	2.23643	0.168833	6.87779	6.07898e-12	5.88715e-11			Hars	1939.81	3.03925	0.365514	4.38756	1.1463e-05	0.000112344
Gm13363	4631.87	0.835669	0.118545	7.04938	1.79713e-12	1.82988e-11				1110004E09Rik	874.992	1.3296	0.302768	4.39147	1.12585e-05	0.00011051			Celsr1	88.897	0.000850731	1.48363	-6.87436	6.22692e-12	6.02596e-11			Pip4k2a	521.274	0.458138	0.256682	-4.38731	1.14759e-05	0.000112384
Ubxn2a	681.489	-1.30061	0.184663	-7.04318	1.87907e-12	1.91183e-11				9130024F11Rik	42.7584	3.02618	0.689511	4.38887	1.13939e-05	0.000111753			A630001G21Rik	63.6177	0.0459464	0.646673	-6.87195	6.33295e-12	6.12404e-11			2210016F16Rik	958.087	2.32419	0.277432	4.38567	1.15631e-05	0.000113151
Baz2b	1398.31	-1.00885	0.143264	-7.04191	1.89623e-12	1.92629e-11				Hars	1939.81	1.60371	0.365514	4.38756	1.1463e-05	0.000112344			C1qtnf7	47.4783	0.0444485	0.65366	-6.87165	6.34628e-12	6.1324e-11			Platr14	80.8979	0.191039	0.544731	-4.38393	1.16556e-05	0.000113969
Tnip1	837.492	-1.09495	0.155489	-7.04195	1.89561e-12	1.92629e-11				Pip4k2a	521.274	-1.12615	0.256682	-4.38731	1.14759e-05	0.000112384			Cysltr1	61.2373	0.0422961	0.664131	-6.87113	6.3694e-12	6.15019e-11			Tnks1bp1	519.684	0.350808	0.344823	-4.38267	1.17231e-05	0.000114541
Osbpl6	171.439	2.29577	0.326141	7.03919	1.93364e-12	1.96276e-11				2210016F16Rik	958.087	1.21672	0.277432	4.38567	1.15631e-05	0.000113151			Igsf9b	124.261	0.222596	0.315539	-6.8692	6.45633e-12	6.22953e-11			Chrna1	56.9623	8.86402	0.718318	4.38241	1.17375e-05	0.000114594
Sik2	1149.43	-1.02739	0.146018	-7.03603	1.97789e-12	2.00613e-11				Platr14	80.8979	-2.38806	0.544731	-4.38393	1.16556e-05	0.000113969			Neu3	117.06	0.168677	0.373827	-6.86859	6.48411e-12	6.25171e-11			Fancf	153.458	2.86589	0.346763	4.38048	1.1842e-05	0.000115525
Rian	1541.34	-1.45888	0.207367	-7.03523	1.98935e-12	2.01618e-11				Tnks1bp1	519.684	-1.51125	0.344823	-4.38267	1.17231e-05	0.000114541			Sim2	78.6333	0.00572966	1.08475	-6.86546	6.62767e-12	6.38542e-11			Qtrtd1	159.384	3.1634	0.379315	4.3802	1.18571e-05	0.000115584
Fam43a	441.893	1.35443	0.192571	7.03341	2.0154e-12	2.041e-11				Chrna1	56.9623	3.14796	0.718318	4.38241	1.17375e-05	0.000114594			Ccdc141	221.51	0.288469	0.261531	-6.85774	6.99563e-12	6.73497e-11			Ugdh	1349.06	2.14123	0.251272	4.37152	1.23383e-05	0.000120091
Plau	322.665	1.71931	0.244523	7.03127	2.04655e-12	2.07095e-11				Fancf	153.458	1.51899	0.346763	4.38048	1.1842e-05	0.000115525			Ripk4	68.2341	0.0114254	0.941838	-6.85002	7.38376e-12	7.09297e-11			Shmt2	2177.62	2.9876	0.361333	4.36989	1.24308e-05	0.000120807
Stap2	64.2382	-4.16673	0.593307	-7.02289	2.1732e-12	2.1974e-11				Qtrtd1	159.384	1.66148	0.379315	4.3802	1.18571e-05	0.000115584			Pam	360.889	3.24509	0.247952	6.84916	7.42874e-12	7.12571e-11			Mllt11	736.814	2.17466	0.256624	4.36746	1.25702e-05	0.000122068
Osbpl1a	706.453	1.16569	0.166036	7.02073	2.20715e-12	2.23e-11				Ugdh	1349.06	1.09844	0.251272	4.37152	1.23383e-05	0.000120091			Cxcl14	244.166	501.46	1.3098	6.84839	7.46852e-12	7.15861e-11			Fam178a	858.881	0.481505	0.241671	-4.36286	1.28371e-05	0.000124489
Spty2d1	1487.53	-1.03706	0.147716	-7.02062	2.20885e-12	2.23e-11				Shmt2	2177.62	1.57898	0.361333	4.36989	1.24308e-05	0.000120807			Dse	848.721	2.4419	0.188104	6.84729	7.52638e-12	7.1999e-11			Serping1	43.5579	0.0725952	0.867322	-4.36283	1.2839e-05	0.000124489
Map3k11	787.629	-1.62936	0.232373	-7.01185	2.35182e-12	2.37251e-11				Mllt11	736.814	1.12079	0.256624	4.36746	1.25702e-05	0.000122068			Fam192a	1285.06	0.448758	0.168825	-6.84725	7.52812e-12	7.1999e-11			Cnep1r1	526.215	0.452488	0.262536	-4.35768	1.31451e-05	0.00012736
Siah2	370.139	1.56866	0.223773	7.01004	2.38255e-12	2.40165e-11				Fam178a	858.881	-1.05438	0.241671	-4.36286	1.28371e-05	0.000124489			Ets2	1626.64	2.08854	0.155293	6.84188	7.81615e-12	7.46446e-11			Yod1	116.07	0.282291	0.418979	-4.35522	1.32931e-05	0.000128696
Amz2	1212.8	0.955327	0.136321	7.0079	2.41913e-12	2.43665e-11				Serping1	43.5579	-3.78398	0.867322	-4.36283	1.2839e-05	0.000124489			Sp140	73.4055	0.0462822	0.648123	-6.84037	7.89902e-12	7.53809e-11			Stard6	197.896	3.41019	0.406869	4.34993	1.36179e-05	0.00013174
Nol4	85.8686	3.01336	0.430003	7.00777	2.4215e-12	2.43716e-11				Cnep1r1	526.215	-1.14405	0.262536	-4.35768	1.31451e-05	0.00012736			Lta4h	3057.98	0.495561	0.148125	-6.83794	8.03426e-12	7.66156e-11			Qars	841.042	0.499172	0.230486	-4.34904	1.36734e-05	0.000132176
Prr5	369.084	-1.69102	0.241349	-7.00655	2.44262e-12	2.45652e-11				Yod1	116.07	-1.82475	0.418979	-4.35522	1.32931e-05	0.000128696			Laptm4b	743.195	0.402688	0.192061	-6.83255	8.342e-12	7.93765e-11			Celsr1	23.4793	0.00463027	1.7844	-4.34583	1.38752e-05	0.000134025
Ube2m	1784.77	-0.967563	0.138228	-6.99974	2.56435e-12	2.57697e-11				Stard6	197.896	1.76985	0.406869	4.34993	1.36179e-05	0.00013174			Nfkb1	1670.22	2.12532	0.159243	6.83031	8.47336e-12	8.05678e-11			AW551984	23.9709	143.709	1.65014	4.34328	1.40372e-05	0.000135282
Dcun1d4	1412.72	-0.989263	0.141385	-6.99693	2.61623e-12	2.62708e-11				Qars	841.042	-1.00239	0.230486	-4.34904	1.36734e-05	0.000132176			Gm20744	49.2517	0.0252804	0.77682	-6.8302	8.47971e-12	8.05696e-11			Mad2l2	785.034	2.3621	0.285514	4.3433	1.40361e-05	0.000135282
Eef2k	422.804	-1.55068	0.221786	-6.99179	2.71397e-12	2.72314e-11				Celsr1	23.4793	-7.75469	1.7844	-4.34583	1.38752e-05	0.000134025			B3galnt1	101.003	6.50199	0.395714	6.82534	8.77149e-12	8.32209e-11			Nutf2-ps1	4865.58	0.461201	0.257102	-4.34275	1.40707e-05	0.000135477
Dync1li1	2304.2	-0.92408	0.132197	-6.99017	2.74553e-12	2.75268e-11				AW551984	23.9709	7.167	1.65014	4.34328	1.40372e-05	0.000135282			Fbxl16	40.6033	0.0489673	0.637653	-6.82509	8.787e-12	8.33077e-11			Slc25a28	502.363	0.45307	0.263019	-4.34263	1.40787e-05	0.000135477
D1Ertd622e	564.199	-1.21868	0.174486	-6.98441	2.86053e-12	2.86579e-11				Mad2l2	785.034	1.24007	0.285514	4.3433	1.40361e-05	0.000135282			Dchs1	122.034	5.10512	0.344614	6.82487	8.80043e-12	8.33232e-11			Pcdh10	21.6398	0.00485481	1.77081	-4.34059	1.42102e-05	0.000136639
Wnt4	45.1067	-4.93742	0.707197	-6.98167	2.91688e-12	2.91777e-11				Nutf2-ps1	4865.58	-1.11653	0.257102	-4.34275	1.40707e-05	0.000135477			Hsd17b7	913.238	3.15988	0.243209	6.82486	8.80139e-12	8.33232e-11			Usp12	504.255	0.442182	0.271465	-4.3368	1.44574e-05	0.000138911
Zfp532	1082.72	1.13576	0.162677	6.98169	2.91659e-12	2.91777e-11				Slc25a28	502.363	-1.14219	0.263019	-4.34263	1.40787e-05	0.000135477			Gli2	486.666	2.42551	0.187314	6.82433	8.83355e-12	8.35672e-11			Mpp5	316.685	0.428276	0.282119	-4.33643	1.44815e-05	0.000139037
Nmt2	4637.2	0.926251	0.132682	6.981	2.93089e-12	2.92954e-11				Pcdh10	21.6398	-7.68637	1.77081	-4.34059	1.42102e-05	0.000136639			Prrx2	236.495	3.62748	0.272529	6.82118	9.02988e-12	8.53627e-11			Hspb8	1169.56	0.435631	0.27661	-4.33397	1.46441e-05	0.000140493
Ppp1r13l	353.243	-1.45045	0.207899	-6.97669	3.02206e-12	3.01837e-11				Usp12	504.255	-1.17729	0.271465	-4.3368	1.44574e-05	0.000138911			Sfi1	108.324	0.18799	0.353587	-6.81946	9.13843e-12	8.63264e-11			Cisd1	1818.09	2.29317	0.276332	4.33299	1.47098e-05	0.000140992
Galk2	1279.31	-1.49218	0.213893	-6.97629	3.03085e-12	3.02484e-11				Mpp5	316.685	-1.22339	0.282119	-4.33643	1.44815e-05	0.000139037			Ptpn13	1618.84	0.426188	0.1805	-6.81682	9.30774e-12	8.78624e-11			Fpgt	258.325	2.85832	0.349691	4.33286	1.47182e-05	0.000140992
Cdr2l	1133.68	-0.991054	0.142097	-6.97449	3.06984e-12	3.06141e-11				Hspb8	1169.56	-1.19882	0.27661	-4.33397	1.46441e-05	0.000140493			Rab11fip2	815.438	0.496154	0.148339	-6.81641	9.33459e-12	8.80522e-11			Ubl3	1065.17	0.489513	0.238048	-4.32929	1.49592e-05	0.000143192
Nkain1	691.431	1.73544	0.248868	6.97335	3.09472e-12	3.08387e-11				Cisd1	1818.09	1.19735	0.276332	4.33299	1.47098e-05	0.000140992			Hoxb4	388.256	2.59147	0.201589	6.81471	9.44572e-12	8.90363e-11			3830406C13Rik	418.31	0.337227	0.362327	-4.32815	1.50366e-05	0.000143751
Aplp1	58.0773	-4.32519	0.621069	-6.96411	3.30498e-12	3.29088e-11				Fpgt	258.325	1.51516	0.349691	4.33286	1.47182e-05	0.000140992			Kcnk2	57.1473	28.6488	0.710332	6.81428	9.47368e-12	8.92355e-11			Dynlt1b	6580.54	2.60029	0.31854	4.3281	1.50402e-05	0.000143751
Vdac1	13350.2	-0.851509	0.122328	-6.96086	3.38205e-12	3.36506e-11				Ubl3	1065.17	-1.03058	0.238048	-4.32929	1.49592e-05	0.000143192			Mical1	957.071	0.396848	0.195705	-6.813	9.55812e-12	8.99661e-11			Lacc1	197.999	0.248882	0.463751	-4.3266	1.51427e-05	0.000144623
Cltb	466.371	-1.39699	0.200771	-6.95811	3.44873e-12	3.4262e-11				3830406C13Rik	418.31	-1.56821	0.362327	-4.32815	1.50366e-05	0.000143751			AI839979	58.3983	0.0419899	0.671457	-6.81177	9.64031e-12	9.06744e-11			Shroom2	179.076	0.23123	0.488448	-4.32513	1.5244e-05	0.000145481
Lrrc40	1316.81	0.975444	0.1402	6.9575	3.46357e-12	3.43833e-11				Dynlt1b	6580.54	1.37867	0.31854	4.3281	1.50402e-05	0.000143751			Zfp36	408.336	0.344238	0.225916	-6.81014	9.75063e-12	9.15803e-11			Mkrn1	543.733	0.462393	0.25733	-4.32445	1.52912e-05	0.000145822
Mb21d1	259.272	1.68611	0.242355	6.95719	3.47131e-12	3.44339e-11				Lacc1	197.999	-2.00647	0.463751	-4.3266	1.51427e-05	0.000144623			Ptpn4	796.177	0.42305	0.182289	-6.80844	9.86638e-12	9.26009e-11			Slc39a6	234.71	2.50903	0.306933	4.32383	1.53344e-05	0.000146124
Mdfic	3215.38	-0.804066	0.115584	-6.95656	3.48684e-12	3.45617e-11				Shroom2	179.076	-2.1126	0.488448	-4.32513	1.5244e-05	0.000145481			Abi3	67.2462	0.119289	0.450568	-6.80801	9.89558e-12	9.28084e-11			Plod2	271.001	0.335748	0.364338	-4.32168	1.54847e-05	0.000147336
Cd81	663.998	-1.53548	0.220732	-6.9563	3.4933e-12	3.45995e-11				Mkrn1	543.733	-1.11281	0.25733	-4.32445	1.52912e-05	0.000145822			Natd1	716.657	0.453859	0.167586	-6.80061	1.04177e-11	9.7635e-11			Arhgef17	279.527	0.39475	0.310326	-4.32123	1.55162e-05	0.000147526
Rbm8a	4083.16	0.850608	0.122317	6.95414	3.54711e-12	3.5106e-11				Slc39a6	234.71	1.32713	0.306933	4.32383	1.53344e-05	0.000146124			Map3k13	130.377	5.23417	0.351181	6.7998	1.04767e-11	9.81182e-11			Adgrg1	30.4709	0.0201868	1.30344	-4.31969	1.56251e-05	0.00014834
Hist1h3f	1388.33	1.12579	0.161899	6.95367	3.55902e-12	3.51971e-11				Cks1b	6638.28	0.885758	0.204953	4.32177	1.54785e-05	0.000147336			Tspan2	140.364	0.215948	0.325285	-6.79787	1.0618e-11	9.9299e-11			Ccdc125	32.6025	0.102888	0.759599	-4.31918	1.56607e-05	0.000148566
Slc25a13	1213.8	-1.20546	0.173365	-6.9533	3.56841e-12	3.52633e-11				Plod2	271.001	-1.57455	0.364338	-4.32168	1.54847e-05	0.000147336			Ctsz	282.863	0.322226	0.240447	-6.79507	1.08264e-11	1.01175e-10			Sync	28.9702	0.0744471	0.86817	-4.31671	1.58371e-05	0.000150128
Celf2	3175.15	-0.90246	0.129839	-6.95062	3.63694e-12	3.59134e-11				Arhgef17	279.527	-1.34099	0.310326	-4.32123	1.55162e-05	0.000147526			Blvra	1274.5	0.468524	0.160975	-6.79485	1.08423e-11	1.01252e-10			Isyna1	801.689	0.321033	0.379822	-4.31572	1.59083e-05	0.000150691
Tfpi	236.433	-6.12148	0.880907	-6.94906	3.67721e-12	3.62837e-11				Adgrg1	30.4709	-5.63044	1.30344	-4.31969	1.56251e-05	0.00014834			Malat1	293313	0.374472	0.2087	-6.78999	1.12139e-11	1.04573e-10			Fam171a2	29.8887	0.102169	0.762956	-4.31345	1.60725e-05	0.000152133
Ldoc1l	68.993	-3.56734	0.513511	-6.94696	3.73241e-12	3.68006e-11				Ccdc125	32.6025	-3.28085	0.759599	-4.31918	1.56607e-05	0.000148566			Pkn1	851.684	0.463653	0.163349	-6.78841	1.13377e-11	1.05652e-10			Epha4	92.2606	0.238316	0.479707	-4.31315	1.60944e-05	0.000152227
Neto1	56.8063	-5.91959	0.852217	-6.9461	3.75525e-12	3.69978e-11				Sync	28.9702	-3.74764	0.86817	-4.31671	1.58371e-05	0.000150128			Tmcc3	283.416	3.0105	0.234314	6.78578	1.15462e-11	1.07517e-10			Lclat1	109.009	3.7465	0.441924	4.31192	1.61842e-05	0.000152963
AI414108	152.634	-2.05359	0.295913	-6.93983	3.92565e-12	3.86476e-11				Isyna1	801.689	-1.63921	0.379822	-4.31572	1.59083e-05	0.000150691			Bhlhb9	1967.68	0.3364	0.231649	-6.78503	1.16061e-11	1.07999e-10			Hey2	16.4722	0.00667414	1.67688	-4.30991	1.63318e-05	0.000154243
Asl	858.848	-1.1272	0.162444	-6.93905	3.94751e-12	3.88335e-11				Fam171a2	29.8887	-3.29098	0.762956	-4.31345	1.60725e-05	0.000152133			Nek4	397.493	2.51263	0.196058	6.7796	1.20511e-11	1.1206e-10			Bnc1	401.016	0.284257	0.421105	-4.30945	1.63664e-05	0.000154456
Fbxl3	1096.66	-1.1124	0.160502	-6.93077	4.18568e-12	4.11456e-11				Epha4	92.2606	-2.06905	0.479707	-4.31315	1.60944e-05	0.000152227			Cdk19	1256.79	0.477195	0.157509	-6.7764	1.23203e-11	1.14482e-10			Speer4cos	22.7099	0.00905608	1.5771	-4.3034	1.682e-05	0.000158619
Hoxc9	203.665	-1.8289	0.263898	-6.93036	4.19779e-12	4.12335e-11				Lclat1	109.009	1.90554	0.441924	4.31192	1.61842e-05	0.000152963			Map4k2	455.065	0.359328	0.217956	-6.77488	1.24508e-11	1.15612e-10			Sephs2	1118.35	0.429899	0.283101	-4.3021	1.69187e-05	0.000159431
Ppp1r8	1617.83	1.06857	0.154279	6.9262	4.3228e-12	4.24297e-11				Hey2	16.4722	-7.2272	1.67688	-4.30991	1.63318e-05	0.000154243			Elf1	1054.67	0.489729	0.152302	-6.76253	1.35603e-11	1.25736e-10			Psma5	6204.87	2.1246	0.252807	4.30049	1.70424e-05	0.000160478
Hspa4	18419	-0.875402	0.126461	-6.92233	4.44277e-12	4.35418e-11				Bnc1	401.016	-1.81473	0.421105	-4.30945	1.63664e-05	0.000154456			Nxf3	49.0217	0.0240776	0.79524	-6.76043	1.37584e-11	1.27482e-10			Nudt18	83.3804	0.246377	0.470124	-4.29899	1.71576e-05	0.000161444
Srp19	1480.68	0.89983	0.129988	6.92239	4.44086e-12	4.35418e-11				Speer4cos	22.7099	-6.7869	1.5771	-4.3034	1.682e-05	0.000158619			Dusp3	1594.77	0.329549	0.236913	-6.75959	1.38381e-11	1.2813e-10			Raet1a	333.712	3.4154	0.412701	4.29379	1.75647e-05	0.00016503
Synrg	998.821	-1.03971	0.150346	-6.91542	4.66477e-12	4.56833e-11				Sephs2	1118.35	-1.21793	0.283101	-4.3021	1.69187e-05	0.000159431			Pstpip2	55.2029	36.4703	0.767768	6.75809	1.39818e-11	1.29277e-10			Fam49a	126.717	0.260236	0.452502	-4.29193	1.77126e-05	0.000166292
Plxnb1	199.278	-2.12696	0.307608	-6.91452	4.69446e-12	4.59396e-11				Psma5	6204.87	1.08719	0.252807	4.30049	1.70424e-05	0.000160478			Ranbp6	632.701	0.407911	0.191482	-6.75612	1.41737e-11	1.30959e-10			Gxylt2	473.008	2.36138	0.288844	4.2917	1.77313e-05	0.000166292
Prdm16	172.919	9.03061	1.3064	6.91258	4.75927e-12	4.65391e-11				Nudt18	83.3804	-2.02106	0.470124	-4.29899	1.71576e-05	0.000161444			Pxdc1	769.54	2.91998	0.228829	6.75595	1.41907e-11	1.31023e-10			Hspa12b	67.4566	8.9326	0.736106	4.29161	1.77381e-05	0.000166292
Rbm42	1630.09	-0.988074	0.142972	-6.91096	4.81385e-12	4.70376e-11				Raet1a	333.712	1.77205	0.412701	4.29379	1.75647e-05	0.00016503			Plk3	378.63	2.69443	0.211883	6.74893	1.48942e-11	1.37422e-10			Vsnl1	11.4107	232.123	1.83169	4.29044	1.78322e-05	0.000167051
Chd7	300.569	1.52114	0.220201	6.90792	4.91798e-12	4.80192e-11				Fam49a	126.717	-1.94211	0.452502	-4.29193	1.77126e-05	0.000166292			Ppp1r13b	534.066	0.439798	0.175641	-6.74724	1.50686e-11	1.38933e-10			Apba3	1496.01	2.00035	0.233171	4.28977	1.78861e-05	0.000167432
Farp1	3904.17	-0.905824	0.131208	-6.90375	5.06482e-12	4.9416e-11				Gxylt2	473.008	1.23963	0.288844	4.2917	1.77313e-05	0.000166292			Fam149a	584.792	2.23126	0.171675	6.74446	1.53598e-11	1.41518e-10			Mamdc2	52.1551	0.0907022	0.807899	-4.28608	1.81855e-05	0.000169985
Arf6	3765.21	0.77559	0.112362	6.90258	5.10667e-12	4.97872e-11				Hspa12b	67.4566	3.15908	0.736106	4.29161	1.77381e-05	0.000166292			Sirpa	57.4143	0.061871	0.595704	-6.73924	1.59222e-11	1.46596e-10			Sh3tc1	24.6577	0.0354952	1.12405	-4.28473	1.82959e-05	0.000170892
Atp5e	3881.82	-1.1408	0.165371	-6.89842	5.25829e-12	5.12272e-11				Vsnl1	11.4107	7.85874	1.83169	4.29044	1.78322e-05	0.000167051			Mrpl48	548.45	0.420513	0.185591	-6.73405	1.65002e-11	1.51598e-10			Cthrc1	195.175	0.240936	0.479274	-4.28414	1.83444e-05	0.000171219
Gpd1l	585.43	-1.28339	0.18606	-6.89769	5.28545e-12	5.14535e-11				Apba3	1496.01	1.00025	0.233171	4.28977	1.78861e-05	0.000167432			Tlr4	459.029	0.393756	0.199795	-6.73001	1.69646e-11	1.55319e-10			Irf9	372.669	2.48505	0.306661	4.2825	1.84802e-05	0.00017236
Wdr62	234.142	-1.92185	0.278803	-6.89323	5.45384e-12	5.30532e-11				Hdhd2	1295.17	0.952413	0.222033	4.28951	1.7907e-05	0.000167505			Crebrf	1003.96	0.378476	0.208437	-6.72492	1.75683e-11	1.60621e-10			Mylip	107.78	3.86084	0.455251	4.28096	1.86086e-05	0.00017343
Gas5	4588.34	0.862507	0.125144	6.89214	5.49591e-12	5.34227e-11				Mamdc2	52.1551	-3.46272	0.807899	-4.28608	1.81855e-05	0.000169985			Dusp4	1005.6	2.2111	0.170227	6.72493	1.75671e-11	1.60621e-10			Cep104	285.362	2.68395	0.33274	4.28069	1.86316e-05	0.000173518
Plekhf1	407.172	-1.37582	0.199744	-6.88795	5.66039e-12	5.49807e-11				Sh3tc1	24.6577	-4.81623	1.12405	-4.28473	1.82959e-05	0.000170892			Galnt10	498.699	0.410811	0.190902	-6.72309	1.77913e-11	1.62546e-10			Pdrg1	1512.9	0.494243	0.237569	-4.27964	1.87198e-05	0.000174212
Arrdc1	122.454	-2.28514	0.331843	-6.8862	5.73021e-12	5.56175e-11				Cthrc1	195.175	-2.05328	0.479274	-4.28414	1.83444e-05	0.000171219			Rab39b	186.78	4.029	0.299109	6.72136	1.80036e-11	1.64371e-10			Gm13293	13.02	0.00488785	1.79458	-4.27764	1.88884e-05	0.000175653
P2rx7	116.582	-2.72119	0.395355	-6.88288	5.86525e-12	5.68859e-11				Irf9	372.669	1.31328	0.306661	4.2825	1.84802e-05	0.00017236			Spry2	1369.89	0.42644	0.18302	-6.71832	1.83836e-11	1.67723e-10			Birc3	132.605	3.23769	0.396362	4.2763	1.90026e-05	0.000176585
B630019K06Rik	69.741	3.5924	0.522305	6.87797	6.07134e-12	5.88411e-11				Mylip	107.78	1.94891	0.455251	4.28096	1.86086e-05	0.00017343			Pcdhac2	144.675	937.094	1.4706	6.71293	1.90749e-11	1.73666e-10			Ltbp4	20.6722	0.00545483	1.75833	-4.2758	1.90452e-05	0.000176853
Snai2	1163.57	1.1612	0.168833	6.87779	6.07898e-12	5.88715e-11				Cep104	285.362	1.42436	0.33274	4.28069	1.86316e-05	0.000173518			Emp3	173.31	0.280528	0.27321	-6.71199	1.91985e-11	1.7467e-10			Npl	19.4295	0.021202	1.30152	-4.27168	1.94008e-05	0.000180023
Celsr1	88.897	-10.199	1.48363	-6.87436	6.22692e-12	6.02596e-11				Pdrg1	1512.9	-1.01671	0.237569	-4.27964	1.87198e-05	0.000174212			Hspb8	1351.33	0.464332	0.164912	-6.7113	1.92902e-11	1.75383e-10			Tspan18	16.0738	0.00571425	1.74446	-4.27136	1.9428e-05	0.000180144
A630001G21Rik	63.6177	-4.44391	0.646673	-6.87195	6.33295e-12	6.12404e-11				Gm13293	13.02	-7.67658	1.79458	-4.27764	1.88884e-05	0.000175653			Rragd	76.0527	32.4804	0.748756	6.70646	1.99402e-11	1.81166e-10			2900026A02Rik	39.5876	0.0360201	1.12284	-4.27048	1.9505e-05	0.000180726
C1qtnf7	47.4783	-4.49172	0.65366	-6.87165	6.34628e-12	6.1324e-11				Birc3	132.605	1.69496	0.396362	4.2763	1.90026e-05	0.000176585			Ugp2	4417.3	0.475135	0.160149	-6.70371	2.03194e-11	1.84484e-10			Timm21	608.366	2.16359	0.260823	4.26891	1.96434e-05	0.000181877
Cysltr1	61.2373	-4.56333	0.664131	-6.87113	6.3694e-12	6.15019e-11				Ltbp4	20.6722	-7.51825	1.75833	-4.2758	1.90452e-05	0.000176853			Gas6	795.033	0.417296	0.188108	-6.70283	2.04426e-11	1.85344e-10			Fabp4	317.476	0.357088	0.348235	-4.26623	1.98806e-05	0.000183805
Igsf9b	124.261	-2.1675	0.315539	-6.8692	6.45633e-12	6.22953e-11				Npl	19.4295	-5.55965	1.30152	-4.27168	1.94008e-05	0.000180023			Tfap4	328.253	3.10111	0.243606	6.70256	2.04804e-11	1.85559e-10			6030419C18Rik	106.749	3.93817	0.463659	4.26504	1.99868e-05	0.00018457
Neu3	117.06	-2.56767	0.373827	-6.86859	6.48411e-12	6.25171e-11				Tspan18	16.0738	-7.45122	1.74446	-4.27136	1.9428e-05	0.000180144			Zfp330	892.467	0.43301	0.180224	-6.70016	2.08188e-11	1.88493e-10			Rftn2	129.235	3.9712	0.466492	4.26498	1.99923e-05	0.00018457
Sim2	78.6333	-7.44733	1.08475	-6.86546	6.62767e-12	6.38542e-11				2900026A02Rik	39.5876	-4.79505	1.12284	-4.27048	1.9505e-05	0.000180726			Slc25a37	645.196	2.33238	0.182363	6.69983	2.08666e-11	1.88796e-10			Unc13b	26.1385	0.00602124	1.73004	-4.26332	2.01415e-05	0.000185813
Ccdc141	221.51	-1.79351	0.261531	-6.85774	6.99563e-12	6.73497e-11				Timm21	608.366	1.11343	0.260823	4.26891	1.96434e-05	0.000181877			Nbeal2	101.81	0.203951	0.342471	-6.69752	2.11988e-11	1.91669e-10			Fbln5	374.176	0.430202	0.285734	-4.2589	2.05432e-05	0.000189244
Pdlim5	7808.09	-0.913358	0.133255	-6.8542	7.17136e-12	6.89907e-11				Rab1	3694.21	-0.904856	0.212023	-4.26773	1.97469e-05	0.000182702			Amfr	450.389	0.391886	0.201797	-6.6973	2.12312e-11	1.91829e-10			Ifit3	397.219	5.28474	0.564272	4.25652	2.07637e-05	0.000191137
Ripk4	68.2341	-6.45161	0.941838	-6.85002	7.38376e-12	7.09297e-11				Fabp4	317.476	-1.48565	0.348235	-4.26623	1.98806e-05	0.000183805			Arf2	1281.08	0.477369	0.159388	-6.69326	2.18254e-11	1.96926e-10			Yipf1	492.035	0.442771	0.276201	-4.25548	2.086e-05	0.000191884
Smarcad1	2502.85	-0.895966	0.130797	-6.85005	7.38218e-12	7.09297e-11				6030419C18Rik	106.749	1.97752	0.463659	4.26504	1.99868e-05	0.00018457			Hoxc4	233.856	3.2171	0.251943	6.69104	2.21595e-11	1.99802e-10			Nmd3	1284.25	2.20026	0.267554	4.25212	2.11754e-05	0.000194505
Hspa9	50526	0.965233	0.140927	6.84918	7.4272e-12	7.12571e-11				Rftn2	129.235	1.98958	0.466492	4.26498	1.99923e-05	0.00018457			Srxn1	1733.27	2.37663	0.186738	6.68807	2.2613e-11	2.03751e-10			Zfp296	19.5868	48.3611	1.31597	4.25221	2.1167e-05	0.000194505
Pam	360.889	1.69826	0.247952	6.84916	7.42874e-12	7.12571e-11				Unc13b	26.1385	-7.37572	1.73004	-4.26332	2.01415e-05	0.000185813			Tchh	143.93	9.50446	0.485832	6.68669	2.28279e-11	2.05404e-10			Zbtb7c	55.4016	0.0896931	0.818678	-4.24936	2.14381e-05	0.000196634
Cxcl14	244.166	8.96999	1.3098	6.84839	7.46852e-12	7.15861e-11				Serpinh1	2711.66	-0.908226	0.213141	-4.26114	2.03384e-05	0.000187493			Net1	3247.88	0.492931	0.152667	-6.68478	2.31273e-11	2.07955e-10			Meg3	126.028	0.255971	0.463167	-4.24458	2.19002e-05	0.00020044
Dse	848.721	1.28801	0.188104	6.84729	7.52638e-12	7.1999e-11				Fbln5	374.176	-1.21691	0.285734	-4.2589	2.05432e-05	0.000189244			Lrp8	310.306	3.54937	0.273632	6.67892	2.40716e-11	2.16e-10			Txnl1	5989.48	2.15985	0.26187	4.24231	2.21232e-05	0.000202335
Fam192a	1285.06	-1.15599	0.168825	-6.84725	7.52812e-12	7.1999e-11				Ifit3	397.219	2.40183	0.564272	4.25652	2.07637e-05	0.000191137			Ddr2	2616.66	2.05358	0.155441	6.67869	2.41085e-11	2.16183e-10			Ets2	268.503	2.78155	0.347936	4.24183	2.21701e-05	0.00020248
Rab6a	2616.46	-0.880541	0.128597	-6.84729	7.52596e-12	7.1999e-11				Yipf1	492.035	-1.17537	0.276201	-4.25548	2.086e-05	0.000191884			Greb1	47.4272	0.0532628	0.633745	-6.67576	2.45955e-11	2.20248e-10			Kcnj15	24.3488	136.734	1.67268	4.24183	2.21709e-05	0.00020248
Hist1h2bb	3268.96	0.906388	0.132424	6.84461	7.66832e-12	7.32863e-11				Nmd3	1284.25	1.13767	0.267554	4.25212	2.11754e-05	0.000194505			9330159F19Rik	70.351	0.00610278	1.10217	-6.6744	2.48248e-11	2.22149e-10			Cped1	437.585	2.2906	0.282031	4.23969	2.2383e-05	0.000204271
Ets2	1626.64	1.06249	0.155293	6.84188	7.81615e-12	7.46446e-11				Zfp296	19.5868	5.59578	1.31597	4.25221	2.1167e-05	0.000194505			Ccdc92	356.659	0.319961	0.246365	-6.67317	2.50341e-11	2.23411e-10			Smtn	522.578	0.333601	0.3737	-4.23817	2.25347e-05	0.000205361
Sp140	73.4055	-4.4334	0.648123	-6.84037	7.89902e-12	7.53809e-11				Zbtb7c	55.4016	-3.47886	0.818678	-4.24936	2.14381e-05	0.000196634			Large	469.257	0.40814	0.193857	-6.66918	2.57238e-11	2.29252e-10			Fndc3c1	13.9176	0.00561434	1.76448	-4.23733	2.26194e-05	0.000205986
Lta4h	3057.98	-1.01287	0.148125	-6.83794	8.03426e-12	7.66156e-11				Meg3	126.028	-1.96595	0.463167	-4.24458	2.19002e-05	0.00020044			Ehd1	3168.57	0.47568	0.16077	-6.6675	2.60198e-11	2.31574e-10			Avil	44.5237	12.5464	0.861837	4.23421	2.29361e-05	0.000208571
Phgdh	9723.96	0.757362	0.110806	6.83504	8.19825e-12	7.81224e-11				Txnl1	5989.48	1.11093	0.26187	4.24231	2.21232e-05	0.000202335			Tbc1d16	469.774	2.57674	0.204812	6.66733	2.60496e-11	2.31682e-10			Mst1r	18.322	0.00663083	1.70904	-4.23432	2.29248e-05	0.000208571
Cdk17	1641.5	0.874708	0.128014	6.83291	8.32119e-12	7.92362e-11				Ets2	268.503	1.47589	0.347936	4.24183	2.21701e-05	0.00020248			Chfr	814.141	0.484645	0.156824	-6.66351	2.67364e-11	2.37467e-10			Fam84b	245.887	0.292459	0.418937	-4.23379	2.29785e-05	0.000208807
Laptm4b	743.195	-1.31227	0.192061	-6.83255	8.342e-12	7.93765e-11				Kcnj15	24.3488	7.09522	1.67268	4.24183	2.21709e-05	0.00020248			Lama3	48.0623	0.0535209	0.634127	-6.66074	2.7245e-11	2.41821e-10			Gfra1	27.7619	11.3057	0.827	4.23093	2.32727e-05	0.00021133
Nfkb1	1670.22	1.08768	0.159243	6.83031	8.47336e-12	8.05678e-11				Cped1	437.585	1.19572	0.282031	4.23969	2.2383e-05	0.000204271			Tbx5	164.259	3.80692	0.289794	6.65515	2.83004e-11	2.51017e-10			Unc45b	36.9937	0.0341509	1.15174	-4.23008	2.33611e-05	0.000211982
Gm20744	49.2517	-5.30584	0.77682	-6.8302	8.47971e-12	8.05696e-11				Calm3	3543.35	-0.882265	0.208105	-4.23951	2.24004e-05	0.000204283			Ace2	40.615	0.0307104	0.755121	-6.65474	2.83801e-11	2.51554e-10			St3gal1	438.707	0.440437	0.279677	-4.22985	2.33845e-05	0.000212043
Sfr1	9236.96	-0.941746	0.137925	-6.82794	8.61423e-12	8.17882e-11				Smtn	522.578	-1.5838	0.3737	-4.23817	2.25347e-05	0.000205361			Inhba	173.377	4.5849	0.330641	6.64434	3.04577e-11	2.69786e-10			Nampt	1141.34	2.07118	0.248387	4.22911	2.34618e-05	0.000212441
B3galnt1	101.003	2.70088	0.395714	6.82534	8.77149e-12	8.32209e-11				Fndc3c1	13.9176	-7.47667	1.76448	-4.23733	2.26194e-05	0.000205986			Ddit3	915.836	2.81787	0.224982	6.64322	3.06909e-11	2.71668e-10			Pdcd4	342.762	0.409543	0.304625	-4.22787	2.35913e-05	0.000213462
Fbxl16	40.6033	-4.35204	0.637653	-6.82509	8.787e-12	8.33077e-11				Avil	44.5237	3.6492	0.861837	4.23421	2.29361e-05	0.000208571			Ifi47	506.303	4.52356	0.32779	6.64284	3.07699e-11	2.72182e-10			Tbc1d7	845.218	2.06851	0.24805	4.22734	2.36472e-05	0.000213815
Dchs1	122.034	2.35194	0.344614	6.82487	8.80043e-12	8.33232e-11				Mst1r	18.322	-7.2366	1.70904	-4.23432	2.29248e-05	0.000208571			Gipc1	515.254	0.408888	0.194358	-6.63839	3.17122e-11	2.80138e-10			Prr14	385.552	0.433172	0.285597	-4.22619	2.37684e-05	0.000214759
Hsd17b7	913.238	1.65987	0.243209	6.82486	8.80139e-12	8.33232e-11				Fam84b	245.887	-1.77369	0.418937	-4.23379	2.29785e-05	0.000208807			Nid2	582.91	0.268928	0.285422	-6.63827	3.17384e-11	2.80181e-10			Cdc45	594.784	2.84215	0.356614	4.22581	2.3808e-05	0.000214965
Gli2	486.666	1.27829	0.187314	6.82433	8.83355e-12	8.35672e-11				Gfra1	27.7619	3.49898	0.827	4.23093	2.32727e-05	0.00021133			Ncs1	1632.56	2.14553	0.165948	6.63659	3.2102e-11	2.832e-10			Fam131b	111.712	3.83497	0.459078	4.22415	2.39846e-05	0.000216252
Prrx2	236.495	1.85897	0.272529	6.82118	9.02988e-12	8.53627e-11				Unc45b	36.9937	-4.87193	1.15174	-4.23008	2.33611e-05	0.000211982			Rftn2	203.454	3.77104	0.288746	6.632	3.3117e-11	2.9176e-10			Mt1	11070.9	0.386062	0.325842	-4.21399	2.50903e-05	0.000225902
Sfi1	108.324	-2.41127	0.353587	-6.81946	9.13843e-12	8.63264e-11				St3gal1	438.707	-1.18299	0.279677	-4.22985	2.33845e-05	0.000212043			Cacna2d1	257.257	3.89831	0.296299	6.62457	3.48264e-11	3.06613e-10			Ccbl2	105.811	3.53575	0.432553	4.21224	2.5285e-05	0.000227494
Ptpn13	1618.84	-1.23044	0.1805	-6.81682	9.30774e-12	8.78624e-11				Nampt	1141.34	1.05046	0.248387	4.22911	2.34618e-05	0.000212441			Plk4	1245.23	2.20208	0.172148	6.6156	3.70041e-11	3.25348e-10			Bcas2	3808.8	2.0252	0.241702	4.21207	2.53043e-05	0.000227507
Rab11fip2	815.438	-1.01114	0.148339	-6.81641	9.33459e-12	8.80522e-11				Pdcd4	342.762	-1.28791	0.304625	-4.22787	2.35913e-05	0.000213462			Map9	363.374	2.64552	0.212166	6.61536	3.7064e-11	3.25655e-10			Cln8	230.281	2.85895	0.360048	4.20912	2.56362e-05	0.000230328
Hoxb4	388.256	1.37377	0.201589	6.81471	9.44572e-12	8.90363e-11				Tbc1d7	845.218	1.04859	0.24805	4.22734	2.36472e-05	0.000213815			Usp29	56.9735	0.0136474	0.937587	-6.60764	3.90507e-11	3.4265e-10			Lrrc75a	610.002	0.45134	0.272785	-4.20739	2.58341e-05	0.000231942
Kcnk2	57.1473	4.8404	0.710332	6.81428	9.47368e-12	8.92355e-11				Prr14	385.552	-1.20699	0.285597	-4.22619	2.37684e-05	0.000214759			S1pr1	84.4457	9.52669	0.492238	6.6065	3.93507e-11	3.45051e-10			Tmem8	72.5563	0.247095	0.479645	-4.2049	2.61194e-05	0.000234338
Mical1	957.071	-1.33334	0.195705	-6.813	9.55812e-12	8.99661e-11				Cdc45	594.784	1.50699	0.356614	4.22581	2.3808e-05	0.000214965			Tnip3	65.7371	0.0518349	0.646426	-6.60544	3.96327e-11	3.47291e-10			Psma3	13274.1	2.04151	0.244938	4.20367	2.62624e-05	0.00023529
AI839979	58.3983	-4.57381	0.671457	-6.81177	9.64031e-12	9.06744e-11				Fam131b	111.712	1.93922	0.459078	4.22415	2.39846e-05	0.000216252			Prr5l	454.041	0.330514	0.241819	-6.605	3.97511e-11	3.47935e-10			Fgfr3	16.7147	0.00666072	1.72019	-4.20308	2.63309e-05	0.000235737
Zfp36	408.336	-1.53852	0.225916	-6.81014	9.75063e-12	9.15803e-11				Mt1	11070.9	-1.3731	0.325842	-4.21399	2.50903e-05	0.000225902			Rnpep	582.575	0.456462	0.171412	-6.60065	4.0937e-11	3.57522e-10			Adgrb2	19.4135	0.0426099	1.08346	-4.20198	2.64593e-05	0.000236554
Ptpn4	796.177	-1.2411	0.182289	-6.80844	9.86638e-12	9.26009e-11				Ccbl2	105.811	1.82202	0.432553	4.21224	2.5285e-05	0.000227494			Prss12	51.7151	0.0948579	0.515351	-6.59374	4.28892e-11	3.73822e-10			Zmynd8	694.582	0.464282	0.263429	-4.20199	2.64581e-05	0.000236554
Abi3	67.2462	-3.06747	0.450568	-6.80801	9.89558e-12	9.28084e-11				Bcas2	3808.8	1.01807	0.241702	4.21207	2.53043e-05	0.000227507			Nit1	625.646	0.427666	0.18589	-6.5923	4.33062e-11	3.77205e-10			Gnb5	312.565	2.72303	0.343965	4.20162	2.65008e-05	0.000236759
Natd1	716.657	-1.13968	0.167586	-6.80061	1.04177e-11	9.7635e-11				Cln8	230.281	1.51549	0.360048	4.20912	2.56362e-05	0.000230328			Dact1	163.069	4.22254	0.315346	6.58994	4.4001e-11	3.83002e-10			Akt1s1	1173.93	0.481408	0.251258	-4.19755	2.69814e-05	0.000240884
Map3k13	130.377	2.38796	0.351181	6.7998	1.04767e-11	9.81182e-11				Lrrc75a	610.002	-1.14771	0.272785	-4.20739	2.58341e-05	0.000231942			Sntg1	80.2232	0.0693362	0.585463	-6.57642	4.81914e-11	4.18919e-10			B3gnt9	100.303	0.265501	0.456046	-4.19522	2.72607e-05	0.000243207
Nhlrc2	2187.42	0.965671	0.142049	6.79813	1.05982e-11	9.91848e-11				Tmem8	72.5563	-2.01686	0.479645	-4.2049	2.61194e-05	0.000234338			Slc38a1	724.127	0.465477	0.167778	-6.57544	4.85088e-11	4.21398e-10			Lpcat4	219.783	0.275869	0.443202	-4.1921	2.76385e-05	0.00024606
Tspan2	140.364	-2.21124	0.325285	-6.79787	1.0618e-11	9.9299e-11				Vdac1	3501.55	-0.938813	0.223306	-4.20415	2.62068e-05	0.000234957			Trim30d	77.0062	0.06275	0.607697	-6.57275	4.93929e-11	4.28508e-10			Vps45	329.873	2.57193	0.325092	4.1922	2.76268e-05	0.00024606
Ctsz	282.863	-1.63385	0.240447	-6.79507	1.08264e-11	1.01175e-10				Psma3	13274.1	1.02964	0.244938	4.20367	2.62624e-05	0.00023529			Stac2	84.4714	0.168119	0.39148	-6.57108	4.99517e-11	4.33069e-10			Cdc42bpg	34.1453	0.0293532	1.21493	-4.1898	2.79196e-05	0.000248215
Blvra	1274.5	-1.0938	0.160975	-6.79485	1.08423e-11	1.01252e-10				Fgfr3	16.7147	-7.23011	1.72019	-4.20308	2.63309e-05	0.000235737			Rnf165	125.11	4.87601	0.347925	6.56953	5.04735e-11	4.37303e-10			Rftn1	242.801	2.52824	0.319452	4.18884	2.80388e-05	0.000249101
Med13l	3864.66	0.83482	0.122889	6.79331	1.09592e-11	1.0227e-10				Adgrb2	19.4135	-4.55267	1.08346	-4.20198	2.64593e-05	0.000236554			Iffo2	1203.61	2.14436	0.167634	6.56516	5.19777e-11	4.50037e-10			Pold4	893.828	0.32141	0.391018	-4.18781	2.81656e-05	0.000250053
Malat1	293313	-1.41707	0.2087	-6.78999	1.12139e-11	1.04573e-10				Zmynd8	694.582	-1.10693	0.263429	-4.20199	2.64581e-05	0.000236554			Stx7	1174.3	0.476778	0.162826	-6.56289	5.27731e-11	4.56622e-10			Cdk18	89.8507	0.254767	0.471209	-4.18657	2.83203e-05	0.000251251
Pkn1	851.684	-1.10888	0.163349	-6.78841	1.13377e-11	1.05652e-10				Gnb5	312.565	1.44521	0.343965	4.20162	2.65008e-05	0.000236759			AW551984	131.896	8.20446	0.463203	6.55524	5.55532e-11	4.80359e-10			Inadl	109.047	0.210474	0.537134	-4.1857	2.84284e-05	0.000252035
Tmcc3	283.416	1.59001	0.234314	6.78578	1.15462e-11	1.07517e-10				Akt1s1	1173.93	-1.05467	0.251258	-4.19755	2.69814e-05	0.000240884			Synpo2	108.808	5.37509	0.370429	6.54994	5.75589e-11	4.96388e-10			Htra1	246.645	0.35227	0.359692	-4.18481	2.85399e-05	0.000252847
Bhlhb9	1967.68	-1.57175	0.231649	-6.78503	1.16061e-11	1.07999e-10				B3gnt9	100.303	-1.91321	0.456046	-4.19522	2.72607e-05	0.000243207			Gfra1	63.984	14.1701	0.584364	6.54521	5.9411e-11	5.11686e-10			Ptcd2	646.911	2.09133	0.254392	4.18418	2.86192e-05	0.000253374
Nek4	397.493	1.3292	0.196058	6.7796	1.20511e-11	1.1206e-10				Lpcat4	219.783	-1.85795	0.443202	-4.1921	2.76385e-05	0.00024606			Tsc22d3	633.802	2.50744	0.202746	6.54126	6.10027e-11	5.25049e-10			Cyb5r4	1245.05	0.496558	0.241387	-4.18401	2.86411e-05	0.000253391
Cdk19	1256.79	-1.06735	0.157509	-6.7764	1.23203e-11	1.14482e-10				Vps45	329.873	1.36285	0.325092	4.1922	2.76268e-05	0.00024606			Pcdh19	101.852	5.62564	0.380983	6.54102	6.10986e-11	5.25529e-10			Mrpl47	1094.48	2.17371	0.26776	4.18344	2.87127e-05	0.000253848
Map4k2	455.065	-1.47663	0.217956	-6.77488	1.24508e-11	1.15612e-10				Trpm7	1044.54	-0.971144	0.231671	-4.19191	2.7662e-05	0.000246097			Scnn1a	99.846	0.198497	0.356729	-6.53943	6.17525e-11	5.30455e-10			2810001G20Rik	439.288	2.45028	0.309096	4.18299	2.87697e-05	0.000254176
Rcc2	4680.13	0.856442	0.126491	6.77078	1.28087e-11	1.18851e-10				Cdc42bpg	34.1453	-5.09034	1.21493	-4.1898	2.79196e-05	0.000248215			Fam160a1	312.844	0.313286	0.256191	-6.53593	6.32148e-11	5.42659e-10			Fst	135.007	0.252954	0.474161	-4.18224	2.88656e-05	0.000254846
Elf1	1054.67	-1.02994	0.152302	-6.76253	1.35603e-11	1.25736e-10				Rftn1	242.801	1.33813	0.319452	4.18884	2.80388e-05	0.000249101			Eef1e1	1182.77	2.18413	0.17258	6.53064	6.54897e-11	5.61451e-10			Bambi	277.53	2.34314	0.293801	4.1812	2.89979e-05	0.000255837
Nxf3	49.0217	-5.37617	0.79524	-6.76043	1.37584e-11	1.27482e-10				Pold4	893.828	-1.63751	0.391018	-4.18781	2.81656e-05	0.000250053			Map7d2	53.5498	0.042248	0.699028	-6.53046	6.5566e-11	5.61736e-10			Msx1	24.983	0.0119075	1.52937	-4.17948	2.92171e-05	0.000257592
Dusp3	1594.77	-1.60144	0.236913	-6.75959	1.38381e-11	1.2813e-10				Cdk18	89.8507	-1.97275	0.471209	-4.18657	2.83203e-05	0.000251251			Akr1c13	78.3123	0.106986	0.493906	-6.52859	6.63911e-11	5.68061e-10			St3gal6	187.033	0.0166543	1.41499	-4.17527	2.97629e-05	0.000262041
Edf1	3089.67	-0.846907	0.125304	-6.75881	1.39134e-11	1.28736e-10				Inadl	109.047	-2.24828	0.537134	-4.1857	2.84284e-05	0.000252035			Ppard	904.444	2.02779	0.156336	6.52382	6.85407e-11	5.8607e-10			Tiam2	200.323	2.64311	0.336146	4.1715	3.02595e-05	0.000266229
Pstpip2	55.2029	5.18865	0.767768	6.75809	1.39818e-11	1.29277e-10				Htra1	246.645	-1.50525	0.359692	-4.18481	2.85399e-05	0.000252847			Erich1	391.272	0.378898	0.214714	-6.52086	6.99043e-11	5.97339e-10			Eif3f	6649.74	0.466291	0.263914	-4.17066	3.03721e-05	0.000267036
Ranbp6	632.701	-1.29367	0.191482	-6.75612	1.41737e-11	1.30959e-10				Ptcd2	646.911	1.06442	0.254392	4.18418	2.86192e-05	0.000253374			Ms4a4d	123.365	7.30877	0.440204	6.51887	7.08414e-11	6.04951e-10			Mtus2	18.1438	0.0102095	1.58608	-4.16999	3.04609e-05	0.000267631
Pxdc1	769.54	1.54596	0.228829	6.75595	1.41907e-11	1.31023e-10				Cyb5r4	1245.05	-1.00997	0.241387	-4.18401	2.86411e-05	0.000253391			Filip1	43.0386	0.0265551	0.803121	-6.51815	7.11792e-11	6.07439e-10			Cyp4f13	69.4103	0.194146	0.567142	-4.16965	3.05064e-05	0.000267846
Plk3	378.63	1.42998	0.211883	6.74893	1.48942e-11	1.37422e-10				Mrpl47	1094.48	1.12016	0.26776	4.18344	2.87127e-05	0.000253848			Vat1	5516.74	0.47815	0.163419	-6.51372	7.33143e-11	6.25252e-10			Ppp1r14a	80.6865	0.164334	0.625303	-4.16646	3.09371e-05	0.000271441
Ppp1r13b	534.066	-1.18509	0.175641	-6.74724	1.50686e-11	1.38933e-10				2810001G20Rik	439.288	1.29295	0.309096	4.18299	2.87697e-05	0.000254176			Pcyt1b	521.853	2.44722	0.198297	6.51115	7.4576e-11	6.35597e-10			Dbil5	25.9479	19.2058	1.02384	4.16421	3.12432e-05	0.000273937
Fam149a	584.792	1.15786	0.171675	6.74446	1.53598e-11	1.41518e-10				Fst	135.007	-1.98305	0.474161	-4.18224	2.88656e-05	0.000254846			Lefty1	40.2098	0.0240589	0.826443	-6.50654	7.68998e-11	6.54377e-10			Igfbp7	715.015	0.455757	0.27233	-4.16282	3.14337e-05	0.000275413
Sirpa	57.4143	-4.01459	0.595704	-6.73924	1.59222e-11	1.46596e-10				Bambi	277.53	1.22844	0.293801	4.1812	2.89979e-05	0.000255837			Lrig3	177.89	3.46074	0.275276	6.50649	7.69295e-11	6.54377e-10			Lars	941.404	2.67052	0.340435	4.16267	3.14547e-05	0.000275413
Ddx20	1363.08	0.921291	0.136712	6.7389	1.59585e-11	1.46827e-10				Msx1	24.983	-6.39199	1.52937	-4.17948	2.92171e-05	0.000257592			Fhod3	94.6496	5.82717	0.390895	6.50505	7.76656e-11	6.60208e-10			Coa7	485.03	2.55284	0.324864	4.16206	3.15384e-05	0.000275955
Nutf2-ps1	1243.49	-0.94235	0.139901	-6.73583	1.62997e-11	1.49861e-10				St3gal6	187.033	-5.90796	1.41499	-4.17527	2.97629e-05	0.000262041			Wnt11	46.8913	0.0499899	0.664483	-6.50464	7.78802e-11	6.61602e-10			Nfatc3	456.364	0.44736	0.27898	-4.15977	3.18568e-05	0.00027855
Mrpl48	548.45	-1.24978	0.185591	-6.73405	1.65002e-11	1.51598e-10				Tiam2	200.323	1.40223	0.336146	4.1715	3.02595e-05	0.000266229			Tgif1	1178.72	2.05255	0.159492	6.5045	7.79509e-11	6.61773e-10			Sgce	151.725	0.0193323	1.36861	-4.15959	3.18824e-05	0.000278582
Aldoa	13808.4	-0.730216	0.108443	-6.73361	1.65501e-11	1.51949e-10				Eif3f	6649.74	-1.1007	0.263914	-4.17066	3.03721e-05	0.000267036			Sync	46.2754	0.0739233	0.578082	-6.50051	8.00475e-11	6.79131e-10			Siah2	485.664	2.46166	0.312518	4.15857	3.20241e-05	0.000279629
Ipo5	7721.3	-0.786423	0.116809	-6.73258	1.66686e-11	1.5293e-10				Mtus2	18.1438	-6.61395	1.58608	-4.16999	3.04609e-05	0.000267631			Arap3	92.4541	136.268	1.09103	6.49873	8.09997e-11	6.86764e-10			Ilf2	1386.1	2.80083	0.357323	4.15829	3.20641e-05	0.000279786
Atp6v1e1	4208.07	-0.950599	0.141198	-6.73238	1.66906e-11	1.53025e-10				Cyp4f13	69.4103	-2.36479	0.567142	-4.16965	3.05064e-05	0.000267846			Dnajb1	834.377	0.476552	0.164681	-6.49311	8.4081e-11	7.12427e-10			Tnni1	35.1233	0.00942011	1.61861	-4.15793	3.21151e-05	0.000280039
Tlr4	459.029	-1.34463	0.199795	-6.73001	1.69646e-11	1.55319e-10				Ppp1r14a	80.6865	-2.6053	0.625303	-4.16646	3.09371e-05	0.000271441			Proser2	89.9186	0.119051	0.472923	-6.49227	8.45514e-11	7.15949e-10			Gbp7	45.7618	7.89844	0.717305	4.15662	3.22986e-05	0.000281254
Crebrf	1003.96	-1.40173	0.208437	-6.72492	1.75683e-11	1.60621e-10				Dbil5	25.9479	4.26347	1.02384	4.16421	3.12432e-05	0.000273937			En1	372.778	2.445	0.198698	6.49143	8.5027e-11	7.1951e-10			9930012K11Rik	309.237	0.380981	0.334987	-4.15601	3.23857e-05	0.00028174
Dusp4	1005.6	1.14476	0.170227	6.72493	1.75671e-11	1.60621e-10				Igfbp7	715.015	-1.13366	0.27233	-4.16282	3.14337e-05	0.000275413			Arap2	584.519	0.467756	0.168873	-6.49112	8.51981e-11	7.20491e-10			Rasgrf2	36.9397	0.0897747	0.83677	-4.15592	3.23987e-05	0.00028174
Galnt10	498.699	-1.28345	0.190902	-6.72309	1.77913e-11	1.62546e-10				Lars	941.404	1.41712	0.340435	4.16267	3.14547e-05	0.000275413			Tspan8	46.4387	0.0331831	0.757396	-6.48723	8.74265e-11	7.38382e-10			Car8	402.185	0.399388	0.318688	-4.15496	3.2535e-05	0.000282713
Rab39b	186.78	2.01042	0.299109	6.72136	1.80036e-11	1.64371e-10				Coa7	485.03	1.35211	0.324864	4.16206	3.15384e-05	0.000275955			Ccdc125	48.8558	0.0871443	0.542695	-6.48697	8.75789e-11	7.39191e-10			Lrrc8b	40.4056	11.3949	0.844878	4.15482	3.2555e-05	0.000282713
Spry2	1369.89	-1.22958	0.18302	-6.71832	1.83836e-11	1.67723e-10				Nfatc3	456.364	-1.16049	0.27898	-4.15977	3.18568e-05	0.00027855			Synpo2l	60.149	0.0679186	0.598193	-6.48628	8.79792e-11	7.4209e-10			D8Ertd82e	86.1025	0.271439	0.453083	-4.15222	3.29262e-05	0.000285742
Pitrm1	3458.6	0.935102	0.13926	6.71477	1.88362e-11	1.71661e-10				Sgce	151.725	-5.69284	1.36861	-4.15959	3.18824e-05	0.000278582			Epb4.1l4aos	326.452	3.1668	0.256549	6.48229	9.03412e-11	7.61031e-10			Sirpa	36.1031	0.0729324	0.910144	-4.15022	3.32157e-05	0.000288058
Zfp236	1347.98	0.997908	0.148615	6.71473	1.88414e-11	1.71661e-10				Siah2	485.664	1.29963	0.312518	4.15857	3.20241e-05	0.000279629			Acacb	98.5966	8.0709	0.464897	6.48042	9.14689e-11	7.70035e-10			Chsy1	166.477	2.67228	0.341776	4.14913	3.33743e-05	0.000289237
Pcdhac2	144.675	9.87205	1.4706	6.71293	1.90749e-11	1.73666e-10				Ilf2	1386.1	1.48585	0.357323	4.15829	3.20641e-05	0.000279786			Cxadr	1565.68	0.384657	0.212834	-6.4762	9.40616e-11	7.91352e-10			Zfp568	154.634	0.355339	0.359856	-4.14814	3.35187e-05	0.00029029
Emp3	173.31	-1.83378	0.27321	-6.71199	1.91985e-11	1.7467e-10				Tnni1	35.1233	-6.73004	1.61861	-4.15793	3.21151e-05	0.000280039			Fam171b	233.139	3.84559	0.300576	6.46495	1.01335e-10	8.50902e-10			Pcolce	2516.48	2.07634	0.254217	4.14625	3.3797e-05	0.000292502
Hspb8	1351.33	-1.10677	0.164912	-6.7113	1.92902e-11	1.75383e-10				Gbp7	45.7618	2.98157	0.717305	4.15662	3.22986e-05	0.000281254			Osr1	352.477	2.77629	0.228096	6.45849	1.05753e-10	8.85724e-10			Gm1821	1956.58	2.76518	0.353961	4.14558	3.3895e-05	0.00029315
Rragd	76.0527	5.0215	0.748756	6.70646	1.99402e-11	1.81166e-10				9930012K11Rik	309.237	-1.39221	0.334987	-4.15601	3.23857e-05	0.00028174			Foxd1	46.5092	0.0357021	0.746405	-6.44134	1.18421e-10	9.9119e-10			Cpt1a	332.041	0.382065	0.334931	-4.14447	3.40594e-05	0.000294372
Ugp2	4417.3	-1.07359	0.160149	-6.70371	2.03194e-11	1.84484e-10				Rasgrf2	36.9397	-3.47755	0.83677	-4.15592	3.23987e-05	0.00028174			Fgf5	62.0945	0.0392902	0.72499	-6.44103	1.18665e-10	9.92591e-10			Zbtb42	25.4497	0.0795059	0.882479	-4.13924	3.48456e-05	0.000300759
Nars	15754.5	0.681328	0.101645	6.70305	2.04115e-11	1.85191e-10				Car8	402.185	-1.32414	0.318688	-4.15496	3.2535e-05	0.000282713			Clip4	95.4418	32.6857	0.781075	6.44059	1.19006e-10	9.94813e-10			Tsix	21.1838	0.0202405	1.36057	-4.13549	3.54193e-05	0.000305296
Gas6	795.033	-1.26086	0.188108	-6.70283	2.04426e-11	1.85344e-10				Lrrc8b	40.4056	3.51031	0.844878	4.15482	3.2555e-05	0.000282713			AI504432	74.7139	148.064	1.11993	6.43795	1.21099e-10	1.01166e-09			Trappc6a	1444.24	0.353293	0.36314	-4.13357	3.5717e-05	0.000307654
Tfap4	328.253	1.63278	0.243606	6.70256	2.04804e-11	1.85559e-10				D8Ertd82e	86.1025	-1.8813	0.453083	-4.15222	3.29262e-05	0.000285742			Efnb1	135.64	0.239017	0.320951	-6.43341	1.24768e-10	1.04165e-09			Tmem169	18.58	24.1311	1.11158	4.13178	3.59967e-05	0.000309854
Zfp330	892.467	-1.20753	0.180224	-6.70016	2.08188e-11	1.88493e-10				Sirpa	36.1031	-3.7773	0.910144	-4.15022	3.32157e-05	0.000288058			Gnb3	39.9404	0.012797	0.978096	-6.42887	1.28555e-10	1.07257e-09			App	664.759	0.411107	0.310419	-4.13125	3.60802e-05	0.000310363
Slc25a37	645.196	1.2218	0.182363	6.69983	2.08666e-11	1.88796e-10				Chsy1	166.477	1.41807	0.341776	4.14913	3.33743e-05	0.000289237			Gpam	524.202	0.320186	0.255583	-6.4285	1.28866e-10	1.07448e-09			Tmem159	244.525	0.342711	0.373982	-4.13104	3.61123e-05	0.000310429
Nbeal2	101.81	-2.2937	0.342471	-6.69752	2.11988e-11	1.91669e-10				Zfp568	154.634	-1.49273	0.359856	-4.14814	3.35187e-05	0.00029029			Heg1	1037.99	0.476512	0.166394	-6.42701	1.3014e-10	1.08442e-09			Socs2	414.584	0.359337	0.35755	-4.12975	3.6316e-05	0.000311886
Amfr	450.389	-1.3515	0.201797	-6.6973	2.12312e-11	1.91829e-10				Pcolce	2516.48	1.05405	0.254217	4.14625	3.3797e-05	0.000292502			Tgfbi	194.643	7.25528	0.444942	6.42563	1.31324e-10	1.09358e-09			Tfdp2	693.173	0.450948	0.278223	-4.12966	3.63307e-05	0.000311886
Smurf1	2067.21	0.917629	0.137032	6.69646	2.13523e-11	1.9279e-10				Gm1821	1956.58	1.46738	0.353961	4.14558	3.3895e-05	0.00029315			C77370	89.6188	6.43401	0.418182	6.42237	1.34168e-10	1.11655e-09			Gas1	634.268	0.365337	0.352143	-4.12532	3.70227e-05	0.000317612
Arf2	1281.08	-1.06682	0.159388	-6.69326	2.18254e-11	1.96926e-10				Cpt1a	332.041	-1.38811	0.334931	-4.14447	3.40594e-05	0.000294372			Dctd	442.86	3.71554	0.294878	6.42155	1.34891e-10	1.12186e-09			Fam150a	38.3411	17.7329	1.00583	4.12433	3.71812e-05	0.000318757
Hoxc4	233.856	1.68576	0.251943	6.69104	2.21595e-11	1.99802e-10				Clk1	775.021	-0.967572	0.233706	-4.14013	3.4711e-05	0.000299801			Lsr	49.855	0.0806248	0.565826	-6.42006	1.36223e-10	1.13222e-09			Msrb2	399.556	0.437051	0.28961	-4.12322	3.73612e-05	0.000320084
Srxn1	1733.27	1.24891	0.186738	6.68807	2.2613e-11	2.03751e-10				Zbtb42	25.4497	-3.65279	0.882479	-4.13924	3.48456e-05	0.000300759			Pcdhga1	58.537	13.688	0.588863	6.41038	1.45156e-10	1.2057e-09			Wsb2	2934.65	0.475138	0.260413	-4.12261	3.74597e-05	0.000320712
Tnc	2178.8	0.991403	0.148244	6.68763	2.26806e-11	2.04219e-10				Ghitm	4634.05	0.8896	0.215051	4.13669	3.52353e-05	0.000303916			Psmc4	3545.78	0.487833	0.161568	-6.40931	1.46184e-10	1.21347e-09			Fgd4	41.9833	0.0777411	0.894072	-4.12179	3.75934e-05	0.000321641
Tchh	143.93	3.24861	0.485832	6.68669	2.28279e-11	2.05404e-10				Tsix	21.1838	-5.62661	1.36057	-4.13549	3.54193e-05	0.000305296			Pcdhb18	69.691	11.804	0.55607	6.40424	1.51125e-10	1.25209e-09			Neurl1b	37.44	0.145652	0.674543	-4.12042	3.78177e-05	0.000323342
Net1	3247.88	-1.02054	0.152667	-6.68478	2.31273e-11	2.07955e-10				Trappc6a	1444.24	-1.50106	0.36314	-4.13357	3.5717e-05	0.000307654			4632415L05Rik	307.977	2.58984	0.214436	6.4022	1.53154e-10	1.26811e-09			Anxa2	11695.3	2.35184	0.299492	4.11961	3.79514e-05	0.000324268
Dync1li2	2521.92	-0.807508	0.120807	-6.68428	2.3206e-11	2.0852e-10				Tmem169	18.58	4.59282	1.11158	4.13178	3.59967e-05	0.000309854			Piga	363.22	2.42072	0.199305	6.39941	1.5598e-10	1.29068e-09			Thop1	482.208	3.33034	0.42152	4.11765	3.82763e-05	0.000326825
Ammecr1	1059.45	-0.927742	0.138841	-6.68203	2.35662e-11	2.11611e-10				App	664.759	-1.28242	0.310419	-4.13125	3.60802e-05	0.000310363			Pros1	147.874	4.60378	0.344366	6.39675	1.58719e-10	1.31252e-09			Uqcrh	11100.3	0.427564	0.297744	-4.11692	3.83975e-05	0.00032764
Lrp8	310.306	1.82756	0.273632	6.67892	2.40716e-11	2.16e-10				Tmem159	244.525	-1.54493	0.373982	-4.13104	3.61123e-05	0.000310429			Ltbp4	49.1955	0.0508066	0.672101	-6.39612	1.59371e-10	1.31708e-09			Stxbp6	258.627	0.399597	0.321467	-4.1167	3.84341e-05	0.000327732
Ddr2	2616.66	1.03814	0.155441	6.67869	2.41085e-11	2.16183e-10				Socs2	414.584	-1.47659	0.35755	-4.12975	3.6316e-05	0.000311886			Cdc45	856.398	2.06498	0.163595	6.39461	1.60958e-10	1.32936e-09			Pnck	13.694	243.345	1.92567	4.11641	3.84824e-05	0.000327925
Tsnax	1236.44	-0.89407	0.133916	-6.67634	2.44991e-11	2.19535e-10				Tfdp2	693.173	-1.14897	0.278223	-4.12966	3.63307e-05	0.000311886			Qdpr	974.622	2.05206	0.162203	6.39367	1.61954e-10	1.33673e-09			D1Ertd622e	297.288	0.36121	0.357223	-4.11253	3.91352e-05	0.000333265
Greb1	47.4272	-4.23073	0.633745	-6.67576	2.45955e-11	2.20248e-10				Gas1	634.268	-1.4527	0.352143	-4.12532	3.70227e-05	0.000317612			Tmc6	71.6306	0.137438	0.447861	-6.39294	1.62726e-10	1.34226e-09			Sema3f	83.6028	0.253489	0.481522	-4.11197	3.9229e-05	0.00033384
9330159F19Rik	70.351	-7.35632	1.10217	-6.6744	2.48248e-11	2.22149e-10				Fam150a	38.3411	4.14836	1.00583	4.12433	3.71812e-05	0.000318757			Podn	87.2285	17.5158	0.646773	6.38645	1.69786e-10	1.39961e-09			Lbh	2147.14	0.393949	0.327245	-4.10676	4.0124e-05	0.000341228
Arl4c	2224.12	0.85333	0.127859	6.67398	2.48964e-11	2.22547e-10				Msrb2	399.556	-1.19413	0.28961	-4.12322	3.73612e-05	0.000320084			Rhob	1979.75	0.49195	0.160276	-6.38535	1.71006e-10	1.40878e-09			Chl1	18.576	174.27	1.81369	4.105	4.04318e-05	0.00034293
Wwp1	1794.29	0.858452	0.128628	6.67394	2.49034e-11	2.22547e-10				Wsb2	2934.65	-1.07358	0.260413	-4.12261	3.74597e-05	0.000320712			Fdxr	350.982	0.378222	0.219925	-6.37807	1.79334e-10	1.47553e-09			Rragb	13.2768	0.00677565	1.75527	-4.10502	4.04272e-05	0.00034293
Palm	1100.09	-0.946678	0.14186	-6.67334	2.50048e-11	2.23301e-10				Fgd4	41.9833	-3.68518	0.894072	-4.12179	3.75934e-05	0.000321641			Hey1	37.6649	0.0425571	0.714373	-6.37546	1.82412e-10	1.49897e-09			Ulbp1	48.8158	6.12221	0.636793	4.10503	4.04264e-05	0.00034293
Ccdc92	356.659	-1.64403	0.246365	-6.67317	2.50341e-11	2.23411e-10				Neurl1b	37.44	-2.7794	0.674543	-4.12042	3.78177e-05	0.000323342			Nin	1034.85	2.05477	0.163058	6.37184	1.86775e-10	1.53193e-09			Tradd	183.942	0.351564	0.36747	-4.10411	4.05867e-05	0.000344014
Aprt	1213.6	-0.976706	0.14638	-6.67239	2.51677e-11	2.2445e-10				Anxa2	11695.3	1.23379	0.299492	4.11961	3.79514e-05	0.000324268			Sh3bgrl3	1107.89	2.06853	0.16481	6.36252	1.98473e-10	1.62685e-09			Slc46a1	205.779	0.284508	0.441979	-4.10304	4.07765e-05	0.000345393
Large	469.257	-1.29287	0.193857	-6.66918	2.57238e-11	2.29252e-10				Thop1	482.208	1.73567	0.42152	4.11765	3.82763e-05	0.000326825			Slc43a3	830.01	0.383189	0.217702	-6.35671	2.0612e-10	1.68848e-09			Rps6ka2	233.715	3.12811	0.401011	4.10285	4.08087e-05	0.000345436
Cltc	44018.7	-0.945957	0.141865	-6.668	2.59313e-11	2.30944e-10				Uqcrh	11100.3	-1.22579	0.297744	-4.11692	3.83975e-05	0.00032764			Mn1	441.675	2.41313	0.19998	6.35518	2.08184e-10	1.70432e-09			Car5b	45.193	7.03422	0.686164	4.10163	4.10247e-05	0.000347033
Ehd1	3168.57	-1.07194	0.16077	-6.6675	2.60198e-11	2.31574e-10				Stxbp6	258.627	-1.32338	0.321467	-4.1167	3.84341e-05	0.000327732			Poglut1	613.792	2.08105	0.16659	6.34676	2.19893e-10	1.79568e-09			Frmd4a	401.767	2.44926	0.315114	4.1012	4.1101e-05	0.000347448
Tbc1d16	469.774	1.36555	0.204812	6.66733	2.60496e-11	2.31682e-10				Pnck	13.694	7.92686	1.92567	4.11641	3.84824e-05	0.000327925			Syn1	176.029	3.41761	0.27937	6.34638	2.20436e-10	1.79899e-09			Speer4d	23.7745	0.00949603	1.63865	-4.1	4.13156e-05	0.00034903
Fam126a	1502.79	0.972108	0.14586	6.66468	2.65239e-11	2.3574e-10				D1Ertd622e	297.288	-1.46909	0.357223	-4.11253	3.91352e-05	0.000333265			Itgb5	462.189	2.33104	0.192443	6.34458	2.23028e-10	1.819e-09			Med13l	638.151	2.19877	0.277423	4.09734	4.17927e-05	0.000352593
Chfr	814.141	-1.045	0.156824	-6.66351	2.67364e-11	2.37467e-10				Sema3f	83.6028	-1.98001	0.481522	-4.11197	3.9229e-05	0.00033384			Prrg1	150.369	6.55293	0.427608	6.34258	2.25945e-10	1.84165e-09			Amz2	2052.45	2.12545	0.26551	4.0969	4.18712e-05	0.000353022
Lama3	48.0623	-4.22375	0.634127	-6.66074	2.7245e-11	2.41821e-10				Lbh	2147.14	-1.34392	0.327245	-4.10676	4.0124e-05	0.000341228			Itga8	49.1162	23.1057	0.71465	6.33902	2.31232e-10	1.88357e-09			Gm14325	463.655	0.3906	0.331084	-4.09635	4.19711e-05	0.000353395
Tbx5	164.259	1.92862	0.289794	6.65515	2.83004e-11	2.51017e-10				Chl1	18.576	7.44518	1.81369	4.105	4.04318e-05	0.00034293			Fzd3	112.487	6.3492	0.420751	6.33766	2.33275e-10	1.89903e-09			Rnf157	148.201	2.88546	0.373204	4.09643	4.1957e-05	0.000353395
Ace2	40.615	-5.02513	0.755121	-6.65474	2.83801e-11	2.51554e-10				Rragb	13.2768	-7.20542	1.75527	-4.10502	4.04272e-05	0.00034293			Smim3	621.669	2.50786	0.209817	6.32195	2.58287e-10	2.10003e-09			Prr7	93.597	3.89426	0.479297	4.09213	4.27422e-05	0.000359413
Inhba	173.377	2.19689	0.330641	6.64434	3.04577e-11	2.69786e-10				Ulbp1	48.8158	2.61405	0.636793	4.10503	4.04264e-05	0.00034293			Creb3l2	833.393	0.434528	0.190257	-6.32028	2.61097e-10	2.12156e-09			Zfp120	372.43	0.455001	0.277643	-4.09179	4.28053e-05	0.000359706
Ddit3	915.836	1.49461	0.224982	6.64322	3.06909e-11	2.71668e-10				Tradd	183.942	-1.50814	0.36747	-4.10411	4.05867e-05	0.000344014			B4galt2	374.226	2.36595	0.196634	6.31842	2.64247e-10	2.14449e-09			Mrpl37	1001.47	2.06925	0.256436	4.09111	4.29306e-05	0.00036052
Ifi47	506.303	2.17746	0.32779	6.64284	3.07699e-11	2.72182e-10				Slc46a1	205.779	-1.81346	0.441979	-4.10304	4.07765e-05	0.000345393			Arid5a	188.633	3.44705	0.282685	6.31573	2.6889e-10	2.18081e-09			Pard6g	267.379	2.6688	0.346242	4.09018	4.31046e-05	0.000361505
Mapk3	1156.74	-0.893273	0.134529	-6.63999	3.13703e-11	2.77306e-10				Rps6ka2	233.715	1.64529	0.401011	4.10285	4.08087e-05	0.000345436			Mrgprf	55.4721	14.6771	0.613679	6.31519	2.69838e-10	2.18714e-09			Rb1	69.9842	0.193932	0.578543	-4.09023	4.3094e-05	0.000361505
Gipc1	515.254	-1.29022	0.194358	-6.63839	3.17122e-11	2.80138e-10				Car5b	45.193	2.81439	0.686164	4.10163	4.10247e-05	0.000347033			Repin1	276.106	2.69299	0.226496	6.31007	2.78903e-10	2.25782e-09			Trmt10a	377.499	2.66383	0.345714	4.08863	4.33922e-05	0.000363678
Nid2	582.91	-1.89471	0.285422	-6.63827	3.17384e-11	2.80181e-10				Frmd4a	401.767	1.29234	0.315114	4.1012	4.1101e-05	0.000347448			Rspo2	84.6168	22.7474	0.714976	6.30459	2.88955e-10	2.3363e-09			Aass	30.0091	0.0952505	0.829791	-4.08793	4.35239e-05	0.000364542
Ncs1	1632.56	1.10133	0.165948	6.63659	3.2102e-11	2.832e-10				Speer4d	23.7745	-6.71846	1.63865	-4.1	4.13156e-05	0.00034903			Prr13	902.17	0.458586	0.178408	-6.30428	2.89537e-10	2.33956e-09			Dlg3	487.779	0.457851	0.275727	-4.08756	4.35925e-05	0.000364876
Tes	3287.47	-0.832066	0.12545	-6.63264	3.29743e-11	2.90699e-10				Med13l	638.151	1.1367	0.277423	4.09734	4.17927e-05	0.000352593			Fads2	728.134	0.490959	0.162823	-6.3033	2.91379e-10	2.35299e-09			Rps4l	290.417	0.317881	0.404561	-4.087	4.36988e-05	0.000365526
Rftn2	203.454	1.91496	0.288746	6.632	3.3117e-11	2.9176e-10				Amz2	2052.45	1.08777	0.26551	4.0969	4.18712e-05	0.000353022			Prdx5	4056.76	0.428241	0.19428	-6.29763	3.02229e-10	2.4391e-09			Wnt10b	17.3571	0.00784017	1.71158	-4.08681	4.37344e-05	0.000365583
Cacna2d1	257.257	1.96285	0.296299	6.62457	3.48264e-11	3.06613e-10				Gm14325	463.655	-1.35624	0.331084	-4.09635	4.19711e-05	0.000353395			Glipr1	59.9667	0.0807426	0.577079	-6.29122	3.14991e-10	2.54052e-09			Pik3cb	160.478	0.333376	0.387869	-4.08586	4.39139e-05	0.000366843
Mars	2209.37	0.873674	0.131984	6.61955	3.60285e-11	3.16983e-10				Rnf157	148.201	1.5288	0.373204	4.09643	4.1957e-05	0.000353395			Nt5e	105.298	104.119	1.06595	6.28746	3.22693e-10	2.60104e-09			Slc25a24	781.487	3.09739	0.399263	4.08516	4.40469e-05	0.000367654
Plk4	1245.23	1.13886	0.172148	6.6156	3.70041e-11	3.25348e-10				Prr7	93.597	1.96135	0.479297	4.09213	4.27422e-05	0.000359413			Pygl	98.7655	80.1509	1.00601	6.28688	3.23906e-10	2.60798e-09			Sox12	282.532	0.384369	0.33768	-4.08504	4.40688e-05	0.000367654
Map9	363.374	1.40355	0.212166	6.61536	3.7064e-11	3.25655e-10				Zfp120	372.43	-1.13606	0.277643	-4.09179	4.28053e-05	0.000359706			Slc12a6	678.805	0.471242	0.172655	-6.28686	3.23952e-10	2.60798e-09			Sulf2	64.1478	0.193197	0.580718	-4.08434	4.42017e-05	0.000368521
Marcksl1	1816.57	0.982168	0.148597	6.60961	3.85343e-11	3.38346e-10				Mrpl37	1001.47	1.04911	0.256436	4.09111	4.29306e-05	0.00036052			A430105I19Rik	698.885	0.462037	0.177241	-6.28478	3.28327e-10	2.64157e-09			Psma6	6936.96	2.00256	0.245308	4.08404	4.42587e-05	0.000368525
Usp29	56.9735	-6.19523	0.937587	-6.60764	3.90507e-11	3.4265e-10				Pard6g	267.379	1.41619	0.346242	4.09018	4.31046e-05	0.000361505			Tnfsf13	73.9104	0.139297	0.452637	-6.28265	3.32849e-10	2.6763e-09			Pak1	235.773	2.43279	0.31407	4.08384	4.42967e-05	0.000368589
S1pr1	84.4457	3.25197	0.492238	6.6065	3.93507e-11	3.45051e-10				Rb1	69.9842	-2.36638	0.578543	-4.09023	4.3094e-05	0.000361505			App	817.054	0.454229	0.181257	-6.2812	3.35976e-10	2.69979e-09			Cln5	241.295	0.378579	0.343203	-4.08312	4.44359e-05	0.000369506
Tnip3	65.7371	-4.26993	0.646426	-6.60544	3.96327e-11	3.47291e-10				Trmt10a	377.499	1.4135	0.345714	4.08863	4.33922e-05	0.000363678			H1f0	2592.19	2.18192	0.17923	6.28018	3.38173e-10	2.71577e-09			Lgr5	14.2481	190.831	1.85571	4.08262	4.45307e-05	0.000369811
Prr5l	454.041	-1.59722	0.241819	-6.605	3.97511e-11	3.47935e-10				Aass	30.0091	-3.39213	0.829791	-4.08793	4.35239e-05	0.000364542			Cd82	144.209	0.232313	0.335751	-6.27208	3.56263e-10	2.85229e-09			Zfp90	273.135	0.348601	0.372465	-4.08186	4.46773e-05	0.000370787
Senp6	2010.17	-0.895435	0.13557	-6.60497	3.97595e-11	3.47935e-10				Dlg3	487.779	-1.12705	0.275727	-4.08756	4.35925e-05	0.000364876			Hbp1	4587.07	0.394883	0.213762	-6.27099	3.58751e-10	2.87044e-09			Dgkk	25.9396	11.1329	0.852177	4.07985	4.50643e-05	0.000373512
Ptpn2	2425.28	0.891033	0.134911	6.60458	3.98653e-11	3.48628e-10				Rps4l	290.417	-1.65344	0.404561	-4.087	4.36988e-05	0.000365526			Col5a1	835.763	2.01688	0.161413	6.27041	3.6011e-10	2.87956e-09			Slc16a3	167.381	2.53046	0.328545	4.07676	4.56668e-05	0.000378259
Tcf25	3641.49	-0.744487	0.112761	-6.60234	4.04711e-11	3.5369e-10				Wnt10b	17.3571	-6.9949	1.71158	-4.08681	4.37344e-05	0.000365583			Dmpk	503.76	0.412723	0.203625	-6.27012	3.60768e-10	2.88239e-09			Col14a1	19.8828	0.0675204	0.953959	-4.0762	4.57769e-05	0.000378924
Rnpep	582.575	-1.13143	0.171412	-6.60065	4.0937e-11	3.57522e-10				Pik3cb	160.478	-1.58478	0.387869	-4.08586	4.39139e-05	0.000366843			Fam46b	242.44	0.330533	0.254723	-6.27006	3.60905e-10	2.88239e-09			Ccdc34	890.903	0.498506	0.246443	-4.07526	4.59628e-05	0.000380216
Map3k2	3027.31	0.807164	0.122297	6.60001	4.1114e-11	3.58828e-10				Slc25a24	781.487	1.63105	0.399263	4.08516	4.40469e-05	0.000367654			Mtus2	37.0151	0.0573175	0.657996	-6.26886	3.63712e-10	2.90303e-09			Hey1	19.0459	0.0107646	1.60474	-4.0739	4.62315e-05	0.00038219
Ugdh	4306.05	0.850687	0.128973	6.59585	4.22835e-11	3.68789e-10				Sox12	282.532	-1.37944	0.33768	-4.08504	4.40688e-05	0.000367654			Hiat1	504.379	2.45494	0.206702	6.2684	3.64769e-10	2.9097e-09			Cdr2l	242.168	0.371356	0.350939	-4.07229	4.65537e-05	0.000384604
Prss12	51.7151	-3.39809	0.515351	-6.59374	4.28892e-11	3.73822e-10				Sulf2	64.1478	-2.37185	0.580718	-4.08434	4.42017e-05	0.000368521			Rab40b	52.541	0.0812134	0.578406	-6.26228	3.79395e-10	3.02268e-09			Med12l	25.1409	0.0800456	0.894648	-4.07203	4.66047e-05	0.000384776
Nit1	625.646	-1.22544	0.18589	-6.5923	4.33062e-11	3.77205e-10				Commd2	1604.13	0.993233	0.243199	4.08404	4.42601e-05	0.000368525			Cmpk2	85.7692	16.5181	0.646215	6.26104	3.82408e-10	3.04297e-09			Tet1	26.0371	15.2913	0.966331	4.07173	4.66657e-05	0.00038478
Dact1	163.069	2.07811	0.315346	6.58994	4.4001e-11	3.83002e-10				Psma6	6936.96	1.00185	0.245308	4.08404	4.42587e-05	0.000368525			Hoxd10	49.3153	0.0344151	0.776727	-6.25807	3.89765e-10	3.09962e-09			Myo16	18.34	0.00813296	1.70687	-4.0671	4.76011e-05	0.000391986
[truncated: 5,310 more rows]

## Sheet: Fig 1C,D,F
input		Analysis has been performed at :http://rnabiology.ircm.qc.ca/oRNAment
[truncated: 3,649 more rows]

[truncated: 39 more sheets: Fig 1G, Fig 2E, Fig 3A, Fig 3D, Fig 3E, Fig 3I, Fig 3J, Fig 3M, Fig 4A,B, Fig 4D, Fig 4F, Fig 4G, Fig 4H, Fig 4I, Fig 5C, Fig 5D, Fig 5F, Fig 5G, Fig 5H, Fig 5J …]
